# Supplementary material for: Untargeted metabolomics of the cochleae from two laryngeally echolocating bats
Source: Front Mol Biosci. 2023 Apr 19;10:1171366. doi: 10.3389/fmolb.2023.1171366 (PMC10154556; doi:10.3389/fmolb.2023.1171366)
Supplement: Supplementary file 1 [file DataSheet1.ZIP]

Archive with 6 entries (5 files):
- Supplementary Material/
- Supplementary Material/Supplementary Material.pdf
- Supplementary Material/Supplementary Table S1.xlsx
- Supplementary Material/Supplementary Table S2.xlsx
- Supplementary Material/Supplementary Table S3.xlsx
- Supplementary Material/Supplementary_Material.docx
