# Supplementary material for: Untargeted metabolomics of the cochleae from two laryngeally echolocating bats
Source: Front Mol Biosci. 2023 Apr 19;10:1171366. doi: 10.3389/fmolb.2023.1171366 (PMC10154556; doi:10.3389/fmolb.2023.1171366)
Supplement: Supplementary file 1 [file DataSheet1.ZIP › Supplementary Material/Supplementary Table S1.xlsx]

## Sheet: Sheet1
Table S1. Detailed information of all identified cochlear metabolites of the two laryngeally echolocating bats.
ID	m/z	Retention time (min)	Ion mode	Metabolites	Compound ID	Super Class	Class	Sub Class	level	kegg	Score	Fragmentation Score	Adducts	Formula	Mass Error (ppm)	QC1	QC2	QC3	Rhin1	Rhin2	Rhin3	Rhin4	Rhin5	Rhin6	Vesp1	Vesp2	Vesp3	Vesp4	Vesp5	Vesp6
10.84_479.3015n	478.294	10.8423	neg	PE(18:1(9Z)/0:0)	40778	Lipids and lipid-like molecules	Glycerophospholipids	Glycerophosphoethanolamines			59.3	98.1	M-H, 2M-H	C23H46NO7P	0.581383	1.68529e+06	1.71585e+06	1.53283e+06	292322	651787	852471	861069	541687	272395	3.65403e+06	1.07722e+06	2.1658e+06	1.64331e+06	1.91047e+06	2.01163e+06
10.61_453.2852n	454.292	10.6141	pos	PE(16:0/0:0)	40776	Lipids and lipid-like molecules	Glycerophospholipids	Glycerophosphoethanolamines	*		58.7	96.8	M+H, M+Na, M+H-H2O	C21H44NO7P	-0.84811	357534	357417	343615	217926	251616	369473	352647	259399	200330	551304	325392	426383	340211	348016	312994
10.35_477.2852n	478.292	10.3466	pos	LysoPE(18:2(9Z,12Z)/0:0)	HMDB0011507	Lipids and lipid-like molecules	Glycerophospholipids	Glycerophosphoethanolamines	***		58.3	95.5	M+H, M+Na, M+H-H2O	C23H44NO7P	-0.668307	470895	479469	451527	92956.1	262582	362339	263220	165510	89416.6	1.34823e+06	264682	457467	517448	632437	539944
11.08_554.3466m/z	554.347	11.0795	neg	1-O-(2-methoxy-4Z-hexadecenyl)-sn-glycero-3-phosphocholine	LMGP01060043	Lipids and lipid-like molecules	Glycerophospholipids	Glycerophosphocholines			58.2	92.7	M+FA-H	C25H52NO7P	0.485176	4.58102e+06	4.66119e+06	4.41683e+06	4.60053e+06	4.97236e+06	5.15045e+06	4.21821e+06	4.37848e+06	4.5174e+06	3.54721e+06	3.68656e+06	4.2744e+06	4.27538e+06	2.83533e+06	3.24858e+06
9.92_300.2895m/z	300.29	9.91537	pos	Sphingosine	392	Organic nitrogen compounds	Organonitrogen compounds	Amines	**	C00319	58.1	94.3	M+H	C18H37NO2	-0.559431	47375.4	46787.9	45005.1	55058.2	81453.4	66022.5	56167.6	66447.5	75731.1	45070.1	31140.3	42625.7	35180.5	20828.1	29910.5
0.74_229.0882n	230.096	0.740217	pos	Ergothioneine	53	Organic acids and derivatives	Carboxylic acids and derivatives	Amino acids, peptides, and analogues	**	C05570	58	94.8	M+Na, M+K, M+H	C9H15N3O2S	-1.19502	109465	106458	96726.9	301392	183703	290212	391609	365071	142053	80326	17180.4	9876.36	9798.69	18676.7	20912.1
6.49_515.2915n	498.288	6.48892	pos	Taurocholic acid	HMDB0000036	Lipids and lipid-like molecules	Steroids and steroid derivatives	Bile acids, alcohols and derivatives	***	C05122	57.8	97.5	M+H-H2O, M+NH4, M+H, M+Na, M+K	C26H45NO7S	-0.3765	79079.1	78860.9	82033.4	72827.6	105631	126296	189758	172903	66641.5	67390.2	47271.9	68649.2	49900.2	78570.1	14197.9
11.46_481.3165n	482.324	11.4589	pos	LysoPE(18:0/0:0)	HMDB0011130	Lipids and lipid-like molecules	Glycerophospholipids	Glycerophosphoethanolamines	***		57.7	90.5	M+H, M+K, M+Na	C23H48NO7P	-0.677999	1.56094e+06	1.6135e+06	1.47636e+06	509475	1.03961e+06	1.56156e+06	1.44955e+06	868398	482593	3.11389e+06	1.02163e+06	1.49192e+06	1.3067e+06	1.70579e+06	1.68839e+06
11.76_524.2997m/z	524.3	11.7582	neg	1-Stearoylglycerophosphoserine	HMDB0061698	Lipids and lipid-like molecules	Glycerophospholipids	Glycerophosphoserines	***		57.6	93	M-H	C24H48NO9P	0.510428	104821	103019	95666.6	19878.1	19790.8	39754.5	33392.2	28581.5	7318.36	117066	168581	136296	149495	138673	170670
10.39_519.3323n	520.34	10.3907	pos	LysoPC(18:2(9Z,12Z))	HMDB0010386	Lipids and lipid-like molecules	Glycerophospholipids	Glycerophosphocholines	***		57.5	90.2	M+H, M+K, M+Na	C26H50NO7P	-0.38482	1.3957e+06	1.43758e+06	1.37311e+06	303201	883646	1.13442e+06	841462	600232	325115	3.5881e+06	1.01198e+06	1.36038e+06	1.45673e+06	1.75223e+06	3.27525e+06
1.21_268.0807n	267.073	1.20915	neg	Inosine	84	Nucleosides, nucleotides, and analogues	Purine nucleosides	Unclassified	**	C00294	57.2	87.1	M-H, M+FA-H, 2M-H	C10H12N4O5	-0.34504	860560	878699	945535	154794	185467	246077	706517	402423	58901	1.69917e+06	661601	814059	1.23063e+06	1.19876e+06	2.11213e+06
8.81_426.3212m/z	426.321	8.80953	pos	Cholic acid	HMDB0000619	Lipids and lipid-like molecules	Steroids and steroid derivatives	Bile acids, alcohols and derivatives	***	C00695	57.2	91.2	M+NH4	C24H40O5	-0.477666	9309.12	9868.67	8445.26	23769.1	32304.3	16670.6	34456.5	23097.7	8721.35	1778.57	1936.06	1092.2	1827.9	1782.3	1926.3
10.52_527.3012n	528.308	10.5248	pos	LysoPE(0:0/22:5(7Z,10Z,13Z,16Z,19Z))	HMDB0011495	Lipids and lipid-like molecules	Glycerophospholipids	Glycerophosphoethanolamines	*		57.1	89.4	M+H, M+Na	C27H46NO7P	0.04136	81335.3	71674.9	81419.3	54812	123988	211620	116681	81297.7	56392.1	111124	33575.9	66002.3	47254.6	39618.8	66044.3
1.16_283.0916n	282.084	1.16363	neg	Guanosine	87	Nucleosides, nucleotides, and analogues	Purine nucleosides	Unclassified	**	C00387	56.9	89	M-H, M+FA-H	C10H13N5O5	-0.406395	18467.7	24171	29439.2	3431.96	3736.29	6907.32	15919.4	16354.8	3214.14	48884	14978.4	22110.6	36552.2	35136.5	41707.4
9.14_464.3369m/z	464.337	9.14202	pos	Spirotaccagenin	HMDB0034424	Lipids and lipid-like molecules	Prenol lipids	Triterpenoids	*		56.9	88.8	M+NH4	C27H42O5	-0.248161	2360.45	2771.21	2345.39	202.766	570.427	142.859	1001.82	818.54	81.8294	2479.49	5073.12	1954.89	4035.63	3909.81	9232.72
10.67_540.3311m/z	540.331	10.673	neg	PC(16:0/0:0)	LMGP01050018	Lipids and lipid-like molecules	Glycerophospholipids	Glycerophosphocholines	**	C04230	56.8	85.8	M+FA-H	C24H50NO7P	0.757193	1.88008e+06	1.75396e+06	1.57137e+06	795624	1.20196e+06	1.49584e+06	1.76151e+06	1.0874e+06	724816	1.2236e+06	1.63387e+06	2.034e+06	1.41814e+06	1.22332e+06	3.00359e+06
10.93_530.3240m/z	530.324	10.9264	pos	LysoPE(0:0/22:4(7Z,10Z,13Z,16Z))	HMDB0011493	Lipids and lipid-like molecules	Glycerophospholipids	Glycerophosphoethanolamines	*		56.8	90.6	M+H	C27H48NO7P	-0.301476	128799	133833	129960	52228.5	63966.5	92355.9	61484.1	63720.6	29113.6	238986	123166	216532	138672	130843	178567
1.06_268.1039m/z	268.104	1.0577	pos	Adenosine	86	Nucleosides, nucleotides, and analogues	Purine nucleosides	Unclassified	**	C00212	56.7	87.7	M+H	C10H13N5O4	-0.63779	11114	10483.4	11278.8	1698.37	238.784	98.2896	15.0967	415.893	19556.2	82865.6	59636.5	39286.3	83569.7	100020	51825.7
8.77_359.2790m/z	359.279	8.76987	pos	13,14-dihydro Prostaglandin F1α	45617	Unclassified	Unclassified	Unclassified			56.7	89.2	M+H	C20H38O5	-0.478354	6501.06	6633.27	6237.14	0.000105165	0.000105165	0.000105165	0.000105165	27.3201	0.000105165	9989.77	10541.4	16484.7	4779.99	7324.29	2230.88
2.85_384.1149m/z	384.115	2.854	pos	Succinyladenosine	HMDB0000912	Nucleosides, nucleotides, and analogues	Purine nucleosides	Unclassified	***		56.6	88.4	M+H	C14H17N5O8	-0.318264	16076.7	17964.5	19079.6	5886.2	7638.34	25087.2	26198.7	9967.6	1962.53	34746.7	32513.3	11519.5	16456.9	21897.1	43958.6
9.06_321.2423m/z	321.242	9.06018	pos	(ent-2alpha,3beta,15beta,16beta)-15,16-Epoxy-2,3-kauranediol	93343	Lipids and lipid-like molecules	Prenol lipids	Diterpenoids	*		56.6	87	M+H	C20H32O3	-0.522936	2974.98	3331.84	3034.47	990.547	1045.33	891.113	695.887	738.108	792.809	2795.45	4523.02	10522.6	1871.26	4227.31	1529.66
0.70_148.0603m/z	148.06	0.703	pos	L-Glutamate	19	Organic acids and derivatives	Carboxylic acids and derivatives	Amino acids, peptides, and analogues	**	C00025	56.5	90.1	M+H	C5H9NO4	-1.13841	149233	153676	143752	202010	116838	191504	194759	164903	69862.3	107426	127986	127838	158592	135707	142738
10.66_495.3321n	496.339	10.6586	pos	LysoPC(0:0/16:0)	HMDB0240262	Lipids and lipid-like molecules	Glycerophospholipids	Glycerophosphocholines	***		56.5	84.5	M+H, M+Na, M+K, M+H-H2O	C24H50NO7P	-0.802366	7.11412e+06	7.2311e+06	6.93372e+06	2.77485e+06	4.54251e+06	5.47559e+06	6.15001e+06	3.95889e+06	2.96107e+06	7.13499e+06	8.14753e+06	9.73378e+06	6.49722e+06	6.40744e+06	1.3829e+07
3.81_784.1499m/z	784.15	3.81477	neg	FAD	HMDB0001248	Nucleosides, nucleotides, and analogues	Flavin nucleotides	Unclassified	***	C00016	56.5	84.9	M-H	C27H33N9O15P2	0.0845348	115205	104393	93494.1	6487.44	10350.5	51298.2	74406.4	19574.7	330.016	316596	91941.6	49382.1	112221	161138	183031
9.06_356.2562n	357.263	9.06018	pos	8-iso Prostaglandin F1α	45614	Unclassified	Unclassified	Unclassified			56.5	83.3	M+H-H2O, M+H, M+Na	C20H36O5	-0.292198	16501.3	17325.6	16073.1	146.276	166.981	172.302	90.8766	98.518	47.1801	17513.7	32105.8	67089.7	11211.9	25478.3	8970.71
1.55_283.0683m/z	283.068	1.55403	neg	Xanthosine	HMDB0000299	Nucleosides, nucleotides, and analogues	Purine nucleosides	Unclassified	***	C01762	56.4	86.6	M-H	C10H12N4O6	-0.319537	8134.89	8384.95	10548.3	9047.58	10815.6	25214.7	27777.5	19238.2	5970.8	4363.34	3615.34	2468.99	2516.86	3524.54	3290.76
10.07_302.3052m/z	302.305	10.0744	pos	Sphinganine	395	Organic nitrogen compounds	Organonitrogen compounds	Amines	**	C00836	56.4	86	M+H	C18H39NO2	-0.421911	8177.37	8424.64	7417.4	6718.61	11074.3	9051.09	9779.4	12119.8	13002.2	7584.24	4690.65	6157.65	5878.16	4607.99	5168.36
10.35_311.2215m/z	311.221	10.3466	pos	trans-EKODE-(E)-Ib	35761	Unclassified	Unclassified	Unclassified			56.4	87.5	M+H	C18H30O4	-0.666367	17116.8	16917.5	16827.3	3407.85	4153.37	3925.8	2282.29	2578.24	3245.62	12267.8	25894.9	21569.3	14639.5	28376	40716.1
4.02_293.1145m/z	293.114	4.01768	neg	gamma-Glutamylphenylalanine	HMDB0000594	Organic acids and derivatives	Carboxylic acids and derivatives	Amino acids, peptides, and analogues			56.4	87.5	M-H	C14H18N2O5	0.548302	1855.24	1905.94	1881.93	753.774	628.6	1540.11	784.293	307.418	171.726	2166.05	3311.26	3428.58	1873.07	2233.66	2489.29
8.76_500.2769m/z	500.277	8.7589	pos	LysoPE(0:0/20:5(5Z,8Z,11Z,14Z,17Z))	HMDB0011489	Lipids and lipid-like molecules	Glycerophospholipids	Glycerophosphoethanolamines	*		56.4	87.1	M+H	C25H42NO7P	-0.543241	9483.77	10038.7	8113	750.871	740.972	703.469	531.787	470.879	278.897	31155.1	9554.13	5371.87	7775.57	8394.4	16602.8
0.76_322.0445m/z	322.045	0.75595	neg	3'-CMP	HMDB0240312	Organic oxygen compounds	Organooxygen compounds	Carbohydrates and carbohydrate conjugates	***	C05822	56.2	89	M-H	C9H14N3O8P	-0.0853948	7851.47	7061.76	7510.9	4636.24	1681.56	6687.48	5492.54	5475.81	433.025	9354.24	9651.66	5577.44	9973.69	7347.2	10916.7
0.64_155.0694n	156.077	0.640917	pos	L-Histidine	21	Organic acids and derivatives	Carboxylic acids and derivatives	Amino acids, peptides, and analogues	**	C00135	56.1	87.9	M+H, M+Na, M+K	C6H9N3O2	-0.556816	52194.3	42180.9	47943.8	40828.8	35752.3	54342.8	37182.3	22819.9	24636.8	70656.6	54915.2	49037.3	48433.2	36361.1	62606.7
10.57_569.3479n	570.355	10.5689	pos	LysoPC(22:5(7Z,10Z,13Z,16Z,19Z))	HMDB0010403	Lipids and lipid-like molecules	Glycerophospholipids	Glycerophosphocholines	**	C04230	56.1	83.2	M+H, M+Na	C30H52NO7P	-0.479219	132384	117672	134513	57809.2	168039	248581	182920	101540	71474.3	167278	57252.2	109907	88900.2	66467.2	313615
0.62_227.1138m/z	227.114	0.619967	pos	Carnosine	38	Organic acids and derivatives	Peptidomimetics	Hybrid peptides	**	C00386	56	83.9	M+H	C9H14N4O3	-0.359412	14008.6	13304.6	11753	7007.63	6510.89	10566.3	11612	7281.78	4411.63	28136.3	8967.86	8760.38	21072	16538.3	26690.3
10.88_566.3467m/z	566.347	10.8846	neg	PC(18:1(11Z)/0:0)	LMGP01050138	Lipids and lipid-like molecules	Glycerophospholipids	Glycerophosphocholines	**	C04230	56	81.9	M+FA-H	C26H52NO7P	0.767441	721419	601144	691807	266156	554016	706622	489181	447884	363436	699833	542714	748876	633006	618500	1.09521e+06
8.20_313.2371m/z	313.237	8.19775	pos	8,13-dihydroxy-9,11-octadecadienoic acid	35506	Unclassified	Unclassified	Unclassified			56	84.1	M+H	C18H32O4	-0.717008	10702.4	10841.9	11717.4	4831.87	5473.12	4417.19	4575.87	3403.13	4321.36	30216.8	16308.7	10390.9	8237.83	12182	20086.8
7.27_313.2371m/z	313.237	7.26983	pos	9,14-dihydroxy-10,12-octadecadienoic acid	35507	Unclassified	Unclassified	Unclassified			55.9	83.2	M+H	C18H32O4	-0.649982	7128.75	7853.51	7277.1	2643.67	2896.89	1874.56	2388.68	2566.6	2044.86	15383.1	11555.1	11389	6474.65	7667.98	14817.5
8.51_337.2372m/z	337.237	8.514	pos	Bicyclo Prostaglandin E1	45557	Unclassified	Unclassified	Unclassified			55.9	82.9	M+H	C20H32O4	-0.355185	1284.66	1485.71	1582.83	0.000105165	46.631	0.000105165	119.313	49.6203	42.0136	2101.3	2551.66	6656.9	610.616	1405.82	713.154
1.06_611.1446m/z	611.145	1.0552	neg	Oxidized glutathione	HMDB0003337	Organic acids and derivatives	Carboxylic acids and derivatives	Amino acids, peptides, and analogues	**	C00127	55.8	86.8	M-H	C20H32N6O12S2	-0.134633	59815.5	83683.9	55881.6	14527.7	13619.7	48936.6	89135.5	103378	276.11	141744	9691.09	6531.05	61146	92081.8	81640.9
11.35_546.3533m/z	546.353	11.3492	pos	LysoPC(18:0)	HMDB0010384	Lipids and lipid-like molecules	Glycerophospholipids	Glycerophosphocholines	***	C04230	55.8	87.8	M+Na	C26H54NO7P	0.501789	7640.96	8278.75	7846.32	5573.56	9316.48	9900.31	8527.93	6697.96	4130.43	7714.85	6375.98	7788.35	5552.52	5305.27	7692.31
11.55_508.3409m/z	508.341	11.5482	neg	LysoPC(17:0)	HMDB0012108	Lipids and lipid-like molecules	Glycerophospholipids	Glycerophosphocholines	***	C04230	55.7	83.6	M-H	C25H52NO7P	0.154365	50391.1	49499.1	44587.3	17936.1	38068	44643.2	54479.3	31625.5	21349.8	47073.4	40536.9	51161.3	42681.5	40453.6	68439
13.55_419.3514m/z	419.351	13.546	pos	7beta,27-dihydroxycholesterol	84868	Lipids and lipid-like molecules	Sterol Lipids	Bile acids and derivatives			55.6	86.7	M+H	C27H46O3	-1.45816	4184.09	7004.43	5141.28	977.777	1105.34	1181.58	1028.9	288.027	1662.34	362.095	13334.7	2922.52	5306.75	8075.51	11944.3
7.73_311.2215m/z	311.222	7.72808	pos	9S-hydroxy-12R,13S-epoxy-10E,15Z-octadecadienoic acid	36027	Unclassified	Unclassified	Unclassified			55.6	82	M+H	C18H30O4	-0.481056	9214.43	9468.65	11336.2	1676.26	1673.43	1229.38	1174.71	1342.16	1720.86	28370.8	15252.1	27264.5	6917.98	9130.66	9382.83
8.59_536.3345m/z	536.335	8.58615	pos	PS(20:0/0:0)	LMGP03050012	Lipids and lipid-like molecules	Glycerophospholipids	Glycerophosphoserines			55.6	82.3	M+H-H2O	C26H52NO9P	-0.295551	5903.46	5489.35	6383.07	140.896	849.507	616.197	242.46	1026.63	113.235	11569.2	8090.15	2744.5	3753.56	7078.17	19092.9
10.77_320.2349n	303.232	10.7711	pos	15-HETE	LMFA03060087	Lipids and lipid-like molecules	Fatty Acyls	Eicosanoids	**	C04742	55.5	82.5	M+H-H2O, M+H	C20H32O3	-0.735338	160005	154677	158345	12387.6	17904	18707.4	13392	13718.5	10306.8	233420	264186	281261	174356	197949	353542
6.38_310.2142n	293.211	6.37567	pos	13(S)-HpOTrE	36052	Unclassified	Unclassified	Unclassified			55.5	81.5	M+H-H2O, M+H, M+NH4	C18H30O4	-0.694248	8007.02	7000.59	7781.24	2065.88	1935.74	1889.1	1739.11	1525.16	1756.56	8785.07	15380.6	11244.2	13174.8	21005.3	9825
8.32_334.2373m/z	334.237	8.3212	pos	Stearidonoyl glycine	62992	Unclassified	Unclassified	Unclassified			55.5	82.5	M+H	C20H31NO3	-1.09119	4792.74	4755.88	5027.67	504.182	350.177	199.46	473.269	662.96	457.707	3635.99	6245.27	9537.74	13334.6	12095.6	5294.77
0.72_131.0694n	132.077	0.7213	pos	Creatine	7	Organic acids and derivatives	Carboxylic acids and derivatives	Amino acids, peptides, and analogues	**	C00300	55.4	82.3	M+H, M+Na, M+K, M+H-H2O	C4H9N3O2	-0.637967	2.39101e+06	2.39478e+06	2.22579e+06	2.13926e+06	1.8334e+06	2.40207e+06	2.95636e+06	1.94484e+06	874261	2.64906e+06	1.8014e+06	2.06822e+06	2.33409e+06	1.92298e+06	3.611e+06
1.06_168.0274n	167.02	1.0552	neg	Uric acid	HMDB0000289	Organoheterocyclic compounds	Imidazopyrimidines	Purines and purine derivatives	***	C00366	55.4	88.8	M-H, 2M-H	C5H4N4O3	-5.56418	19953.5	29838.2	17149.6	42179.5	24225.1	75815.3	70054.9	43138.2	48616.2	20703.7	234.995	237.981	411.091	487.122	306.691
10.97_428.3732m/z	428.373	10.9716	pos	Stearoylcarnitine	LMFA07070008	Lipids and lipid-like molecules	Fatty Acyls	Fatty acid esters	*		55.4	80.4	M+H	C25H49NO4	-0.560408	257540	274562	240952	116396	423530	477407	454567	301129	204196	171824	149710	106177	144239	127963	234838
1.06_151.0251m/z	151.025	1.0552	neg	Xanthine	HMDB0000292	Organoheterocyclic compounds	Imidazopyrimidines	Purines and purine derivatives	***	C00385	55.3	89.9	M-H	C5H4N4O2	-7.06428	78253.3	114594	79555.1	100851	131687	156513	162993	95139.2	116549	47365	42681.3	38957.1	26595.5	31105.6	33492.4
1.06_346.0557m/z	346.056	1.0552	neg	Adenosine monophosphate	HMDB0000045	Nucleosides, nucleotides, and analogues	Purine nucleotides	Purine ribonucleotides	***	C00020	55.3	82.3	M-H	C10H14N5O7P	-0.216911	11214	16320	10907.4	4703.97	3693.72	12167	12531.5	5753.22	721.68	23710	12471.8	7401.35	11069.6	12284.6	13918.3
6.20_363.2164m/z	363.216	6.19622	pos	Cortisol	HMDB0000063	Lipids and lipid-like molecules	Steroids and steroid derivatives	Hydroxysteroids	***	C00735	55.3	82	M+H	C21H30O5	-0.63521	6653.82	6298.08	5287.61	19806.1	13167.3	11345.7	22442.1	19067.2	7329.87	3582.1	4056.18	2947.63	1926.19	1255.71	1370.55
0.64_174.1116n	175.119	0.640917	pos	L-Arginine	13	Organic acids and derivatives	Carboxylic acids and derivatives	Amino acids, peptides, and analogues	**	C00062	55.2	83.2	M+H, M+Na, M+K	C6H14N4O2	-0.675488	130195	108934	122386	106064	98420.9	143078	83283.5	61573.9	82476.9	180018	124424	158398	121849	81889.5	148582
0.74_116.0708m/z	116.071	0.740217	pos	L-Proline	29	Organic acids and derivatives	Carboxylic acids and derivatives	Amino acids, peptides, and analogues	**	C00148	55.2	78.8	M+H	C5H9NO2	1.2879	67206.6	65558	62357.7	62057.6	70310.5	105350	67090.3	36070.2	57288.9	86118.6	58572	58630	54254	45653.4	53333.9
0.68_183.0659n	184.073	0.684517	pos	Phosphocholine	3318	Organic nitrogen compounds	Organonitrogen compounds	Quaternary ammonium salts	**	C00588	55.1	81.8	M+H, M+Na, M+K	C5H14NO4P	-0.654869	181044	153612	187558	214874	111294	224583	125469	99903.5	45421.3	180075	196394	202311	222806	178861	166430
10.68_546.3551m/z	546.355	10.6809	pos	LysoPC(20:3(5Z,8Z,11Z))	HMDB0010393	Lipids and lipid-like molecules	Glycerophospholipids	Glycerophosphocholines	*		55.1	80.3	M+H	C28H52NO7P	-0.597826	62844.5	65260.6	66523.6	31273.6	75738.1	114636	71252.6	65275.4	34009.3	105295	45987.5	65157.5	49443.2	55875.6	78139.8
6.78_305.2320m/z	305.232	6.78253	pos	9,10,16-trihydroxy palmitic acid	35478	Lipids and lipid-like molecules	Fatty Acyls	Fatty Acids and Conjugates			55.1	80.1	M+H	C16H32O5	-0.854682	2434.41	2195.3	2888.15	0.000105165	0.000105165	0.000105165	0.000105165	0.000105165	0.000105165	21413.1	1859.03	1902.24	1488.13	1229.7	1738.5
9.21_538.3505m/z	538.35	9.20972	pos	PS(P-20:0/0:0)	LMGP03070001	Lipids and lipid-like molecules	Glycerophospholipids	Glycerophosphoserines			55.1	81.2	M+H	C26H52NO8P	0.22291	2205.21	2695.38	2335.48	0.000105165	100.048	0.000105165	0.000105165	87.2759	182.625	899.548	5155.63	1831.1	2506.17	3806.57	13501.9
0.71_549.1673m/z	549.167	0.712167	neg	Maltotriose	HMDB0001262	Organic oxygen compounds	Organooxygen compounds	Carbohydrates and carbohydrate conjugates	**	C01835	55	80.5	M+FA-H	C18H32O16	0.0374414	27500.3	24686.8	24034.5	4987.15	27943.4	65483.4	142690	32033.3	8216.13	1716.35	2346.26	7438.97	14853.8	5460.38	81.4567
10.55_462.2975m/z	462.298	10.5467	pos	sn-3-O-(geranylgeranyl)glycerol 1-phosphate	LMGP10060002	Lipids and lipid-like molecules	Glycerophospholipids	Glycerophosphates	**	C04590	55	78.7	M+NH4	C23H41O6P	-0.876105	42345.5	42064.1	42983.5	7198.99	11587.8	13199.1	10397.9	9971.25	7135.51	99302.9	36250.3	68294	66793.2	58501.3	44947.9
6.53_292.2037n	293.211	6.53375	pos	12-OPDA	63360	Unclassified	Unclassified	Unclassified			55	80.5	M+H, M+NH4	C18H28O3	-0.38809	3034.51	3114.51	3116.91	1109.26	954.078	897.012	814.139	600.258	1016.27	4834.68	4447	5276.8	4174.17	4597.37	5453.94
9.83_753.4397m/z	753.44	9.82523	pos	Polypodoside C	HMDB0040745	Lipids and lipid-like molecules	Steroids and steroid derivatives	Steroidal glycosides	*		55	87.3	M+H	C40H64O13	-2.99923	2503.82	2209.73	2068.78	0.000105165	0.000105165	0.000105165	0.000105165	0.000105165	0.000105165	0.000105165	2475.68	804.287	1785.1	4726.11	19045.3
10.37_567.3321n	568.339	10.3689	pos	LysoPC(22:6(4Z,7Z,10Z,13Z,16Z,19Z))	HMDB0010404	Lipids and lipid-like molecules	Glycerophospholipids	Glycerophosphocholines	**	C04230	54.9	76.9	M+H, M+Na	C30H50NO7P	-0.641655	532277	541454	516521	165254	798694	1.23673e+06	1.163e+06	548449	228240	620324	156519	322617	281999	236681	1.23934e+06
10.84_294.2193n	295.227	10.8377	pos	17-hydroxy-linolenic acid	LMFA02000239	Lipids and lipid-like molecules	Fatty Acyls	Octadecanoids			54.9	78.1	M+H, M+Na, M+H-H2O	C18H30O3	-0.724341	485627	495412	460124	34984	46695.8	37295.5	33570	32317.3	38310.3	677596	826838	485967	317964	591552	1.24744e+06
8.72_362.3263m/z	362.326	8.71587	pos	10,20-Dihydroxyeicosanoic acid	HMDB0031923	Lipids and lipid-like molecules	Fatty Acyls	Fatty acids and conjugates	*		54.9	79.5	M+NH4	C20H40O4	-0.5979	2136.08	2250.86	2350.56	423.32	152.059	213.571	251.638	334.915	270.913	1006.84	1708.82	17286.9	526.386	835.049	808.731
0.68_257.1026n	258.11	0.684517	pos	Glycerophosphocholine	HMDB0000086	Lipids and lipid-like molecules	Glycerophospholipids	Glycerophosphocholines	***	C00670	54.8	76.7	M+H, M+Na	C8H20NO6P	-0.902841	452974	447296	474012	301517	125333	111784	263014	685789	197445	361791	585907	345154	616520	834949	679343
0.70_162.1123m/z	162.112	0.703	pos	L-Carnitine	34532	Organic nitrogen compounds	Organonitrogen compounds	Quaternary ammonium salts	**	C00318	54.8	83.5	M+H	C7H15NO3	-0.983313	168366	174556	156559	331242	283014	353457	434325	352901	165142	185155	78377	81072	89202.5	114947	172152
0.80_204.1230m/z	204.123	0.8042	pos	L-Acetylcarnitine	HMDB0000201	Lipids and lipid-like molecules	Fatty Acyls	Fatty acid esters	***	C02571	54.8	75.6	M+H	C9H17NO4	-0.292929	314142	225898	293231	139831	275324	345777	710528	512768	79698.7	160131	144750	126374	116172	130974	389383
10.39_543.3322n	544.34	10.3907	pos	LysoPC(20:4(8Z,11Z,14Z,17Z))	HMDB0010396	Lipids and lipid-like molecules	Glycerophospholipids	Glycerophosphocholines	***	C04230	54.8	77.2	M+H, M+K, M+Na	C28H50NO7P	-0.481952	582381	604792	608442	348413	642347	864633	584929	451213	293608	1.10956e+06	425546	536363	479448	578014	1.15198e+06
11.02_468.3084m/z	468.308	11.0155	pos	PE(17:0/0:0)	77696	Lipids and lipid-like molecules	Glycerophospholipids	Glycerophosphoethanolamines	*		54.8	77.3	M+H	C22H46NO7P	-0.155638	33801.4	35645.3	32110.6	12153.9	26651.8	32971.6	37659.2	20384	11076.8	66073.3	21227	24669.1	24533.6	33983.3	29633.2
3.82_348.0702m/z	348.07	3.82103	pos	Adenosine 3'-monophosphate	63401	Nucleosides, nucleotides, and analogues	Ribonucleoside 3'-phosphates	Unclassified	**	C01367	54.8	81.9	M+H	C10H14N5O7P	-0.410672	5930.17	6706.69	6470.25	594	771.862	2983.37	5414.07	893.277	71.1721	19109.3	5620.23	3086.14	6541.85	10384.3	10343.5
0.72_118.0864m/z	118.086	0.7213	pos	L-Valine	35	Organic acids and derivatives	Carboxylic acids and derivatives	Amino acids, peptides, and analogues	**	C00183	54.6	79.7	M+H	C5H11NO2	1.01621	1.20018e+06	1.2115e+06	1.11266e+06	187913	133108	191223	162876	149846	111609	1.86882e+06	1.19146e+06	1.26247e+06	1.70041e+06	1.84654e+06	1.92403e+06
11.55_568.3622m/z	568.362	11.5482	neg	LysoPC(0:0/18:0)	HMDB0011128	Lipids and lipid-like molecules	Glycerophospholipids	Glycerophosphocholines	*		54.6	74.8	M+FA-H	C26H54NO7P	0.490879	1.29564e+06	1.26644e+06	1.182e+06	525900	1.06014e+06	1.15043e+06	1.37573e+06	869735	623576	1.17349e+06	1.04124e+06	1.29653e+06	1.09886e+06	1.06015e+06	1.71486e+06
14.63_401.3412m/z	401.341	14.6347	pos	7-Ketocholesterol	HMDB0000501	Lipids and lipid-like molecules	Steroids and steroid derivatives	Cholestane steroids	***		54.6	77.8	M+H	C27H44O2	-0.571465	58124.5	58827.7	50495.6	3154.63	4157.93	2465.03	2003.54	2855.78	2318.63	12214.9	118195	38284.9	56772.3	92485.3	143704
2.75_219.1107n	220.118	2.75353	pos	Pantothenic Acid	241	Organic oxygen compounds	Organooxygen compounds	Alcohols and polyols	**	C00864	54.6	74.2	M+H, M+Na	C9H17NO5	-0.0629769	41474	51312.4	70410.7	21670.1	25672.3	32020.1	54323.5	26195	30918	98499.3	74117.6	58860.8	86649.5	98500.4	79853.5
10.73_527.3009n	528.308	10.7259	pos	LysoPE(22:5(7Z,10Z,13Z,16Z,19Z)/0:0)	HMDB0011525	Lipids and lipid-like molecules	Glycerophospholipids	Glycerophosphoethanolamines	*		54.5	79	M+H, M+Na	C27H46NO7P	-0.533199	107811	114590	100480	23935.9	82197.9	58930.9	68797.1	26431.1	14819.2	293119	37102.4	161274	94471.7	90589.1	196471
12.52_304.2400n	305.247	12.5185	pos	Arachidonic acid	HMDB0001043	Lipids and lipid-like molecules	Fatty Acyls	Fatty acids and conjugates	***	C00219	54.5	78.5	M+H-H2O, M+H	C20H32O2	-0.676529	24529.3	27497.3	18781.9	15890.8	24105.7	32121.9	24483.5	17389.8	23076.4	28088.7	20834.8	34504.1	23000.2	31143.3	20042.4
5.35_311.2215m/z	311.222	5.34952	pos	9H-12(13)-EpODE	74948	Lipids and lipid-like molecules	Fatty Acyls	Octadecanoids			54.5	77.7	M+H	C18H30O4	-0.566726	3112.91	2940.22	3128.68	1114.42	1133.58	1062.69	1058.65	1045.6	1161.7	5895.4	3422.4	5914.62	3170.66	3637.4	2643.41
1.06_244.0692n	243.062	1.0552	neg	Uridine	90	Nucleosides, nucleotides, and analogues	Pyrimidine nucleosides	Unclassified	**	C00299	54.4	76.2	M-H, M+FA-H	C9H12N2O6	-1.39363	32614.4	47714.7	36236.3	39167.1	56395.2	37618.8	40933.7	31382.7	60295.6	32854.8	27175.5	19060.8	24431.7	26874.4	24773.4
11.81_293.2472m/z	293.247	11.8146	pos	Methyl linolenate	44776	Unclassified	Unclassified	Unclassified			54.4	76.6	M+H	C19H32O2	-1.04709	42039	43732.4	34858.4	2380.33	2789.78	2740.56	2323.6	2088	1209.67	88977.2	76730.7	37202.3	55112.8	60601.8	74019.6
10.10_493.3166n	494.324	10.0972	pos	PC(16:1(9Z)/0:0)	LMGP01050022	Lipids and lipid-like molecules	Glycerophospholipids	Glycerophosphocholines	**	C04230	54.3	75.6	M+H, M+Na	C24H48NO7P	-0.445861	171061	168532	166989	79620.2	123299	107665	98942.5	91307.4	85199.3	166168	192006	226005	164510	218269	520519
2.33_328.1390m/z	328.139	2.3345	pos	N-(1-Deoxy-1-fructosyl)phenylalanine	HMDB0037846	Organic acids and derivatives	Carboxylic acids and derivatives	Amino acids, peptides, and analogues	***		54.3	76.4	M+H	C15H21NO7	-0.366441	15311	15380.2	19237.9	3120.12	11606.7	35578.9	38637.5	4501.01	4945.74	25181.8	22740.3	30716.5	17629.2	10775.4	13101.8
4.38_340.2596m/z	340.26	4.38113	pos	Leu-Leu-Leu	HMDB0094648	Organic acids and derivatives	Carboxylic acids and derivatives	Amino acids, peptides, and analogues			54.3	79.9	M+H-H2O	C18H35N3O4	0.230137	2758.65	3155.16	2263.02	1783.82	1558.58	1787.43	1833.81	3373.68	1997.38	8103.19	2278.32	1263.35	985.314	2945.99	1319.53
6.91_398.2900m/z	398.29	6.91202	pos	AMP-Deoxynojirimycin	45251	Unclassified	Unclassified	Unclassified			54.3	77.1	M+H	C22H39NO5	-0.364509	2956.26	3880	3869.79	0.000105165	0.000105165	0.000105165	0.000105165	0.000105165	0.000105165	2143.57	9551.42	7811.54	4071.49	7397.95	3033.11
9.96_517.3168n	518.324	9.96082	pos	LysoPC(18:3(6Z,9Z,12Z))	HMDB0010387	Lipids and lipid-like molecules	Glycerophospholipids	Glycerophosphocholines	**	C04230	54.3	74.2	M+H, M+Na, M+K	C26H48NO7P	-0.0567215	107337	106105	103195	54329.6	199415	476825	595207	245708	123814	33811.1	10747.2	14097.6	17895.8	17192.9	38003.4
10.90_303.2316m/z	303.232	10.904	pos	20-HETE	LMFA03060009	Lipids and lipid-like molecules	Fatty Acyls	Fatty acids and conjugates	**	C14748	54.2	75.3	M+H-H2O	C20H32O3	-0.787196	100731	109681	102019	155513	191997	217950	144524	158432	123152	65732.3	46324.2	82888.1	56595	54873.8	78256.8
10.78_320.2353n	319.228	10.7788	neg	5,6-Epoxy-8,11,14-eicosatrienoic acid	HMDB0002190	Lipids and lipid-like molecules	Fatty Acyls	Fatty acids and conjugates	***	C14768	54.1	74.9	M-H2O-H, M-H	C20H32O3	0.611249	192691	199524	168185	8082.67	10138.4	12391.4	7552.72	8459.7	6214.28	238351	374971	433721	206432	208755	377860
10.90_522.2842m/z	522.284	10.9037	neg	1-Oleoylglycerophosphoserine	HMDB0061694	Lipids and lipid-like molecules	Glycerophospholipids	Glycerophosphoserines	***		54.1	76	M-H	C24H46NO9P	0.942288	74304.2	71260.1	72658.8	42248.3	46455.7	100817	35102	34649.8	17331.1	99321.2	67199	89160.2	77599.9	87874.3	84373.6
5.48_491.2785m/z	491.278	5.4843	pos	PG(18:2(9Z,12Z)/0:0)	LMGP04050014	Lipids and lipid-like molecules	Glycerophospholipids	Glycerophosphoglycerols			54.1	80.3	M+H-H2O	C24H45O9P	3.23815	2157.81	2768.32	3475.72	0.000105165	0.000105165	0.000105165	0.000105165	0.000105165	0.000105165	3216.81	3330.94	7928.68	3490.79	6206.13	1135.98
4.28_377.1457m/z	377.146	4.2754	pos	Riboflavin	HMDB0000244	Organoheterocyclic compounds	Pteridines and derivatives	Alloxazines and isoalloxazines	***	C00255	54	76.6	M+H	C17H20N4O6	0.268863	5546.07	4646.47	5150.03	1754.4	3886.19	4810.29	5072.21	1336.5	2288.83	6375.6	5907.79	4918.3	3847.43	6500.12	5816.18
4.30_529.2993m/z	529.299	4.30287	neg	L-Oleandrosyl-oleandolide	LMPK04000033	Lipids and lipid-like molecules	Polyketides	Macrolides and lactone polyketides	**	C11992	54	87.9	M-H	C27H46O10	-4.71588	1798.61	1844.79	1485.65	0.000105165	0.000105165	0.000105165	0.000105165	0.000105165	0.000105165	6873.02	2503.77	3194.51	2252.86	2507.82	1125.44
8.78_341.2687m/z	341.269	8.7791	pos	PGF2α Alcohol	36172	Unclassified	Unclassified	Unclassified			54	76.7	M+H	C20H36O4	0.202869	2697.52	2999.5	2498.44	465.604	966.761	449.554	391.539	573.034	507.724	3691.28	3857.93	5540.24	2090.22	2780.47	1534.42
9.73_460.2690m/z	460.269	9.73457	pos	Pectachol	HMDB0039064	Phenylpropanoids and polyketides	Coumarins and derivatives	Unclassified			54	72.1	M+NH4	C26H34O6	-0.728074	299396	321485	244380	430639	409715	333021	393992	311418	410177	365797	180827	250855	252287	156839	222472
0.62_129.0790n	147.113	0.619967	pos	L-Pipecolic acid	HMDB0000716	Organic acids and derivatives	Carboxylic acids and derivatives	Amino acids, peptides, and analogues	***	C00408	53.9	70.8	M+H, M+NH4	C6H11NO2	-0.0891149	58704.5	55618.8	50914.8	45207.8	36242	66890.7	45189.1	22116.3	24776.7	124725	65376	65910.7	53298.7	49242.7	74691.9
10.05_451.2697n	452.277	10.0518	pos	LysoPE(16:1(9Z)/0:0)	HMDB0011504	Lipids and lipid-like molecules	Glycerophospholipids	Glycerophosphoethanolamines	***		53.9	73	M+H, M+Na, M+H-H2O	C21H42NO7P	-0.495739	70871.3	73040.1	69404.6	25168.9	49285.3	60582.2	55708.8	43011.9	21710.3	109217	63967.7	83003.5	75563.8	91842.2	109514
9.00_313.2372m/z	313.237	9.00342	pos	8R,11S-DiHODE	96883	Lipids and lipid-like molecules	Fatty Acyls	Octadecanoids			53.9	73	M+H	C18H32O4	-0.562943	7128.18	7680.88	7550.97	2128.5	2136.8	1784.06	1580.2	1807.57	2160.54	16639.1	9279.2	14566	6279.17	11085	5455.35
1.75_299.0633m/z	299.063	1.75053	neg	beta-D-3-Ribofuranosyluric acid	HMDB0029920	Organoheterocyclic compounds	Imidazopyrimidines	Purines and purine derivatives	***	C05513	53.8	74.9	M-H	C10H12N4O7	-0.179264	2047.07	1809.07	1759.58	4961.38	3589.58	4715.98	7819.19	4831.66	2064.29	0.000105165	0.000105165	0.000105165	0.000105165	0.000105165	0.000105165
10.66_426.3573m/z	426.357	10.6586	pos	Oleoylcarnitine	HMDB0005065	Lipids and lipid-like molecules	Fatty Acyls	Fatty acid esters	***		53.8	72.3	M+H	C25H47NO4	-1.14552	1.08167e+06	1.02736e+06	986321	331739	868427	956397	777248	803393	433760	829082	1.08784e+06	1.04999e+06	1.15192e+06	1.67894e+06	1.88979e+06
7.83_295.2267m/z	295.227	7.82648	pos	12,13-Epoxy-9,15-octadecadienoic acid	87400	Lipids and lipid-like molecules	Fatty Acyls	Fatty acids and conjugates	*		53.8	73.4	M+H	C18H30O3	-0.269532	5336.09	5811.58	5828.55	2536.38	2842.35	2665.42	1962.76	2525.15	2260.17	8976.83	7196.67	5514.02	3102.06	5124.83	11511.1
10.26_482.3242m/z	482.324	10.2567	pos	LysoPC(15:0)	HMDB0010381	Lipids and lipid-like molecules	Glycerophospholipids	Glycerophosphocholines	***	C04230	53.7	70.8	M+H	C23H48NO7P	0.126431	29756	29588.4	27302.3	18188.5	22605.2	21328.1	22255.9	18256.8	16916.9	29911.6	32085.8	32899.4	27436.7	31722	72582.2
12.61_264.2450n	282.279	12.6058	pos	2E,13Z-Octadecadienal	LMFA06000234	Lipids and lipid-like molecules	Fatty Acyls	Fatty aldehydes			53.7	71.9	M+H, M+NH4, M+H-H2O	C18H32O	-1.22713	3.91463e+07	4.02013e+07	3.70579e+07	6.73715e+06	4.70865e+06	4.27445e+06	4.54178e+06	6.0552e+06	5.41912e+06	4.57399e+07	5.53322e+07	7.85446e+07	3.45234e+07	3.68963e+07	5.63372e+07
3.82_786.1638m/z	786.164	3.82103	pos	Flavin adenine dinucleotide (FAD)	2302	Unclassified	Unclassified	Unclassified			53.7	79.3	M+H	C27H33N9O15P2	-0.744964	18471.4	19966.5	18807	548.332	857.272	6963.96	14559.3	1232.15	0.000105165	62061.7	13942.2	8673.04	20036.5	31977.4	36830.6
9.92_475.2698n	476.277	9.91537	pos	LysoPE(0:0/18:3(9Z,12Z,15Z))	HMDB0011479	Lipids and lipid-like molecules	Glycerophospholipids	Glycerophosphoethanolamines	*		53.7	72.3	M+H, M+Na	C23H42NO7P	-0.184474	47049.1	46174.8	40349	19109.2	78271.4	195979	201225	87181	38211.9	17966.1	4195.61	5592.94	8021.59	7707.04	8915.26
6.04_353.2322m/z	353.232	6.04465	pos	13,14-dihydro-15-keto-PGD2	3817	Lipids and lipid-like molecules	Fatty Acyls	Eicosanoids	*		53.6	72.7	M+H	C20H32O5	-0.268826	13826	15889.9	19879.3	13108.2	22227.1	20414.2	20152.1	18195.6	28054.8	10752.2	10297.2	16652.1	14873.5	9028.02	16912.9
9.85_312.2300n	295.227	9.8472	pos	(±)13-HpODE	64784	Unclassified	Unclassified	Unclassified			53.6	71.7	M+H-H2O, M+NH4, M+Na, M+K	C18H32O4	-0.310145	308129	312699	285732	41966.2	43295.5	32464.4	30572.4	39026.8	50412.3	499249	535636	304897	232036	417675	805679
10.79_343.2281m/z	343.228	10.791	neg	(±)17-HDoHE	36447	Unclassified	Unclassified	Unclassified			53.5	72.8	M-H	C22H32O3	0.583813	47762.8	40958.5	42469.1	26731.2	49644.1	64784.4	38088.9	31590.5	26233.3	34855.5	50168.5	66113.3	36385.8	35838.9	62401.8
7.20_378.2637m/z	378.264	7.2017	pos	12-HETE-Gly	75525	Lipids and lipid-like molecules	Fatty Acyls	Fatty amides			53.5	72.4	M+H	C22H35NO4	-0.555886	14555.2	14819.5	13164.6	0.000105165	0.000105165	0.000105165	0.000105165	0.000105165	0.000105165	8237.03	33668.9	30578.9	18438.3	38808.1	11136.7
7.54_292.2038n	293.211	7.54188	pos	(-)-8-hydroxy-11E,17-octadecadien-9-ynoic acid	LMFA02000191	Lipids and lipid-like molecules	Fatty Acyls	Octadecanoids			53.5	70.6	M+H-H2O, M+H	C18H28O3	-0.10214	15622.5	16635.2	17187.4	2966.77	3372.42	3390.84	3316.66	3204.06	3569.71	42343.3	24754	41252.3	16594.5	17073.2	12413.1
11.13_507.3689n	508.376	11.1266	pos	LysoPC(P-18:0)	HMDB0013122	Lipids and lipid-like molecules	Glycerophospholipids	Glycerophosphocholines	**	C04230	53.4	72.9	M+H, M+Na	C26H54NO6P	0.0616318	210779	215928	214666	51324.8	90304	77948.7	63095.6	76334.6	62948	364625	385917	286536	238848	293118	341087
11.73_550.3864m/z	550.386	11.7255	pos	LysoPC(20:1(11Z))	HMDB0010391	Lipids and lipid-like molecules	Glycerophospholipids	Glycerophosphocholines	**	C04230	53.4	70.6	M+H	C28H56NO7P	-0.570166	112609	105051	109584	59465.3	91069.4	81815.8	56901.8	78902.6	70257.2	108769	188825	152308	111703	117850	165549
11.95_415.3202m/z	415.32	11.9479	pos	3beta,7alpha-Dihydroxy-5-cholestenoate	HMDB0012454	Lipids and lipid-like molecules	Steroids and steroid derivatives	Bile acids, alcohols and derivatives	**	C17335	53.4	79.4	M+H-H2O	C27H44O4	-1.07284	3071.54	3439.25	3074.74	0.000105165	247.527	0.000105165	112.197	0.000105165	189.028	207.813	7084.02	1313.53	3259.33	5550.81	9586.57
8.79_444.3321m/z	444.332	8.79175	pos	Galactosylsphingosine	HMDB0000648	Lipids and lipid-like molecules	Sphingolipids	Glycosphingolipids	**	C01747	53.4	72.6	M+H-H2O	C24H47NO7	0.277634	6498.11	7414.22	7258.9	0.000105165	0.000105165	0.000105165	0.000105165	78.083	0.000105165	3707.42	17861.8	8997.61	22024.9	16760.3	5256.78
10.79_249.1847m/z	249.185	10.7937	pos	(9R,13R)-1a,1b-dinor-10,11-dihydro-12-oxo-15-phytoenoic acid	LMFA02010008	Lipids and lipid-like molecules	Fatty Acyls	Octadecanoids			53.3	72.5	M+H-H2O	C16H26O3	-0.849223	18280.2	18086.2	15946.9	24661.2	22799.2	18675.1	18997.5	20025.1	24144.4	13455.5	11924.7	13603.9	12527.4	11934.2	13606.4
10.82_608.3576m/z	608.358	10.8209	neg	PGPC	45374	Lipids and lipid-like molecules	Glycerophospholipids	Oxidized glycerophospholipids			53.3	71.8	M-H	C29H56NO10P	1.08176	31066.8	31721.9	28098.6	0.000105165	348.752	189.258	0.488723	0.000105165	0.000105165	2119.65	57389.9	17061.3	27633.5	47771.7	149061
10.14_336.2300n	359.219	10.1431	pos	11-deoxy-PGE2	36132	Lipids and lipid-like molecules	Fatty Acyls	Eicosanoids			53.2	67.7	M+Na, M+K, M+H-H2O	C20H32O4	-0.196101	27379.8	25606.7	25831.4	3064.5	4833.65	3396.23	3084.03	5098.71	3837.69	41795	47831.5	34738.5	19476.2	31707	56582.9
10.93_318.2192n	319.227	10.9264	pos	Yucalexin P17	HMDB0036752	Lipids and lipid-like molecules	Prenol lipids	Diterpenoids	*		53.2	71.5	M+H, M+Na, M+H-H2O	C20H30O3	-0.785462	17977.4	18543.3	16137.9	3222.09	3279.09	3362.71	2607.59	2783.99	3450.11	19210.1	29350.2	21407.3	12388	21162.6	36017.2
6.42_350.2324m/z	350.232	6.42072	pos	Xeniolit A	LMPR0104420002	Lipids and lipid-like molecules	Prenol lipids	Isoprenoids			53.2	69.9	M+NH4	C20H28O4	-0.547326	49478.9	50617.7	55535	0.000105165	0.000105165	0.000105165	0.000105165	0.000105165	0.000105165	51083.6	84317.4	82895.6	104891	126786	60312.4
9.42_298.2740m/z	298.274	9.41723	pos	Cassine	68143	Unclassified	Unclassified	Unclassified			53.2	71.4	M+H	C18H35NO2	-0.302028	6498.05	6379.19	7585.55	7969.23	7327.59	7261.08	5735.73	8278.14	8022.3	10281.9	6794.53	8681.23	6679.96	3961.16	5852.52
9.96_500.2769m/z	500.277	9.96082	pos	LysoPE(20:5(5Z,8Z,11Z,14Z,17Z)/0:0)	HMDB0011519	Lipids and lipid-like molecules	Glycerophospholipids	Glycerophosphoethanolamines	*		53.2	72.2	M+H	C25H42NO7P	-0.538699	17036.2	16697.4	16205.3	18258.4	39318.3	99333	42936.9	34076	29601.4	3348.83	941.831	1182.36	1453.24	1303.91	1207.01
6.24_267.1953m/z	267.195	6.24123	pos	(9S,13S)-1a,1b-dinor-10,11-dihydro-12-oxo-15-phytoenoic acid	36061	Lipids and lipid-like molecules	Fatty Acyls	Octadecanoids			53.1	70.3	M+H	C16H26O3	-0.572253	979.535	1192.54	1339.54	788.439	825.586	785.497	686.318	1020.75	1195.76	3906.46	1075.6	1345.77	883.63	736.874	915.821
7.19_330.2409n	329.234	7.18718	neg	9,10,13-TriHOME	HMDB0004710	Lipids and lipid-like molecules	Fatty Acyls	Fatty acids and conjugates	***	C14835	53.1	69.8	M-H, 2M-H	C18H34O5	0.699509	371001	332248	357723	7187.78	14771.4	12771	8603.83	7868.67	8667.24	693583	704284	319259	247461	419058	1.11162e+06
8.98_465.3451m/z	465.345	8.98042	pos	Sphingosine-1-phosphocholine	LMSP01060001	Lipids and lipid-like molecules	Sphingolipids	Sphingoid bases	**	C03640	53.1	72.7	M+H	C23H49N2O5P	-0.126091	1957.08	1907.5	2383.27	145.024	361.147	126.566	55.4903	281.422	0.000105165	613.705	3235.21	1047.91	1739.84	3268.64	8135.92
1.35_298.0790m/z	298.079	1.34702	neg	8-Hydroxyguanosine	HMDB0002044	Nucleosides, nucleotides, and analogues	Purine nucleosides	Unclassified	***		53	72.1	M-H	C10H13N5O6	-0.942792	1331.72	1530.47	1625.29	6772.04	7240.67	6976.68	7752.05	6748.76	3234.99	54.5672	9.57641	4.31693	23.5605	22.6671	52.0002
10.59_305.2473m/z	305.247	10.5914	pos	Oryzalexin E	HMDB0039702	Benzenoids	Phenanthrenes and derivatives	Hydrophenanthrenes			53	73.7	M+H	C20H32O2	-0.619905	1182.23	1458.04	1101.02	714.678	411.112	317.208	417.297	519.506	544.221	1237.25	2380.19	943.433	1237.52	1652.87	2839.07
11.73_594.3781m/z	594.378	11.7315	neg	PC(20:1(9Z)/0:0)	LMGP01050047	Lipids and lipid-like molecules	Glycerophospholipids	Glycerophosphocholines			53	71.7	M+FA-H	C28H56NO7P	0.826013	36494.4	35612.2	37936.9	15847.2	26139.3	25365.3	18348.9	21253.2	18621.3	30961.8	54173.7	47144.2	34652.1	33652.6	49694
5.66_326.2091n	309.206	5.65563	pos	2,3-Dinor-11b-PGF2a	3811	Lipids and lipid-like molecules	Fatty Acyls	Eicosanoids	*		53	68.6	M+H-H2O, M+H	C18H30O5	-0.599558	4809.72	5271.14	4948.93	368.92	448.989	888.74	803.04	892.95	594.248	11640.4	6128.85	8107.62	3676.26	2693.63	5146.21
7.01_346.2587m/z	346.259	7.00605	pos	3-hydroxyundecanoyl carnitine	HMDB0061637	Lipids and lipid-like molecules	Fatty Acyls	Fatty acid esters	*		53	69.8	M+H	C18H35NO5	-0.190585	1691.33	1684.03	1747.45	56.1256	58.9668	35.3304	0.000105165	0.000105165	239.162	1707.35	2017.24	2451.1	3035.03	5140.4	1459.63
12.98_308.2944m/z	308.294	12.9768	pos	(-)-Dilophol	LMPR0104450002	Lipids and lipid-like molecules	Prenol lipids	Isoprenoids			52.9	73.6	M+NH4	C20H34O	-1.25491	58604.5	60357.2	55352.9	22304.5	17973.7	16868	15733.9	17476.2	22221.1	68508.2	75904.9	112695	56164.6	53196.9	77010.4
8.13_331.2476m/z	331.248	8.13047	pos	5,8,12-trihydroxy-9-octadecenoic acid	35684	Lipids and lipid-like molecules	Fatty Acyls	Fatty acids and conjugates	*		52.9	70.1	M+H	C18H34O5	-0.774104	3072.38	3619.59	4810.21	86.4813	54.4856	4.52652	44.7673	0.000105165	5.45213	18034.8	4287.36	3983.33	3038.27	6763.71	3562.24
8.98_440.3369m/z	440.337	8.98042	pos	O-(17-carboxyheptadecanoyl)carnitine	LMFA07070085	Lipids and lipid-like molecules	Fatty Acyls	Fatty esters			52.9	68.5	M+H-H2O	C25H47NO6	-0.250867	19499.8	19897.5	22319.7	135.554	673.862	201.742	1448.32	1946.75	874.315	13411.3	43577.9	13261.5	17940.2	32454	110092
1.64_413.2031m/z	413.203	1.6382	pos	Deoxypyridinoline	HMDB0000569	Organic acids and derivatives	Carboxylic acids and derivatives	Amino acids, peptides, and analogues			52.8	70.3	M+H	C18H28N4O7	0.0840251	3981.03	4021.83	4141.75	1650.67	2315.52	961.021	1309.72	2266.76	515.626	6165.92	8795.28	4605.99	6372.57	4481.48	3915.61
11.44_291.2315m/z	291.232	11.4372	pos	5-Androstenediol	HMDB0003818	Lipids and lipid-like molecules	Steroids and steroid derivatives	Androstane steroids	**	C04295	52.8	70	M+H	C19H30O2	-1.09	3523.17	3661.14	3997.35	1358.45	2302.81	4941.08	3807.02	2805.33	1366.78	8497.56	5337.98	2686.32	3656.75	4971.55	4661.48
12.41_415.3201m/z	415.32	12.4081	pos	Setariol	95963	Lipids and lipid-like molecules	Steroids and steroid derivatives	Hydroxysteroids	*		52.8	74	M+H	C27H42O3	-1.44892	4810.2	5082.17	5177.15	0.000105165	0.000105165	0.000105165	158.799	0.000105165	0.000105165	1222.92	9142.66	4007.28	7054.92	9297.84	17763.5
6.98_326.2089n	309.206	6.98382	pos	2,3-dinor Prostaglandin E1	45460	Unclassified	Unclassified	Unclassified			52.8	68.5	M+H, M+Na, M+H-H2O	C18H30O5	-1.18304	4737.29	4859.23	4351.34	398.477	416.693	476.234	389.421	475.718	432.936	14681	6652.87	13567.9	2960.3	3315.68	3835.03
10.59_340.2611n	323.258	10.5914	pos	11-deoxy-PGF1β	36141	Unclassified	Unclassified	Unclassified			52.7	71.2	M+H-H2O, M+Na, M+NH4	C20H36O4	-0.662396	9890.04	11338.8	10336.5	1709.75	1319.57	602.247	906.562	1242.84	1484.58	13097.3	21468.8	9244.05	8375.44	14358.8	23818
10.70_314.2455n	297.242	10.7034	pos	(±)12,13-DiHOME	45199	Unclassified	Unclassified	Unclassified			52.7	68.3	M+H-H2O, M+NH4, M+Na, M+H, M+K	C18H34O4	-0.514682	143495	143072	126554	33776.4	26343.1	20386.4	21052.6	21199.3	27545.2	147762	180491	280075	126337	254304	55455
11.02_291.2315m/z	291.232	11.0155	pos	4-Androstenediol	HMDB0005849	Lipids and lipid-like molecules	Steroids and steroid derivatives	Androstane steroids		C14210	52.7	70.8	M+H	C19H30O2	-1.13685	3739.4	3030.68	3478.53	351.863	211.976	327.635	98.7224	102.674	6.7044	6203.41	6084.37	2573.52	3114.12	6031.76	6535.6
11.64_508.3397m/z	508.34	11.6367	pos	LysoPE(0:0/20:1(11Z))	HMDB0011482	Lipids and lipid-like molecules	Glycerophospholipids	Glycerophosphoethanolamines	*		52.7	69.3	M+H	C25H50NO7P	-0.221067	65384.7	64609.2	62983.8	40846.4	58269	50538.4	36639	41646.7	31459.6	97486.5	75985.3	81122.4	55818.2	55758.6	72178.7
3.62_298.0969m/z	298.097	3.62253	pos	5′-Deoxy-5′-<WBR>(methylthio)adenosine	3425	Unclassified	Unclassified	Unclassified	*		52.7	69.4	M+H	C11H15N5O3S	0.354976	9894.22	10626.2	12615.9	2338.72	3571.18	3972.93	14661	12409.9	895.851	19936.1	11298.1	7450.36	17661.6	16636	21540.8
7.20_415.3163m/z	415.316	7.2017	pos	PGF2a ethanolamide	HMDB0013628	Lipids and lipid-like molecules	Fatty Acyls	Eicosanoids	*	C13828	52.7	69.7	M+NH4	C22H39NO5	-0.77009	3769.48	4283.37	3721.04	0.000105165	0.000105165	0.000105165	0.000105165	0.000105165	0.000105165	4227.7	7921.41	5677.37	8421.51	8739.47	5290.29
8.79_272.2583m/z	272.258	8.79175	pos	C16 Sphingosine	53900	Lipids and lipid-like molecules	Sphingolipids	Sphingoid bases			52.7	75.9	M+H	C16H33NO2	-0.469727	1817.93	2298.32	2091.77	2050.79	2490.41	1885.88	1875.7	2740.99	2540.68	1544.21	1616.39	3072.19	1684.52	1341.91	2088.93
8.81_293.2109m/z	293.211	8.80953	pos	13-epi-12-oxo Phytodienoic Acid	45401	Unclassified	Unclassified	Unclassified			52.7	67.7	M+H	C18H28O3	-0.716881	2769.1	3361.84	2332.94	1525.73	1455.99	1077.05	945.693	904.725	1310.38	5233.7	3564.42	5899.98	2744.86	3760.78	2876
8.85_483.3428m/z	483.343	8.8519	pos	Glycocholic Acid	LMST05030001	Lipids and lipid-like molecules	Steroids and steroid derivatives	Bile acids, alcohols and derivatives	**	C01921	52.6	67	M+NH4	C26H43NO6	-0.215458	4890.71	4394.41	4478.82	0.000105165	0.000105165	0.000105165	0.000105165	0.000105165	0.000105165	2706.82	6291.67	8251.17	9838.67	13509.2	4735.35
0.62_112.0871m/z	112.087	0.619967	pos	Histamine	68	Organic nitrogen compounds	Organonitrogen compounds	Amines	**	C00388	52.5	70.5	M+H	C5H9N3	1.83558	17310.4	17779.2	15994.6	9614.44	4460.46	9480.95	10508.5	10551.3	2213.69	39513.1	17951.4	11412.7	25162.1	17502.6	20709
10.32_525.2853n	526.293	10.324	pos	LysoPE(0:0/22:6(4Z,7Z,10Z,13Z,16Z,19Z))	HMDB0011496	Lipids and lipid-like molecules	Glycerophospholipids	Glycerophosphoethanolamines	*		52.5	65	M+H, M+Na, M+K, M+H-H2O	C27H44NO7P	-0.528366	530427	544593	531647	297003	1.03166e+06	1.66602e+06	1.22838e+06	693166	364404	536926	126918	348424	261057	231627	403000
10.35_340.2612n	323.258	10.3466	pos	11-deoxy-PGF1α	36139	Unclassified	Unclassified	Unclassified			52.5	73.7	M+H-H2O, M+H	C20H36O4	-0.417651	11562.3	11521.6	11049.2	2770.66	2873.17	2546.82	3079.19	2578.77	2714.16	7404.57	14492.8	31570.2	8206.93	21961.9	8661.25
10.35_620.2957n	603.292	10.3466	pos	PI(20:4(5Z,8Z,11Z,14Z)/0:0)	LMGP06050006	Lipids and lipid-like molecules	Glycerophospholipids	Glycerophosphoinositols	*		52.5	71.1	M+H-H2O, M+H, M+Na	C29H49O12P	-0.743794	76366.6	78614.8	72086.5	62228.3	103127	150713	102989	89423.4	41089	126879	32797.5	40538.9	47613.8	58262.6	70250
10.93_578.3105m/z	578.311	10.9279	neg	OS-PE	LMGP20020035	Lipids and lipid-like molecules	Glycerophospholipids	Oxidized glycerophospholipids			52.5	70	M-H	C27H50NO10P	0.959233	8460.42	11523	9569.42	0.000105165	0.000105165	0.000105165	0.000105165	0.000105165	0.000105165	1646.02	12921.1	7245.42	10323.8	13675	66122.7
11.55_236.2139n	254.248	11.5485	pos	4E,6E,10Z-Hexadecatrien-1-ol	LMFA05000198	Lipids and lipid-like molecules	Fatty Acyls	Fatty alcohols			52.5	65.3	M+H-H2O, M+NH4	C16H28O	-0.658925	280176	282208	268019	11515.2	9295.23	8335.7	8574.04	11985.5	10169.8	406417	454034	695515	281897	288100	484234
12.50_826.5937m/z	826.594	12.4961	pos	PS(18:0/22:2(13Z,16Z))	HMDB0112381	Lipids and lipid-like molecules	Glycerophospholipids	Glycerophosphoserines	*		52.5	79.4	M+H-H2O	C46H86NO10P	-2.31795	653.445	634.433	665.276	3539.83	14924.4	6233.39	1214.58	0.000105165	0.000105165	6599.32	27428.1	56238.5	64807.9	69360.1	75888
8.26_442.3162m/z	442.316	8.25912	pos	(23R)-3alpha,7alpha,12alpha,23-Tetrahydroxy-5beta-cholan-24-oic Acid	LMST04010254	Unclassified	Unclassified	Unclassified			52.5	68.1	M+NH4	C24H40O6	-0.2494	4571.19	4320.36	5507.33	0.000105165	0.000105165	0.000105165	0.000105165	0.000105165	0.000105165	2576.73	9455.75	7948.28	12986.1	11073.5	5088.31
1.06_175.0480n	176.055	1.0577	pos	N-acetylaspartate	3769	Organic acids and derivatives	Carboxylic acids and derivatives	Amino acids, peptides, and analogues	**	C01042	52.4	64.5	M+H, M+Na, M+H-H2O	C6H9NO5	-0.405882	46711.2	37979.1	41701.5	58067.3	14552.6	74240.6	50783.6	50025.7	7481.13	21968.9	40012.2	28094.1	58831.7	26201.8	33326.1
10.75_569.3479n	570.355	10.7484	pos	PC(22:5(4Z,7Z,10Z,13Z,16Z)/0:0)	LMGP01050142	Lipids and lipid-like molecules	Glycerophospholipids	Glycerophosphocholines	**	C04230	52.4	65.7	M+H, M+Na	C30H52NO7P	-0.496061	137819	160717	139154	15242.2	56338.2	47481.4	57066.5	25087.2	10364	332437	71933.4	198254	118617	117537	641447
10.86_203.1430m/z	203.143	10.8591	pos	Panaquinquecol 5	93935	Organoheterocyclic compounds	Epoxides	Unclassified			52.4	64.9	M+H	C14H18O	-0.368771	62384.4	62787.1	58326.6	85548.2	83897.2	67385	65607	71474.2	87143.7	52120.8	44911.8	51441	52005	46092	58018.3
11.21_664.4177m/z	664.418	11.2147	pos	PS(12:0/15:1(9Z))	LMGP03010048	Lipids and lipid-like molecules	Glycerophospholipids	Glycerophosphoserines			52.4	73	M+H	C33H62NO10P	-1.03692	6954.93	7815.7	7684.64	0.000105165	0.000105165	154.362	0.000105165	0.000105165	0.000105165	240.531	16910.4	4103.24	7397.6	13108.9	53553.8
8.05_378.2637m/z	378.264	8.05158	pos	15-HETE-Gly	75524	Lipids and lipid-like molecules	Fatty Acyls	Fatty amides			52.4	67.7	M+H	C22H35NO4	-0.576188	8212.84	8295.8	8908.43	0.000105165	0.000105165	0.000105165	0.000105165	0.000105165	0.000105165	3756.59	16415	23017.1	13252.8	25072.6	6418.5
10.88_521.3479n	522.355	10.8815	pos	PC(18:1(6Z)/0:0)	LMGP01050029	Lipids and lipid-like molecules	Glycerophospholipids	Glycerophosphocholines			52.3	63.5	M+H, M+K, M+Na, M+H-H2O	C26H52NO7P	-0.529799	2.51547e+06	2.58332e+06	2.5127e+06	1.15926e+06	2.25159e+06	2.64496e+06	1.93108e+06	1.75337e+06	1.35031e+06	3.20537e+06	2.34046e+06	2.84654e+06	2.36802e+06	2.74503e+06	4.93696e+06
11.08_509.3479n	510.355	11.0819	pos	1-heptadecanoyl-sn-glycero-3-phosphocholine	24068	Unclassified	Unclassified	Unclassified			52.3	63.3	M+H, M+K, M+Na, M+H-H2O	C25H52NO7P	-0.457868	1.52882e+07	1.56665e+07	1.48219e+07	1.84381e+07	1.77142e+07	1.67557e+07	1.3506e+07	1.61373e+07	1.80254e+07	1.29062e+07	1.16863e+07	1.34806e+07	1.39931e+07	1.05431e+07	1.25582e+07
12.10_308.2348n	309.242	12.1009	pos	methyl 12,13-epoxy-9,15-octadecadienoate	74810	Lipids and lipid-like molecules	Fatty Acyls	Fatty Acids and Conjugates			52.3	66.3	M+H, M+Na	C19H32O3	-1.13786	125471	127655	119191	2313.86	2019.83	3870.9	2375.37	1113.63	1201.96	128424	314061	155834	125629	260512	287413
3.67_204.0296m/z	204.03	3.6685	neg	Xanthurenic acid	5841	Organoheterocyclic compounds	Quinolines and derivatives	Quinoline carboxylic acids	**	C02470	52.3	69.4	M-H	C10H7NO4	-2.92372	2535.51	2770.04	2919.05	139.16	84.7921	59.798	163.021	96.3544	67.9871	17017.7	3210.75	3569.37	1877.37	1576.07	2218.33
7.74_456.3317m/z	456.332	7.74422	pos	3beta-(3-methyl-butanoyloxy)-villanovane-13alpha,17-diol	LMPR0104150002	Lipids and lipid-like molecules	Prenol lipids	Isoprenoids			52.3	68.5	M+NH4	C25H42O6	-0.531574	2423.78	2607.56	2201.05	0.000105165	69.2631	0.000105165	0.000105165	0.000105165	0.000105165	3098.01	5034.92	2443.25	2106.75	4392.32	15438.9
8.81_328.2248n	329.232	8.80953	pos	9S,11R,15S-trihydroxy-2,3-dinor-13E-prostaenoic acid-cyclo[8S,12R]	36203	Lipids and lipid-like molecules	Fatty Acyls	Eicosanoids	**	C14795	52.3	65.8	M+H, M+Na, M+H-H2O	C18H32O5	-0.518417	9754.48	11403.7	9951.5	733.916	676.379	547.556	605.211	759.436	784.805	23438.3	14780.6	31729.6	11552.9	17686.9	10092.7
5.12_465.2631m/z	465.263	5.12348	pos	(-)-Jolkinol B	53683	Lipids and lipid-like molecules	Prenol lipids	Isoprenoids			52.2	73.5	M+H	C29H36O5	-1.02508	2635.27	3012.14	3374.92	0.000105165	0.000105165	0.000105165	0.000105165	0.000105165	0.000105165	8654.46	3342.36	2242.58	4789.85	6954.45	2412.49
1.21_536.1611n	537.168	1.20502	pos	1,4-beta-D-Glucan	HMDB0006944	Unclassified	Unclassified	Unclassified			52.1	68.4	M+H, M+Na, M+K	C18H32O18	4.20085	297521	289840	293789	6679.74	8799.99	36686.2	220157	62519.1	177.315	746116	197536	269570	469645	469913	890489
12.06_333.2422m/z	333.242	12.0558	pos	Methyl-(10R)-hydroxy-(11S,12S)-epoxy-(5Z,8Z,14Z)-eicosatrienoate	LMFA03090014	Lipids and lipid-like molecules	Fatty Acyls	Eicosanoids			52.1	67.1	M+H-H2O	C21H34O4	-0.616868	3307.31	3158.38	3093.09	0.000105165	83.8405	150.126	0.000105165	0.000105165	276.39	4127.2	7982.44	4734.85	3704.31	6429.85	6242
8.16_346.2587m/z	346.259	8.16155	pos	Auxin a	HMDB0038483	Lipids and lipid-like molecules	Prenol lipids	Monoterpenoids	*		52.1	65	M+NH4	C18H32O5	-0.402249	5241.17	5578.99	6338.32	111.781	42.7047	72.5851	66.4585	40.5447	0.000105165	5989.74	7788.96	11204.6	12414.2	12468.5	5778.43
11.84_530.3472m/z	530.347	11.8365	pos	Carindone	HMDB0038189	Lipids and lipid-like molecules	Prenol lipids	Sesquiterpenoids	*		52	63.3	M+NH4	C31H44O6	-0.779144	71376.7	61026.1	43943.9	105248	106585	69734.9	75804.4	77557.8	105119	34873.1	26931.7	34321.4	39671.9	27822	25639.5
12.25_307.2629m/z	307.263	12.2538	pos	15R-HEDE	LMFA03000008	Lipids and lipid-like molecules	Fatty Acyls	Eicosanoids			52	65.9	M+H-H2O	C20H36O3	-0.830774	6789.18	6702.43	6489.85	170.224	382.937	524.35	453.498	212.604	539.732	26267.8	13905.9	4302.89	2465.5	3395.36	8224.34
3.47_232.1543m/z	232.154	3.4718	pos	Butyryl-L-carnitine	964	Lipids and lipid-like molecules	Fatty Acyls	Fatty acid esters	*	C02862	52	64.6	M+H	C11H21NO4	-0.141674	18497.5	20036.2	23111.7	13933.6	24909	19094.2	79266.5	37501	13718.7	4460.53	11739.3	8367.38	7982.97	12525.8	40209.6
0.70_504.1685n	527.158	0.703	pos	1-Kestose	44694	Organic oxygen compounds	Organooxygen compounds	Carbohydrates and carbohydrate conjugates		C03661	51.9	64.4	M+Na, M+K	C18H32O16	-1.07941	71697.1	67904.5	66895.5	15699.8	81782.6	168602	411047	95829.2	21281.6	3865.77	5822.52	14408.8	33564.5	11969.8	3202.36
0.71_274.1044m/z	274.104	0.712167	neg	Norophthalmic acid	HMDB0005766	Organic acids and derivatives	Carboxylic acids and derivatives	Amino acids, peptides, and analogues			51.9	63.3	M-H	C10H17N3O6	-0.377797	25719.3	24234.6	24910.7	2293.18	1773.14	3119.58	3240.29	2549.45	569.963	33134.1	46611.9	52620.9	43704.8	35888.4	50494.5
0.78_277.1030m/z	277.103	0.7825	pos	Glutamylglutamic acid	HMDB0028818	Organic acids and derivatives	Carboxylic acids and derivatives	Amino acids, peptides, and analogues	***	C01425	51.9	64.1	M+H	C10H16N2O7	-0.170963	18489.8	16385.7	17129.6	5148.46	3020.9	11072.1	9715.29	4168.35	358.637	11536.2	32191.2	23677.1	33624.8	19309.7	29046
10.84_479.3009n	480.308	10.8377	pos	PE(18:1(11Z)/0:0)	LMGP02050064	Lipids and lipid-like molecules	Glycerophospholipids	Glycerophosphoethanolamines			51.9	61.5	M+H, M+K, M+H-H2O	C23H46NO7P	-0.609016	2.88986e+06	2.84583e+06	2.69266e+06	596398	1.22187e+06	1.58165e+06	1.39794e+06	1.04182e+06	610688	6.25571e+06	2.05995e+06	3.45815e+06	3.00325e+06	3.63304e+06	3.50507e+06
11.97_262.2294n	280.263	11.9694	pos	2-(5,8-Tetradecadienyl)cyclobutanone	HMDB0037519	Organic oxygen compounds	Organooxygen compounds	Carbonyl compounds			51.9	62.5	M+H, M+NH4, M+H-H2O	C18H30O	-0.882415	4.6154e+06	4.67714e+06	4.37302e+06	711140	599727	544032	547994	697400	637746	6.25085e+06	6.97408e+06	1.05721e+07	4.54679e+06	4.49314e+06	7.28817e+06
12.10_277.2161m/z	277.216	12.1009	pos	alpha-kamlolenic acid	LMFA02000156	Lipids and lipid-like molecules	Fatty Acyls	Octadecanoids			51.9	63.8	M+H-H2O	C18H30O3	-0.485419	19374.2	19175.7	16805	3265.84	3673.91	2923.8	2412.27	2637.71	3092.29	17330.6	43473.5	21775.2	17883.5	35679.6	40845.2
9.85_276.2089n	277.216	9.8472	pos	10,13-octadecadiynoic acid	LMFA01030543	Lipids and lipid-like molecules	Fatty Acyls	Fatty Acids and Conjugates			51.9	63.2	M+H-H2O, M+H	C18H28O2	-0.188871	58917.9	57638.2	53678.7	13515.7	13967.7	11756.3	12732	11989.2	13458.9	82376.2	98423.3	57525.2	45776.7	77774.8	138758
0.74_309.1056n	310.113	0.740217	pos	N-Acetyl-a-neuraminic acid	5739	Organic oxygen compounds	Organooxygen compounds	Carbohydrates and carbohydrate conjugates		C19909	51.8	67.4	M+H, M+Na, M+H-H2O	C11H19NO9	-1.13914	62236.7	64508.3	61535.7	34896.7	47560.1	61768.8	63548.7	29927	21327.3	54423.1	85191.9	103281	67993.1	46234.3	60666.1
1.08_130.0499m/z	130.05	1.07793	pos	(R)-(+)-2-Pyrrolidone-5-carboxylic acid	63632	Unclassified	Unclassified	Unclassified			51.8	61.5	M+H	C5H7NO3	0.232654	31042.1	29329.7	29836.9	28638	16756.1	29792	22870.9	16663.3	14313.9	26729.9	35923.2	30562.6	31568.5	27253.2	40188.5
11.79_317.2473m/z	317.247	11.7931	pos	Eicosapentaenoic Acid methyl ester	96532	Unclassified	Unclassified	Unclassified			51.8	64.5	M+H	C21H32O2	-0.802879	4901.3	4591.57	3857.92	0.000105165	98.1438	155.619	0.000105165	72.6657	99.952	10447.8	7060.21	8418.86	5780.71	6434.83	5540.61
12.23_303.2315m/z	303.232	12.232	pos	15R-hydroxy-5Z,8Z,11Z,13E-eicosatetraenoic acid	HMDB0062294	Lipids and lipid-like molecules	Fatty Acyls	Eicosanoids	*		51.8	69.7	M+H-H2O	C20H32O3	-1.10556	1892.84	1415.6	1638.88	930.092	1161.61	878.274	641.318	713.591	832.22	1519.01	2104.71	1687.77	1462.04	1738.75	3701.89
13.92_298.3101m/z	298.31	13.9176	pos	Palmitoyl N-Isopropylamide	64930	Unclassified	Unclassified	Unclassified			51.8	67	M+H	C19H39NO	-1.00826	7039.86	7437.57	7027.89	10171.6	10581	6986.15	5944.24	7317.17	8318.44	5245.28	4433.27	6396.77	4213.08	4145.22	4975.71
6.47_370.3063m/z	370.306	6.46587	pos	N-goshuyoyl lysine	LMFA08020265	Lipids and lipid-like molecules	Fatty Acyls	Fatty amides			51.8	64.3	M+NH4	C20H36N2O3	-0.395213	8170.66	9643.87	14268.1	25777.3	1571.16	1316.15	40003	35779.3	2036.42	676.183	813.039	7747.34	3234.26	1025.45	1474.43
5.22_360.2379m/z	360.238	5.2157	pos	Monic acid	HMDB0061154	Lipids and lipid-like molecules	Fatty Acyls	Fatty acids and conjugates	*		51.7	64	M+NH4	C18H30O6	-0.5563	8645.06	8833.89	10033.1	128.434	154.628	203.252	225.237	319.679	106.785	21179.4	15859.6	8650.44	26128.6	19612	14875.1
7.99_312.2300n	295.227	7.98557	pos	9(S)-HpODE	36019	Lipids and lipid-like molecules	Fatty Acyls	Lineolic acids and derivatives	**	C14827	51.7	62.9	M+H-H2O, M+H	C18H32O4	-0.316565	6580.93	7037.34	6757.9	4533.48	3621.03	3038.55	3078.14	3316.66	3931.06	17687.5	7299.12	9450.9	6158.26	9204.9	8162.75
8.24_294.2427m/z	294.243	8.24308	pos	17beta-hydroxy-5beta-estran-3-one	HMDB0062677	Lipids and lipid-like molecules	Steroids and steroid derivatives	Estrane steroids	*		51.7	63.8	M+NH4	C18H28O2	-0.224247	5330.25	5704.01	6171.68	8888.67	5888.25	4536.4	6409.8	8156.13	8240.02	4799.57	7861.86	6575.41	6129.84	4457.22	9046.3
8.53_476.2770m/z	476.277	8.52792	pos	LysoPE(18:3(9Z,12Z,15Z)/0:0)	HMDB0011509	Lipids and lipid-like molecules	Glycerophospholipids	Glycerophosphoethanolamines	*		51.7	62.8	M+H	C23H42NO7P	-0.437397	4139.04	3954.84	3647.12	565.919	875.291	809.125	564.194	563.152	175.339	9045.63	4295.65	2017.51	2205.39	4225.33	10837.5
10.01_314.2689m/z	314.269	10.0063	pos	12-Hydroxy-8,10-octadecadienoic acid	HMDB0029998	Lipids and lipid-like molecules	Fatty Acyls	Lineolic acids and derivatives	*		51.6	65.1	M+NH4	C18H32O3	-0.389343	2255.46	2702.64	2013.08	2274.24	2289.33	1620.06	1439.39	1979.48	2036.16	1647.2	3463.53	2089.56	2275.51	3299.24	4657
10.03_263.2005m/z	263.2	10.0292	pos	12-hydroxy-5,8,10-heptadecatrienoic acid	LMFA01050195	Lipids and lipid-like molecules	Fatty Acyls	Fatty acids and conjugates	*	C20388	51.6	61.9	M+H-H2O	C17H28O3	-0.260324	7487.03	7486.08	6828.5	5120.27	6381.52	6217.93	4240.16	5138.93	5242.92	8432.01	8955.01	12071	7099.63	6729.5	7814.16
10.35_309.2074m/z	309.207	10.3489	neg	9(S)-HpOTrE	36025	Unclassified	Unclassified	Unclassified			51.6	64.9	M-H	C18H30O4	0.768498	9423.13	8752.9	11405.5	0.000105165	137.361	376.592	0.000105165	0.000105165	0.000105165	5556.81	21388.3	17508.8	9802.05	17950.5	27153.4
10.38_564.3311m/z	564.331	10.3821	neg	PC(18:2(2E,4E)/0:0)	LMGP01050034	Lipids and lipid-like molecules	Glycerophospholipids	Glycerophosphocholines			51.6	59.2	M+FA-H	C26H50NO7P	0.717442	343791	349008	413755	65383.9	262167	264210	229575	184168	85726.2	858276	270778	435801	429169	532052	739227
7.40_368.2430m/z	368.243	7.3961	pos	PGK2	LMFA03010023	Lipids and lipid-like molecules	Fatty Acyls	Eicosanoids			51.6	62.6	M+NH4	C20H30O5	-0.353284	35434.1	39499.8	39933	0.000105165	0.000105165	0.000105165	0.000105165	0.000105165	0.000105165	34527.6	47340.2	70501.3	84775.5	91976.7	38397
8.28_362.3264m/z	362.326	8.27985	pos	11,12-dihydroxy arachidic acid	LMFA01050095	Lipids and lipid-like molecules	Fatty Acyls	Fatty Acids and Conjugates			51.6	62.4	M+NH4	C20H40O4	-0.336831	1163.87	1254	1666.88	0.000105165	0.000105165	0.000105165	0.000105165	0.000105165	0.000105165	2192.02	1947.39	7308.54	465.668	926.859	1508.29
9.00_330.2405n	331.248	9.00342	pos	5,8,12-TriHOME(9)	74691	Lipids and lipid-like molecules	Fatty Acyls	Octadecanoids			51.6	62.6	M+H, M+Na	C18H34O5	-0.501757	21795.6	22539.6	24574.5	640.649	768.48	462.803	303.045	368.04	690.792	62898.7	36289.2	40903.3	19290.8	40432.3	15630.6
9.06_277.1797m/z	277.18	9.06018	pos	Buddledin A	67850	Unclassified	Unclassified	Unclassified			51.6	61.1	M+H	C17H24O3	-0.359194	13105	13639.7	14145.1	24590.2	25431.3	17639.5	22170	17248.9	27277.6	12356.2	10968.4	10703.1	11084.2	7557.82	13065.6
9.46_318.2193n	301.216	9.463	pos	15R-hydroxy-5Z,8Z,11Z,13E,17Z-eicosapentaenoic acid	HMDB0062293	Lipids and lipid-like molecules	Fatty Acyls	Eicosanoids	*		51.6	62.2	M+H-H2O, M+H	C20H30O3	-0.46604	28140.7	28884.8	28778.3	3537.18	3831.5	3268.22	2732.85	3519.47	3256.67	34682.7	56996.4	31042.5	49344.5	31632.5	57038.8
0.70_126.0220m/z	126.022	0.703	pos	Taurine	31	Organic acids and derivatives	Organic sulfonic acids and derivatives	Organosulfonic acids and derivatives	**	C00245	51.5	65.5	M+H	C2H7NO3S	0.340224	145362	151107	142687	223306	220017	220301	249486	218473	123459	107810	68235.6	86947.5	134081	82370.8	144830
1.06_364.0649m/z	364.065	1.0577	pos	Guanidylic acid (guanosine monophosphate)	98	Unclassified	Unclassified	Unclassified			51.5	64.1	M+H	C10H14N5O8P	-1.0361	5780.68	4602.21	4974.25	2674.62	983.88	6564.7	8759.7	5441.72	0.000105165	6291.21	6174.72	2888.95	7181.25	3068.59	8558.55
1.15_304.0906n	303.083	1.15005	neg	N-Acetylaspartylglutamic acid	HMDB0001067	Organic acids and derivatives	Carboxylic acids and derivatives	Amino acids, peptides, and analogues	***	C12270	51.5	60.3	M-H2O-H, M-H	C11H16N2O8	-0.196044	46334.7	57236.3	70572.8	41636.9	24054.2	94878.4	78045.8	61164.4	1889.02	58701.8	65320.2	71178.9	76546.3	57192.2	76004.6
1.70_212.0917m/z	212.092	1.7013	pos	3-O-Methyl-L-DOPA	967	Unclassified	Unclassified	Unclassified			51.5	64	M+H	C10H13NO4	-0.0191222	1196.48	1131.11	1715.74	740.335	1034.27	1710.67	1845.65	1561.57	1034.24	6489.55	370.137	543.442	434.223	336.472	412.68
4.88_384.2380m/z	384.238	4.88262	pos	Anhydrocinnzeylanol	HMDB0036863	Lipids and lipid-like molecules	Prenol lipids	Terpene lactones	*		51.5	61.5	M+NH4	C20H30O6	-0.0393794	4215.02	4632.43	5306.58	0.000105165	0.000105165	0.000105165	0.000105165	0.000105165	0.000105165	8097.05	7872.95	7569.65	8668.8	9697.92	4945.25
5.50_431.2881n	432.296	5.4985	pos	Sphingofungin C	LMSP01080063	Lipids and lipid-like molecules	Sphingolipids	Sphingoid bases			51.5	63.5	M+H-H2O, M+H	C22H41NO7	-0.376024	39757.5	43505.1	48694.1	0.000105165	0.000105165	40.7072	0.18495	74.504	0.000105165	41999.9	103467	70831.3	46832.1	77280.3	36672.7
6.53_311.2216m/z	311.222	6.53375	pos	7S,8S-DiHOTrE	35694	Lipids and lipid-like molecules	Fatty Acyls	Octadecanoids		C07357	51.5	62.9	M+H	C18H30O4	-0.263019	752.962	892.464	852.186	427.672	326.363	200.777	261.156	186.753	271.523	1018.94	906.878	3063.51	534.16	809.904	998.384
10.41_219.1742m/z	219.174	10.4131	pos	Tuberonone	HMDB0039688	Lipids and lipid-like molecules	Prenol lipids	Sesquiterpenoids	*		51.4	59.5	M+H-H2O	C15H24O2	-0.52909	1.09917e+06	1.08976e+06	970260	1.49727e+06	1.42339e+06	1.16107e+06	1.13685e+06	1.23395e+06	1.49834e+06	833370	729949	807164	815464	694904	845022
10.41_369.2633m/z	369.263	10.4131	pos	Cortol	3174	Lipids and lipid-like molecules	Steroids and steroid derivatives	Hydroxysteroids	**	C05482	51.4	64.3	M+H	C21H36O5	-0.573859	6868.03	6994.94	7042.34	904.097	1291.94	856.27	843.616	994.232	1442.74	7177.88	18167.7	10296.4	6896.37	13377.4	25361.7
10.50_508.3397m/z	508.34	10.5022	pos	PC(17:1(9Z)/0:0)	76568	Lipids and lipid-like molecules	Glycerophospholipids	Glycerophosphocholines			51.4	62.7	M+H	C25H50NO7P	-0.0765467	21676.7	20315.5	20561.1	18261.2	35065.6	28419.4	30440.2	21904.3	15120.2	19350.9	18553.7	20114.7	19713.7	19317.7	43370.8
10.67_790.5610m/z	790.561	10.673	neg	PE(18:0/18:1(11Z))	HMDB0008992	Lipids and lipid-like molecules	Glycerophospholipids	Glycerophosphoethanolamines	*		51.4	60.4	M+FA-H	C41H80NO8P	0.898947	110658	91493.8	80904.4	2219.71	5485.88	4768.76	3478.46	4618.09	4429.1	115467	139599	95140.1	85974	90175.3	338921
10.92_320.2354n	319.228	10.9193	neg	(±)12-HETE	45054	Unclassified	Unclassified	Unclassified			51.4	61.4	M-H2O-H, M-H	C20H32O3	0.788917	96621.6	113228	109655	103958	159126	211990	132208	158619	103758	59820.4	38867.6	95628.1	57320.8	45391.1	72709.3
10.95_277.1797m/z	277.18	10.9489	pos	Myrsinone	HMDB0040646	Lipids and lipid-like molecules	Prenol lipids	Quinone and hydroquinone lipids	*		51.4	63	M+H-H2O	C17H26O4	-0.252315	6987.64	6426.99	6246.48	9088.9	9525.33	6867.28	6488.4	8550.42	9953.84	5367.35	4429.39	5123.14	5006.58	4468.48	5403.25
11.28_331.2628m/z	331.263	11.2813	pos	DPA	LMFA04000044	Lipids and lipid-like molecules	Fatty Acyls	Fatty acids and conjugates	**	C07185	51.4	62	M+H	C22H34O2	-0.930019	19752	20215.4	18848.3	8606	9639.86	9207.78	5077.93	6252.48	5327.12	22258.1	29180.5	28107.7	22893.8	29241.8	36178.6
11.33_307.2631m/z	307.263	11.3265	pos	11R-HEDE	LMFA03000005	Lipids and lipid-like molecules	Fatty Acyls	Eicosanoids			51.4	62.2	M+H-H2O	C20H36O3	-0.283856	10978.6	11729.4	11526.1	1455.02	2028.53	855.773	703.012	1172.51	934.785	11235	24026.9	17784	12631.4	20517.8	19928.1
3.68_334.1401m/z	334.14	3.67698	pos	Tryptophyl-Glutamate	HMDB0029082	Organic acids and derivatives	Carboxylic acids and derivatives	Amino acids, peptides, and analogues			51.4	64.4	M+H	C16H19N3O5	0.928888	782.436	914.106	938.699	90.4984	156.549	415.424	324.134	621.847	138.979	2067.79	799.628	828.829	1378.36	1313.39	1098.92
7.01_372.2743m/z	372.274	7.00605	pos	Sterebin G	HMDB0035380	Lipids and lipid-like molecules	Prenol lipids	Diterpenoids	*		51.4	62.5	M+NH4	C20H34O5	-0.524307	7072.85	6995.65	7332.92	190.254	53.4774	317.088	177.788	223.831	253.617	21439.9	11384.5	19454.1	5378.64	6272.45	8338.08
7.14_275.2005m/z	275.201	7.14123	pos	nandrolone	1434	Lipids and lipid-like molecules	Steroids and steroid derivatives	Estrane steroids		C07254	51.4	61.4	M+H	C18H26O2	-0.12961	2414.14	2527.68	2154.66	894.962	920.581	908.6	953.817	910.197	1317.47	2228.86	2630.34	2768.11	3364.41	3881.38	2025.83
8.51_400.3056m/z	400.306	8.514	pos	7-F2-dihomo-IsoP	LMFA03110170	Lipids and lipid-like molecules	Fatty Acyls	Eicosanoids			51.4	62.4	M+NH4	C22H38O5	-0.340607	6848.91	7032.79	7916.33	0.000105165	53.4405	46.9994	0.000105165	0.000105165	0.000105165	7212.82	12162.9	25619.5	4925.25	10466.8	3904.86
10.12_442.3525m/z	442.353	10.1203	pos	2-Hydroxy-3-methoxyestrone	HMDB0011195	Lipids and lipid-like molecules	Steroids and steroid derivatives	Estrane steroids	*		51.3	67.9	M+H	C25H47NO5	-0.426759	81502.8	81562	88469.4	24089.9	111227	93726.6	83121.8	62918.1	24015.8	161815	80402.6	87826.4	60819	124364	136032
10.30_330.3364m/z	330.336	10.3014	pos	N,N-dimethyl-Safingol	53956	Lipids and lipid-like molecules	Sphingolipids	Sphingoid bases			51.3	61.4	M+H	C20H43NO2	-0.715366	17997.2	18930.9	15919.2	24878.8	35391.5	21801.3	12827.9	17271.9	20686.8	12231.2	9526.01	16594.5	13021.1	11581.8	10037.5
10.51_540.3312m/z	540.331	10.5069	neg	PC(16:0/0:0)[rac]	LMGP01050113	Lipids and lipid-like molecules	Glycerophospholipids	Glycerophosphocholines			51.3	58.6	M+FA-H	C24H50NO7P	1.06368	235041	229134	231906	83230.8	140831	182527	224034	134936	84331.6	231849	291394	354370	231742	206151	399696
6.96_226.1569n	244.191	6.96148	pos	4,5-Dihydrovomifoliol	HMDB0040615	Lipids and lipid-like molecules	Prenol lipids	Sesquiterpenoids	*		51.3	59.7	M+H-H2O, M+NH4, M+H	C13H22O3	-0.0362522	124242	129235	132653	193451	199937	161016	166434	185976	222415	103877	93852.6	105649	111725	99042.7	140468
8.34_328.2248n	346.259	8.34338	pos	ent-16-epi-16-F1t-PhytoP	LMFA02030009	Lipids and lipid-like molecules	Fatty Acyls	Octadecanoids			51.3	61	M+H-H2O, M+NH4	C18H32O5	-0.607055	13843.9	13472.6	15419.2	855.853	884.106	912.578	812.054	788.384	856.299	23957.6	19389.7	28686.3	26427.8	30504.1	11623.1
0.73_309.1059n	308.099	0.734367	neg	N-Acetylneuraminic acid	HMDB0000230	Organic oxygen compounds	Organooxygen compounds	Carbohydrates and carbohydrate conjugates	*	C19910	51.2	57.9	M-H, 2M-H	C11H19NO9	-0.163967	66309.1	63351.4	66816.7	24694.8	36079.1	49571.3	48943.7	26667.1	12976.8	72154.7	101674	118450	80555.2	67671.6	88881.7
13.37_383.3395n	384.347	13.3705	pos	N-stearoyl valine	75504	Lipids and lipid-like molecules	Fatty Acyls	Fatty amides			51.2	60.8	M+H, M+K	C23H45NO3	-1.13932	567282	586338	551477	785723	781016	625693	640951	719961	829074	450397	372506	426107	419170	357274	405893
5.50_301.1183m/z	301.118	5.4985	pos	5-NITRO-2-PHENYLPROPYLAMINOBENZOIC ACID [NPPB]	44306	Unclassified	Unclassified	Unclassified			51.2	59.4	M+H	C16H16N2O4	0.132745	809.886	865.972	1126.09	288.412	264.44	517.84	389.388	236.836	240.505	263.625	1301.08	717.94	910.793	1093.64	2441.79
7.20_449.2758m/z	449.276	7.2017	pos	N-oleoyl glutamine	LMFA08020128	Lipids and lipid-like molecules	Fatty Acyls	Fatty amides			51.2	67.9	M+K	C23H42N2O4	-4.40962	3232.24	3814.5	3254.03	12.5664	9.08726	7.1103	2.21052	6.95115	11.7236	4578.89	9376.29	7552.41	4538.49	7452.71	2552.75
8.92_432.2380m/z	432.238	8.91867	pos	Clausarinol	HMDB0041407	Phenylpropanoids and polyketides	Coumarins and derivatives	Pyranocoumarins			51.2	59.6	M+NH4	C24H30O6	-0.203511	19515.2	18410.1	19612.8	300.866	55.0716	65.6965	56.108	628.63	60.2771	29652.9	29470.3	53477.9	9189.41	26412.3	32039.3
9.16_438.3214m/z	438.321	9.1616	pos	O-[(9Z)-17-carboxyheptadec-9-enoyl]carnitine	LMFA07070086	Lipids and lipid-like molecules	Fatty Acyls	Fatty esters			51.2	60.8	M+H-H2O	C25H45NO6	0.0599624	1345.76	1247.42	1301.08	0.000105165	0.000105165	0.000105165	0.000105165	0.000105165	0.000105165	586.749	2216.61	475.091	833.458	2342.19	10689.3
9.21_236.1775n	254.211	9.20972	pos	2-Hydroxyacorenone	HMDB0030916	Organic oxygen compounds	Organooxygen compounds	Carbonyl compounds			51.2	60.2	M+H, M+NH4	C15H24O2	-0.393241	47701	49123	46049.1	74977.8	72046.1	56690.2	56704.7	67925.6	73732.8	38138.5	34110.1	35511.8	39247.1	31560.8	39991
1.85_408.1055m/z	408.105	1.84838	pos	Niazicinin A	HMDB0031947	Organic oxygen compounds	Organooxygen compounds	Carbohydrates and carbohydrate conjugates			51.1	61.9	M+K	C17H23NO8	-0.0834954	1669.7	2048.58	1773.25	0.000105165	0.000105165	648.311	458.932	0.000105165	0.000105165	5456.18	2602.74	1933.79	3130.36	1644.75	3901.37
10.10_482.3245m/z	482.324	10.0972	pos	LysoPE(0:0/18:0)	HMDB0011129	Lipids and lipid-like molecules	Glycerophospholipids	Glycerophosphoethanolamines	*		51.1	61.2	M+H	C23H48NO7P	0.7437	3576.98	3447.68	3655.17	2710.2	3002.69	2575.1	2747.74	2661.82	1862.05	3863.66	4574.17	4168.77	3205.45	4095.28	8420.13
4.01_291.1022m/z	291.102	4.00618	neg	N-gamma-Glutamyl-S-propylcysteine	HMDB0039096	Organic acids and derivatives	Carboxylic acids and derivatives	Amino acids, peptides, and analogues			51.1	66.2	M-H	C11H20N2O5S	0.517609	3411.65	3415.68	3469.89	26.6095	103.421	405.615	118.346	38.6863	0.000105165	729.907	6197.67	6017.57	6693.84	6217.65	8245.92
5.29_428.2643m/z	428.264	5.29175	pos	forskolin	LMPR0104030004	Organoheterocyclic compounds	Benzofurans	Benzofuranones		C17854	51.1	60.4	M+NH4	C22H34O7	0.125645	2492.49	2839.65	3145.69	0.000105165	0.000105165	0.000105165	0.000105165	0.000105165	0.000105165	2563.84	7619.82	8825.27	3590.23	8415.86	2457.16
9.23_414.2848m/z	414.285	9.23208	pos	PGF2alpha-11-acetate	LMFA03010096	Lipids and lipid-like molecules	Fatty Acyls	Eicosanoids			51.1	62.2	M+NH4	C22H36O6	-0.429894	1920.85	1812.31	2110.32	0.000105165	0.000105165	0.000105165	54.6494	0.000105165	0.000105165	895.311	3322.39	5592.7	2768.73	5697.22	646.604
9.87_195.1016m/z	195.102	9.86982	pos	Butyl salicylate	HMDB0040730	Benzenoids	Benzene and substituted derivatives	Benzoic acids and derivatives	***		51.1	58.4	M+H	C11H14O3	-0.104434	23800.9	22593.1	21258.9	34759.7	35295.9	24890.2	25470.3	28513.6	37873.2	18248.2	16439.1	18872.3	18921.2	16664.3	19347.2
10.14_311.2217m/z	311.222	10.1431	pos	Dihydroalbocycline	71084	Unclassified	Unclassified	Unclassified			51	60.9	M+H	C18H30O4	-0.0818682	4452.5	4554.97	4889.7	1502.47	1906.02	1816.64	1402.81	1668.8	1877.64	3818.7	7221.29	6180.07	4215.67	7772.16	12637.5
10.26_276.1725n	277.18	10.2567	pos	Cyclandelate	HMDB0015586	Benzenoids	Benzene and substituted derivatives	Unclassified			51	58.3	M+H-H2O, M+H	C17H24O3	-0.106708	52601.5	51566.5	46414.4	74830	70316.3	56461.9	54346.1	61168.3	74699.3	38986.8	34260.7	38202.4	39983.1	34902.1	39353.3
10.26_312.2299n	335.219	10.2567	pos	5S,8R-DiHODE	96917	Lipids and lipid-like molecules	Fatty Acyls	Octadecanoids			51	57.8	M+Na, M+K, M+H	C18H32O4	-0.48179	29991	30495.2	27738.2	5667.13	5774.48	4158.63	3939.76	4405.26	6139.97	33790.9	32798.2	64501.8	29703.2	56866.4	22776.7
10.39_397.2826n	398.29	10.3907	pos	11beta-PGF2alpha-EA	45961	Lipids and lipid-like molecules	Fatty Acyls	Eicosanoids			51	60	M+H, M+Na, M+H-H2O	C22H39NO5	-0.647357	28675.6	32116.7	29765.6	1735.49	1071.58	520.734	474.926	901.19	468.345	10197	47081.1	77325.3	44149.1	96322.8	15715.1
10.59_506.3604m/z	506.36	10.5914	pos	PC(P-18:1(9Z)/0:0)	LMGP01070012	Lipids and lipid-like molecules	Glycerophospholipids	Glycerophosphocholines	**	C04230	51	60.4	M+H	C26H52NO6P	-0.115264	7537.05	8079.68	7432.54	1586.14	1451.97	2334.36	1781.99	1477.28	591.744	14874	16300	15026.1	12355.5	12812.9	14980.9
11.73_652.4179m/z	652.418	11.7255	pos	PS(14:0/12:0)	LMGP03010931	Lipids and lipid-like molecules	Glycerophospholipids	Glycerophosphoserines			51	63.3	M+H	C32H62NO10P	-0.826104	5465.36	3314.3	5779.13	0.000105165	0.000105165	0.000105165	0.000105165	0.000105165	0.000105165	451.82	12640.7	4245.91	9649.71	9613.47	35660.8
3.84_261.1443m/z	261.144	3.84187	pos	gamma-Glutamylleucine	HMDB0011171	Organic acids and derivatives	Carboxylic acids and derivatives	Amino acids, peptides, and analogues	***		51	62.6	M+H	C11H20N2O5	-0.612009	7685.18	7837.01	7148.86	5546.24	3551.44	7926.91	4896.81	2187.53	2708.6	8674.05	10561.3	11073.1	7070.49	9270.72	8531.57
5.66_343.2127m/z	343.213	5.66368	neg	delta10-13-PhytoF	LMFA02040001	Lipids and lipid-like molecules	Fatty Acyls	Octadecanoids			51	62.9	M-H	C18H32O6	0.354064	8415.65	7885.06	8295.83	0.000105165	1199.55	3500.31	3082.26	1690.94	651.553	22442.3	14267.8	11047.2	5682.43	7191.3	17431.2
5.76_400.2328m/z	400.233	5.75778	pos	12-Oxo-20-trihydroxy-leukotriene B4	LMFA03020050	Lipids and lipid-like molecules	Fatty Acyls	Eicosanoids	*		51	60.8	M+NH4	C20H30O7	-0.414105	3726.18	3140.37	2929.09	0.000105165	0.000105165	0.000105165	0.000105165	0.000105165	0.000105165	5498.61	4775.2	4459.22	6887.35	4384.61	2913.53
5.95_366.2274m/z	366.227	5.95073	pos	Gibberellin A110	HMDB0032010	Lipids and lipid-like molecules	Prenol lipids	Diterpenoids	*		51	59	M+NH4	C20H28O5	-0.295606	8918.11	9819.78	10776	0.000105165	0.000105165	0.000105165	0.000105165	0.000105165	0.000105165	13791.4	15330.3	20824.7	20374.7	23657	11655.5
6.05_369.2284m/z	369.228	6.04685	neg	19(R)-hydroxy-PGE1	36196	Unclassified	Unclassified	Unclassified			51	61.1	M-H	C20H34O6	0.352695	14187.8	12953.3	14189	7983.25	13075.7	15707.6	11344.7	9631.49	14420.7	13779.7	14305	15944.4	13643.3	8400.01	16547.4
6.66_396.2743m/z	396.274	6.66185	pos	PGI2-EA	74983	Lipids and lipid-like molecules	Fatty Acyls	Eicosanoids			51	60.1	M+H	C22H37NO5	-0.449097	10847.5	9301.51	9410.19	0.000105165	0.000105165	0.000105165	0.000105165	0.000105165	0.000105165	5310.54	30596.3	20430.5	15386.8	26081.4	6823.73
8.13_295.2266m/z	295.227	8.13047	pos	9-OxoODE	35860	Lipids and lipid-like molecules	Fatty Acyls	Lineolic acids and derivatives	**	C14766	51	59	M+H	C18H30O3	-0.55065	15146.5	16214.8	16435.8	11047.1	10810.8	8307.49	8002.3	8940.69	10381.4	32596.4	18852.6	18652.6	13509.2	18892.7	24153.5
1.10_343.1265n	344.134	1.09915	pos	N-(1-Deoxy-1-fructosyl)tyrosine	HMDB0037845	Organic acids and derivatives	Carboxylic acids and derivatives	Amino acids, peptides, and analogues			50.9	58.8	M+H-H2O, M+H	C15H21NO8	-0.508871	7128.09	7258.03	6540.04	2457.28	8237.94	19495	17022.3	2460.25	4110.36	7618.08	6959.05	8269.14	5185.59	2886.29	2850.57
10.59_326.2455n	344.28	10.5914	pos	Avocadyne 2-acetate	HMDB0031047	Lipids and lipid-like molecules	Fatty Acyls	Fatty alcohols	*		50.9	60.3	M+H-H2O, M+H, M+NH4	C19H34O4	-0.782783	33405.9	32384.3	32738	4925.93	4953.19	3318.38	4890.65	3380.1	4947.74	35472.3	71016.3	35194	30724.7	66411.5	75575.8
12.80_601.3342m/z	601.334	12.8008	pos	PI(18:0/0:0)	LMGP06050004	Lipids and lipid-like molecules	Glycerophospholipids	Glycerophosphoinositols	*		50.9	71.2	M+H	C27H53O12P	-0.839486	25149.6	26367.7	17425.2	6068.52	11069.9	24001.2	17263.4	15225.7	1022.59	28425.2	14228.8	6401.18	13246.8	18848.1	23478.4
3.32_232.1543m/z	232.154	3.31645	pos	Isobutyryl carnitine	34492	Unclassified	Unclassified	Unclassified			50.9	57	M+H	C11H21NO4	-0.233342	12967.5	12787.6	15118.2	18498.3	28098.7	32694.1	42397.4	41533	19265.3	3439.38	7325.35	5829.78	5960.84	4200.21	10502.9
4.21_246.1701m/z	246.17	4.20977	pos	2-Methylbutyroylcarnitine	HMDB0000378	Lipids and lipid-like molecules	Fatty Acyls	Fatty acid esters	***		50.9	58.5	M+H	C12H23NO4	0.302633	42488.3	45278.9	57792.8	91106.1	76503.6	136615	133965	97840.5	66831.1	16150.7	18463.2	19117.2	27626.9	16998	32277.6
9.67_346.3314m/z	346.331	9.66635	pos	20-hydroxy-eicosanoic acid	LMFA01050075	Lipids and lipid-like molecules	Fatty Acyls	Fatty Acids and Conjugates			50.9	58.6	M+NH4	C20H40O3	-0.427846	1169.23	1069.22	1060.86	518.468	530.894	473.315	277.226	603.836	392.719	746.153	664.991	6611.76	363.225	409.064	490.6
1.49_293.1474n	294.155	1.48623	pos	N-(1-Deoxy-1-fructosyl)isoleucine	HMDB0039780	Organic acids and derivatives	Carboxylic acids and derivatives	Amino acids, peptides, and analogues	***		50.8	58.2	M+H-H2O, M+H	C12H23NO7	-0.271915	46607.7	47610.5	46746.4	17867.4	49562.1	109401	89127.1	19689.2	33072.6	51638.3	55340.9	65580.7	38838.8	24366.1	29788.1
10.25_564.3312m/z	564.331	10.2471	neg	2-linoleoyl-sn-glycero-3-phosphocholine	HMDB0062711	Lipids and lipid-like molecules	Glycerophospholipids	Glycerophosphocholines	*		50.8	56.6	M+FA-H	C26H50NO7P	0.987649	106091	78885.5	104090	8732.51	29816.1	42488.9	39702	22536.7	7762.75	185674	64577.5	68624.8	92950.8	107824	214352
10.99_304.2400n	305.247	10.9936	pos	(-)-Cladielline	LMPR0104210003	Lipids and lipid-like molecules	Prenol lipids	Isoprenoids			50.8	59.2	M+H, M+NH4	C20H32O2	-0.625009	27629.1	26262.2	24250.4	6519.6	14166.9	13484.6	10464	11541.7	7229.59	29614.7	38737.7	31941	30918.6	39967	34391.2
6.22_352.2478m/z	352.248	6.21865	pos	(-)-Cassaic acid	LMPR0104090001	Lipids and lipid-like molecules	Prenol lipids	Isoprenoids			50.8	60.3	M+NH4	C20H30O4	-1.25549	6980.28	7017.7	8023.05	911.58	218.057	311.429	554.73	786.692	813.583	9443.22	17018	14024.9	22676.6	15312.3	9290.94
7.13_401.0881m/z	401.088	7.13458	neg	Dihydrohydroxy-O-methylsterigmatocystin	HMDB0033659	Phenylpropanoids and polyketides	Sterigmatocystins	Unclassified			50.8	59.1	M+FA-H	C19H16O7	0.690088	87500.4	84353.6	85811.9	97749.1	97946.9	85205.6	82511.7	93969.4	99627.4	66757.7	61917.4	73768.2	70390.6	61558.1	82199.9
7.71_316.2482m/z	316.248	7.70545	pos	Decanoylcarnitine	HMDB0000651	Lipids and lipid-like molecules	Fatty Acyls	Fatty acid esters	***		50.8	57.8	M+H	C17H33NO4	-0.221584	5337.23	5559.15	7454.99	5346.69	20272.9	6186.73	21624.8	16003	5631.96	732.928	3521.67	1626.44	2772.74	3223.17	7027.77
8.32_415.3164m/z	415.316	8.3212	pos	8-iso-PGF2alpha III-EA	LMFA03110015	Lipids and lipid-like molecules	Fatty Acyls	Eicosanoids			50.8	60	M+NH4	C22H39NO5	-0.570829	18689.5	17490.8	19144.2	0.000105165	0.000105165	0.000105165	0.000105165	0.000105165	0.000105165	11131.4	24387.7	34640.3	51977.5	49454.2	25503.6
9.51_449.3484m/z	449.348	9.5073	pos	LysoSM(d18:0)	HMDB0012082	Lipids and lipid-like molecules	Sphingolipids	Phosphosphingolipids	*		50.8	64.4	M+H-H2O	C23H51N2O5P	-3.94834	5775.96	6387.7	3489.23	4276.26	3631.4	3033.46	3280.41	2928.61	4523.42	1610.63	2203.59	2924.88	2797.6	1527.75	3271.08
0.68_260.0295n	283.019	0.684517	pos	D-Mannose 6-phosphate	5987	Organic oxygen compounds	Organooxygen compounds	Carbohydrates and carbohydrate conjugates	**	C00275	50.7	56.6	M+Na, M+K, M+H-H2O	C6H13O9P	-1.00882	46616.1	33888.5	39343.8	3177.37	5614.27	14744.2	13814.7	6140.07	643.848	78396.1	60795.5	28924.8	70536.8	33964.8	75689.2
1.18_164.0473n	182.081	1.18307	pos	2-Hydroxycinnamic acid	HMDB0002641	Phenylpropanoids and polyketides	Cinnamic acids and derivatives	Hydroxycinnamic acids and derivatives	***	C01772	50.7	55.6	M+H, M+NH4, M+H-H2O	C9H8O3	-0.50741	193602	187754	182459	169823	191106	284661	208825	117453	143091	277259	171900	215608	162954	164785	135290
10.37_305.2472m/z	305.247	10.3689	pos	Yucalexin P21	91781	Lipids and lipid-like molecules	Prenol lipids	Diterpenoids	*		50.7	58.2	M+H	C20H32O2	-0.992505	2042.07	2113.9	1743.57	554.36	763.789	549.975	369.711	438.145	426.999	782.219	2853.3	5846.06	1643.01	4504.29	1224.81
12.54_277.2158m/z	277.216	12.5409	pos	beta-kamlolenic acid	LMFA02000157	Lipids and lipid-like molecules	Fatty Acyls	Octadecanoids			50.7	64.8	M+H-H2O	C18H30O3	-1.27642	4066.02	4752.44	3500.71	1120.77	1384.95	985.251	1156.16	1130.09	1820.52	4742.31	16376.5	1910.22	2105.82	4842.64	6648.3
9.83_468.3083m/z	468.308	9.82523	pos	PC(14:0/0:0)	40278	Lipids and lipid-like molecules	Glycerophospholipids	Glycerophosphocholines	*		50.7	56.2	M+H	C22H46NO7P	-0.344501	44754.5	45830.3	42889.7	20216	21809.7	25480.1	22371.2	19767.1	30461.8	52728.6	61299.3	60786.4	49819.8	60644.8	105076
10.35_293.2109m/z	293.211	10.3466	pos	16-HpOTrE	LMFA02000111	Lipids and lipid-like molecules	Fatty Acyls	Octadecanoids			50.6	58	M+H-H2O	C18H30O4	-0.627447	16290.6	15877.8	14937.5	2323.23	3387.38	2947.02	2436.7	2020.95	2278.85	10596.8	24311.8	18369.2	11789.1	25088.4	34917
10.46_466.2926m/z	466.293	10.4577	pos	PE(17:1(9Z)/0:0)	46714	Lipids and lipid-like molecules	Glycerophospholipids	Glycerophosphoethanolamines			50.6	59.1	M+H	C22H44NO7P	-0.521654	8418.57	8647.24	9252.65	2806.14	7431.29	7614.23	6561.22	5447.28	2595.48	18145.4	6761.8	9412.17	8628.14	9784.19	9846.35
4.88_342.2277m/z	342.228	4.88262	pos	Cibaric acid	HMDB0038580	Lipids and lipid-like molecules	Fatty Acyls	Lineolic acids and derivatives			50.6	57.7	M+NH4	C18H28O5	0.508591	2357.11	2671.87	3060.53	51.2727	47.3677	0.000105165	0.000105165	0.000105165	44.3451	6165.77	3815.69	3906.96	4929.21	4752.32	2001.32
6.03_346.2587m/z	346.259	6.03373	pos	9-epi-9-F1t-PhytoP	LMFA02030011	Lipids and lipid-like molecules	Fatty Acyls	Octadecanoids			50.6	57	M+NH4	C18H32O5	-0.23964	3792.07	4047.96	5637.85	169.931	52.2359	156.848	114.75	0.000105165	208.937	17333	8524.25	5798.11	2260.78	3486.74	3369.11
9.23_339.2529m/z	339.253	9.23208	pos	(±)11,12-DHET	3834	Unclassified	Unclassified	Unclassified			50.6	59.3	M+H	C20H34O4	-0.235644	2565.52	2438.09	2552.35	59.8412	33.8691	130.867	73.5126	103.786	118.044	3230.39	4922.8	8449.72	2261.05	4695.82	1189.64
0.78_426.0223m/z	426.022	0.777783	neg	ADP	34522	Nucleosides, nucleotides, and analogues	Purine nucleotides	Purine ribonucleotides	**	C00008	50.5	67.1	M-H	C10H15N5O10P2	0.392935	26852.9	31127.6	30253.1	1570.62	1006.73	8988.81	24945.2	12498.4	182.265	76223.4	19969.6	11592.2	46850.7	44458.7	86114.7
0.80_185.0800n	186.087	0.8042	pos	(S)-N-(4,5-Dihydro-1-methyl-4-oxo-1H-imidazol-2-yl)alanine	90300	Organic acids and derivatives	Carboxylic acids and derivatives	Amino acids, peptides, and analogues			50.5	61.5	M+H, M+Na	C7H11N3O3	-0.26895	130930	86912.9	110804	111032	124825	111443	98270.2	52525.4	89412.7	75726.2	98381.2	96447.5	130713	93682.5	129915
1.21_268.0805n	269.088	1.20502	pos	Allopurinol-1-ribonucleoside	867	Nucleosides, nucleotides, and analogues	Pyrazolo[3,4-d]pyrimidine glycosides	Unclassified			50.5	64.9	M+H, M+Na, M+K	C10H12N4O5	-0.911643	420838	413843	421632	91559.4	100187	155252	373217	209052	18816.3	690732	299761	356713	533293	527682	827269
10.50_636.3861m/z	636.386	10.5022	pos	PHOHA-PC	LMGP20010012	Lipids and lipid-like molecules	Glycerophospholipids	Oxidized glycerophospholipids			50.5	63.6	M+H	C31H58NO10P	-1.54064	1252.94	1477.64	1599.14	0.000105165	0.000105165	162.463	0.000105165	0.000105165	0.000105165	0.000105165	2415.76	456.887	291.713	1877.3	15232.4
10.52_314.2458n	337.235	10.5248	pos	9,13-dihydroxy-10-octadecenoic acid	35502	Unclassified	Unclassified	Unclassified			50.5	59.3	M+H, M+Na	C18H34O4	0.202345	10120.6	11546.1	10005.1	3864.11	1206.25	1322.04	828.032	1008.31	1508.8	11234.4	15121.4	24716.1	12336.4	21735.8	6244.35
10.74_566.3468m/z	566.347	10.7446	neg	PC(18:1(9Z)/0:0)	LMGP01050032	Lipids and lipid-like molecules	Glycerophospholipids	Glycerophosphocholines	*		50.5	55.4	M+FA-H	C26H52NO7P	0.903197	92344.1	102963	103789	39668.9	74773.2	88387.4	75106.7	69292.8	38871.2	98514	90610.3	95583.3	88872.1	102453	154551
11.59_484.2798n	485.287	11.5937	pos	PG(16:0/0:0)[U]	40874	Unclassified	Unclassified	Unclassified			50.5	60.1	M+H-H2O, M+H	C22H45O9P	-0.718793	22171.9	20920.2	20724.7	3798.3	12453.4	16578.4	23200	11132.3	6043.74	30703.9	23448.9	24947.4	14698.8	19818	31989.7
2.12_287.0885m/z	287.088	2.12363	neg	Thymidine	HMDB0000273	Nucleosides, nucleotides, and analogues	Pyrimidine nucleosides	Pyrimidine 2'-deoxyribonucleosides	**	C00214	50.5	56.3	M+FA-H	C10H14N2O5	-0.0685496	2727.51	2830.69	2879.95	2340.44	4263.47	7466.98	4884.58	2676.05	5297.93	1320.49	1556.68	1891.99	784.332	739.931	1027.54
5.92_382.2217m/z	382.222	5.91877	pos	terpentecin	LMPR0104040002	Lipids and lipid-like molecules	Prenol lipids	Isoprenoids			50.5	59.7	M+NH4	C20H28O6	-2.00858	2102.48	2780.07	2924.34	0.000105165	0.000105165	0.000105165	0.000105165	0.000105165	0.000105165	4571.74	7270.21	4692.11	6493.95	7424.79	4011.87
6.91_384.2378m/z	384.238	6.91202	pos	11-dehydro-TXB3	LMFA03030009	Lipids and lipid-like molecules	Fatty Acyls	Eicosanoids			50.5	58.1	M+NH4	C20H30O6	-0.658073	5066.94	6340.55	6254.96	0.000105165	0.000105165	0.000105165	0.000105165	0.000105165	0.000105165	6096.79	8444.68	10356.3	15115.3	14907.1	7319.37
7.54_328.2248n	311.222	7.54188	pos	ent-16-F1t-PhytoP	LMFA02030010	Lipids and lipid-like molecules	Fatty Acyls	Octadecanoids			50.5	56.6	M+H-H2O, M+H, M+K, M+NH4	C18H32O5	-0.501532	48595.4	51269.9	56449.2	2060.54	2169.41	2418.88	2437.92	2135.46	1974.93	154027	89862.7	147541	45753.4	50859.4	28062
9.10_396.2742m/z	396.274	9.10468	pos	PGD2-EA	36201	Lipids and lipid-like molecules	Fatty Acyls	Eicosanoids			50.5	58.9	M+H	C22H37NO5	-0.56444	7053.33	8019.61	7717.23	169.825	285.172	295.208	143.941	340.692	52.8199	3119.92	12096.7	14803.2	13385.4	22236.8	7691.33
1.01_347.0398m/z	347.04	1.00987	neg	Inosine 5'-monophosphate (IMP)	3490	Unclassified	Unclassified	Unclassified			50.4	55.6	M-H	C10H13N4O8P	-0.00146295	32454.2	37789.5	41724.7	45124.2	535.529	18879.7	144412	65472.4	0.000105165	17294.8	873.175	945.48	36748.9	9022.77	75332.2
10.10_400.3058m/z	400.306	10.0972	pos	ent-7-F2t-dihomo-IsoP	LMFA03110284	Lipids and lipid-like molecules	Fatty Acyls	Eicosanoids			50.4	55.8	M+NH4	C22H38O5	0.243048	15048	14638.1	15093.6	426.386	579.545	178.94	190.273	531.118	522.538	6716.22	27720.2	42811.6	17004.5	49193.8	7155.45
10.32_569.2752n	570.282	10.324	pos	PS(22:6(4Z,7Z,10Z,13Z,16Z,19Z)/0:0)	LMGP03050013	Lipids and lipid-like molecules	Glycerophospholipids	Glycerophosphoserines			50.4	55.3	M+H, M+Na	C28H44NO9P	-0.312014	76860.2	79527	75818.6	85802.1	98834.7	246985	110816	91292.5	42723.7	56554.6	41957.1	86323.7	49023.3	44084.3	35253.7
10.77_595.3481n	596.355	10.7711	pos	PS-PC	LMGP20010022	Lipids and lipid-like molecules	Glycerophospholipids	Oxidized glycerophospholipids			50.4	55.9	M+H, M+Na	C28H54NO10P	-0.774533	74695.4	71495.7	72925.3	1264.85	4392.34	7282.44	6182.56	3235.96	1106.26	7488.72	83616.4	34121.2	52475.1	81411.4	559112
11.10_548.3708m/z	548.371	11.1042	pos	LysoPC(20:2(11Z,14Z))	HMDB0010392	Lipids and lipid-like molecules	Glycerophospholipids	Glycerophosphocholines	***	C04230	50.4	57.2	M+H	C28H54NO7P	-0.499004	88533.9	89338.1	87355.9	19293.9	32336.5	37557.2	21627.2	25042.4	19704.6	132125	116993	120269	105667	116364	170809
11.20_357.2075m/z	357.207	11.1997	neg	18-hydroxypregna-1,4,20-trien-3-one	LMST02030209	Unclassified	Unclassified	Unclassified			50.4	57.9	M+FA-H	C21H28O2	1.0792	1237.44	1590.67	1467.57	2089.89	854.089	496.587	541.071	851.547	2384.59	8721.98	0.000105165	866.473	0.000105165	0.000105165	0.000105165
11.39_322.2506n	323.258	11.3933	pos	(-)-2,7-Dolabelladiene-6beta,10alpha,18-triol	LMPR0104240002	Lipids and lipid-like molecules	Prenol lipids	Isoprenoids			50.4	57.3	M+H-H2O, M+H	C20H34O3	-0.63396	7527.79	7282.22	7364.12	1420.24	1819.94	1219.87	1055.42	1554.8	1184.54	16520.5	24548.7	6926.8	3674.39	7837.93	10637.2
5.13_432.2957m/z	432.296	5.13442	pos	Sphingofungin D	53964	Lipids and lipid-like molecules	Sphingolipids	Sphingoid bases			50.4	59	M+H	C22H41NO7	0.293714	5632.97	5953.36	6292.11	0.000105165	0.000105165	48.0789	0.000105165	0.000105165	0.000105165	7737.46	15169.4	8911.55	10711.9	11227.8	10030.6
7.18_294.2194n	295.227	7.17963	pos	13-HOTE	LMFA02000029	Lipids and lipid-like molecules	Fatty Acyls	Lineolic acids and derivatives	*		50.4	55.5	M+H-H2O, M+H	C18H30O3	-0.30133	65460.1	69772.9	63421.6	17219.1	17062.2	13795.7	12495.5	14083	15162.2	119435	121006	67495.5	48494.9	71309.7	179988
7.93_286.2141n	309.203	7.92837	pos	16-Hydroxy-10-oxohexadecanoic acid	95701	Lipids and lipid-like molecules	Fatty Acyls	Fatty acids and conjugates	*		50.4	56.1	M+H, M+Na	C16H30O4	-0.996614	1954.79	2609.75	1884.02	716.533	542.743	451.769	475.543	474.906	561.658	7396.34	2473.15	3893.39	1848.38	2014.62	1461.22
10.37_612.3312m/z	612.331	10.3736	neg	PC(22:6(4Z,7Z,10Z,13Z,16Z,19Z)/0:0)	LMGP01050056	Lipids and lipid-like molecules	Glycerophospholipids	Glycerophosphocholines			50.3	53.8	M+FA-H	C30H50NO7P	0.82485	129298	136290	156236	34624.1	225555	293022	312261	141379	54202.1	125574	44161.1	116081	73822.7	66140.7	304888
11.50_634.4515m/z	634.452	11.5041	pos	Nonoxynol-9	HMDB0015680	Organic oxygen compounds	Organooxygen compounds	Ethers			50.3	61.1	M+NH4	C33H60O10	-1.55605	13370.5	12284.4	11811.1	16308.9	27376.1	20230.2	50714	38349	6929.93	11790.1	3972.31	2485.52	12206.3	14070.1	7633.89
11.55_322.2505n	323.258	11.5485	pos	17(18)-Epoxy-11Z,14Z-Eicosadienoic acid	LMFA01070029	Lipids and lipid-like molecules	Fatty Acyls	Fatty Acids and Conjugates			50.3	57.4	M+H-H2O, M+H	C20H34O3	-0.920812	17380.6	19195.2	16830.6	2120.63	2430.63	2333.49	1717.28	1725.66	2029.41	22105	41007.8	15176	15245	21128.6	35313.2
7.99_331.2477m/z	331.248	7.98557	pos	9S,10S,11R-trihydroxy-12Z-octadecenoic acid	74943	Lipids and lipid-like molecules	Fatty Acyls	Octadecanoids			50.3	56.8	M+H	C18H34O5	-0.551886	1642.73	1483.32	1708.99	6.15393	7.69231	0.000105165	0.000105165	0.000105165	0.000105165	6230.05	1916.74	3455.37	1636.89	3002.23	1377.26
8.37_447.2600m/z	447.26	8.36553	pos	N-(9,12-octadecadienoyl)-glutamine	LMFA08020216	Lipids and lipid-like molecules	Fatty Acyls	Fatty amides			50.3	63.1	M+K	C23H40N2O4	-4.71892	6329.91	6063.66	7060.5	0.000105165	0.000105165	0.000105165	0.000105165	0.000105165	0.000105165	6740.99	13203	7774.1	5037.79	11133.5	24630.5
0.72_275.1115n	276.119	0.7213	pos	N2-gamma-Glutamylglutamine	HMDB0011738	Organic acids and derivatives	Carboxylic acids and derivatives	Amino acids, peptides, and analogues		C05283	50.2	55.2	M+H, M+Na	C10H17N3O6	-0.798345	71473.2	71274	65984.7	9466.7	9297.93	12746.7	15113	8892.6	4341.25	68244.8	114011	115231	98296.9	76939.4	115600
11.04_506.3239m/z	506.324	11.038	pos	LysoPE(20:2(11Z,14Z)/0:0)	HMDB0011513	Lipids and lipid-like molecules	Glycerophospholipids	Glycerophosphoethanolamines	*		50.2	58.3	M+H	C25H48NO7P	-0.337085	33869.5	34076.2	32101.2	6837.05	10922.6	10678.7	9752.76	7728.67	3209.01	69103.7	40855.1	52627.8	39833	40831.7	39175
11.46_508.3395m/z	508.34	11.4589	pos	LysoPE(20:1(11Z)/0:0)	HMDB0011512	Lipids and lipid-like molecules	Glycerophospholipids	Glycerophosphoethanolamines	*		50.2	58	M+H	C25H50NO7P	-0.442988	28465.1	30178	38604.4	27023	36541.4	42491	45751.1	43869.9	34778.4	31693.3	42994.7	34766.7	31102.9	24280.6	43696.4
14.98_638.4982m/z	638.498	14.9835	pos	Mosinone A	HMDB0031228	Lipids and lipid-like molecules	Fatty Acyls	Fatty alcohols	*		50.2	62.4	M+NH4	C37H64O7	-1.40094	11251.9	12633.5	17232.1	55.5713	0.000105165	0.000105165	0.000105165	0.000105165	30.2514	223.156	23933	6436.79	7581.45	28193.4	53894.2
4.93_220.0968m/z	220.097	4.9317	pos	alpha-Hydroxy-1-methyl-1H-indole-3-propanoic acid	93058	Organoheterocyclic compounds	Indoles and derivatives	Indolyl carboxylic acids and derivatives			50.2	53.9	M+H	C12H13NO3	0.115342	17950.5	21908	22407.6	791.719	1702.5	1399.9	1292.82	927.178	905.144	7819.57	54341.6	28213.8	22574.1	41902.9	58537.9
4.95_388.2696m/z	388.27	4.95453	pos	6-Keto-prostaglandin F1a	HMDB0002886	Lipids and lipid-like molecules	Fatty Acyls	Eicosanoids	**	C05961	50.2	58.7	M+NH4	C20H34O6	0.61438	3177.59	3648.98	4393.82	70.1207	23.1023	0.00851638	44.8879	85.0051	0.000105165	4734.16	8736.98	2533.65	13802.4	5256.79	3737.77
6.42_215.1885n	216.196	6.42072	pos	12-amino-dodecanoic acid	35924	Lipids and lipid-like molecules	Fatty Acyls	Fatty Acids and Conjugates			50.2	54.5	M+H, M+Na	C12H25NO2	-0.0119067	12802.5	13534.8	14198	23446.3	20194.4	15654.7	19871.9	28462.8	27271.5	10502.4	9897.52	11309.7	11218.8	9578.47	12797.7
9.97_562.3155m/z	562.315	9.96573	neg	LysoPC(18:3(9Z,12Z,15Z))	HMDB0010388	Lipids and lipid-like molecules	Glycerophospholipids	Glycerophosphocholines	*		50.2	55.6	M+FA-H	C26H48NO7P	0.804728	49616.4	44231.7	45392.9	13480.5	79862.7	192255	223400	79961.5	32935.7	13987.4	3331.9	3892.43	6056.29	5806	14407.6
0.87_150.0583m/z	150.058	0.868417	pos	L-Methionine	26	Organic acids and derivatives	Carboxylic acids and derivatives	Amino acids, peptides, and analogues	**	C00073	50.1	57.8	M+H	C5H11NO2S	-0.405674	16888.4	16577.1	15699	10313.1	12449.8	17242.3	14115.4	7491.63	8550.34	27166.9	16659.8	18082.5	18596.8	18743.1	20384.4
1.06_200.0797n	201.087	1.0577	pos	Dihydroclavaminic acid	64563	Unclassified	Unclassified	Unclassified			50.1	52.8	M+H, M+NH4	C8H12N2O4	-0.243839	21335	15426.6	22744	5179.42	4104.41	5886.38	3170.25	1277.49	4183.34	7081.73	39596.2	15618.1	23672.1	26532.4	44824.9
1.47_292.1403m/z	292.14	1.4715	neg	N-(1-Deoxy-1-fructosyl)leucine	HMDB0037840	Organic acids and derivatives	Carboxylic acids and derivatives	Amino acids, peptides, and analogues	***		50.1	57.3	M-H	C12H23NO7	0.341467	4818.37	5442.38	5764.78	1379.14	5497.08	11879.6	11248.7	1926.43	2885.72	6012.06	6376.14	7923.78	4276.97	2570.36	3359.43
10.10_293.2109m/z	293.211	10.0972	pos	13S-HpOTrE	LMFA02000114	Lipids and lipid-like molecules	Fatty Acyls	Octadecanoids			50.1	56.1	M+H-H2O	C18H30O4	-0.576379	7235.79	7548.5	6903.5	3824.78	5330.26	3917.52	3446.35	3525.66	3404.4	5269.35	9838.61	8290.92	5522.47	10426.7	16163.7
10.44_370.2949m/z	370.295	10.4351	pos	Persediene	LMFA05000716	Lipids and lipid-like molecules	Fatty Acyls	Fatty alcohols			50.1	55.6	M+NH4	C21H36O4	-0.856552	6574.9	6830.18	7498.74	1401.69	3493.47	1527.19	5568.72	3327.67	2303	30393.3	9054.84	8397.88	1331.28	1412.93	1308.65
13.68_292.2762n	310.31	13.6781	pos	6R,7S-Epoxy-3Z,9Z-eicosadiene	LMFA12000311	Lipids and lipid-like molecules	Fatty Acyls	Oxygenated hydrocarbons			50.1	54.5	M+H, M+NH4, M+H-H2O	C20H36O	-1.49362	4.7764e+06	5.12616e+06	4.82942e+06	350592	247859	229225	188850	222186	272766	5.62015e+06	6.7171e+06	1.00166e+07	5.20997e+06	4.64621e+06	7.05852e+06
14.40_622.4803n	640.514	14.3974	pos	Bullatin	HMDB0031397	Lipids and lipid-like molecules	Fatty Acyls	Fatty alcohols	*		50.1	55	M+NH4, M+Na	C37H66O7	-0.900556	36723.3	36064.9	39665.9	222.582	119.974	111.624	186.588	148.497	90.678	4671.22	85343.3	31873.1	32318.6	62816.5	120634
6.12_372.2744m/z	372.274	6.1226	pos	Sphingofungin B	LMSP01080062	Lipids and lipid-like molecules	Sphingolipids	Sphingoid bases			50.1	61.6	M+H-H2O	C20H39NO6	-0.233896	2514.42	3030.82	3031.41	0.000105165	47.9535	126.081	42.2146	51.0087	51.4742	4107.81	8332.15	4590.02	5272.02	4391.11	2751.81
11.28_297.2422m/z	297.242	11.2813	pos	12(13)-EpOME	63352	Lipids and lipid-like molecules	Fatty Acyls	Fatty acids and conjugates	**	C14826	50	56	M+H	C18H32O3	-0.890023	72351.7	71650.1	61178.2	48102.3	45037.3	36144.3	33325.7	35717.2	41892.8	62922.4	82793.8	79422.9	49927.9	88725.5	106596
3.65_227.1754m/z	227.175	3.65443	pos	1,8-Diazacyclotetradecane-2,9-dione	66151	Hydrocarbons	Saturated hydrocarbons	Cycloalkanes			50	53.9	M+H	C12H22N2O2	0.0904961	4253.55	3609.48	3866.38	813.491	717.495	1154.91	721.382	1368.19	913.416	11583.4	2835.4	2262.07	2344.85	12788.6	4903.17
4.19_260.1606m/z	260.161	4.19392	pos	Hydroxyprolyl-Lysine	85775	Organic acids and derivatives	Carboxylic acids and derivatives	Amino acids, peptides, and analogues			50	55.2	M+H	C11H21N3O4	0.599855	5073.83	5157.68	6212.79	791.949	849.775	585.351	422.788	683.752	623.044	898.47	10462.9	4178.85	7144.3	9804.83	14680.9
8.65_444.3319m/z	444.332	8.64797	pos	Glucosyl sphingosine	LMSP05010031	Lipids and lipid-like molecules	Sphingolipids	Glycosphingolipids	*	C03108	50	57.3	M+H-H2O	C24H47NO7	-0.0559426	2914.77	2550.95	3008.62	0.000105165	0.000105165	0.000105165	0.000105165	0.000105165	0.000105165	1703.61	3818.1	3952.48	8907.7	5896.95	1573.43
9.21_344.2794m/z	344.279	9.20972	pos	Dodecanoylcarnitine	34490	Lipids and lipid-like molecules	Fatty Acyls	Fatty acid esters	*		50	54.5	M+H	C19H37NO4	-0.430472	20906.8	25282.5	24693.2	18095.3	46053.9	27689.4	61575.7	64217.4	26669.2	9130.71	23011.6	14892.9	10046.7	14141.7	26266
10.55_400.3418m/z	400.342	10.5467	pos	L-Palmitoylcarnitine	HMDB0000222	Lipids and lipid-like molecules	Fatty Acyls	Fatty acid esters	***	C02990	49.9	54.6	M+H	C23H45NO4	-0.86326	428727	408866	401223	247174	648129	815037	633475	655330	422741	254419	265281	205994	268361	284420	364146
13.21_826.5604m/z	826.56	13.2077	neg	PC(16:0/20:4(5Z,8Z,11Z,14Z))	HMDB0007982	Lipids and lipid-like molecules	Glycerophospholipids	Glycerophosphocholines	**	C00157	49.9	64.4	M+FA-H	C44H80NO8P	0.0715576	255345	262156	203099	299453	40954.6	172969	218754	115891	159716	205427	165132	66898.1	203605	268754	249636
3.65_686.2055m/z	686.205	3.65443	pos	Okanin 4-methyl ether 4'-O-(2''-O-caffeoyl-6''-O-acetylglucoside)	LMPK12120179	Lipids and lipid-like molecules	Polyketides	Flavonoids			49.9	75.3	M+NH4	C33H32O15	-3.72803	8032.75	9223.55	10331.5	672.291	7088.09	28098.4	68838.6	7061.88	456.228	217.324	238.513	2302.3	7155.45	1081.02	247.735
6.91_328.2248n	311.222	6.91202	pos	16-F1-PhytoP	LMFA02030001	Lipids and lipid-like molecules	Fatty Acyls	Octadecanoids			49.9	52.7	M+H-H2O, M+H	C18H32O5	-0.475208	1651.76	2441.66	1822.12	365.568	212.603	268.662	298.887	250.061	305.872	4768.97	3560.06	8973.75	1702.79	2256.27	1730.77
7.38_380.2794m/z	380.279	7.3817	pos	PGE1-EA	LMFA03010209	Lipids and lipid-like molecules	Fatty Acyls	Eicosanoids			49.9	55.8	M+H-H2O	C22H39NO5	-0.315522	2520.14	2475.39	2805.02	53.7407	61.6254	94.2572	0.000105165	83.1755	0.000105165	1204.82	5985.14	4914.43	4183.57	5084.41	1744.85
9.19_288.2895m/z	288.29	9.19377	pos	C17 Sphinganine	41558	Lipids and lipid-like molecules	Sphingolipids	Sphingoid bases			49.9	53.2	M+H	C17H37NO2	-0.648432	21601.6	25285.4	31444.9	20341.2	19828	17884.2	12852.3	20863.2	25209.7	15667.7	23586.7	12865	13792	13795.6	18922.7
9.29_616.1763m/z	616.176	9.29112	pos	Pelargonidin 3-sophoroside	HMDB0033679	Phenylpropanoids and polyketides	Flavonoids	Flavonoid glycosides		C16305	49.9	55.5	M+Na	C28H33O14+	0.0558934	40660.1	41796.7	43038	434957	230277	465220	405175	167412	55739.3	11362.6	678.611	686.232	809.442	200.461	188.773
11.41_347.2594m/z	347.259	11.4088	neg	Dinorlithocholic acid	LMST04050010	Lipids and lipid-like molecules	Sterol Lipids	Bile acids and derivatives			49.8	57.9	M-H	C22H36O3	0.544371	5525.48	4926.24	5763.68	5881.11	6930.95	8414.19	5283.29	5226.92	3686.75	3680.76	4549.25	5522.19	4462.29	4542.57	6847.22
11.55_523.3635n	524.371	11.5485	pos	PC(O-16:0/2:0)	LMGP01020046	Lipids and lipid-like molecules	Glycerophospholipids	Glycerophosphocholines			49.8	51.4	M+H, M+K, M+Na, M+H-H2O	C26H54NO7P	-0.611413	3.91781e+06	4.05929e+06	3.91863e+06	1.74362e+06	3.38659e+06	3.77891e+06	4.16965e+06	3.15415e+06	2.23644e+06	4.05803e+06	3.61124e+06	4.27047e+06	3.59979e+06	3.83942e+06	6.41871e+06
11.75_281.2474m/z	281.247	11.7481	pos	13R-HOME(11E)	LMFA02000093	Lipids and lipid-like molecules	Fatty Acyls	Octadecanoids			49.8	60.7	M+H-H2O	C18H34O3	-0.271467	9380.84	9239.25	6974.29	9932.47	10189.8	7703.74	7466.35	8119.05	9804.13	8035.03	6478.59	7262.67	6492.46	9433.55	8192.65
4.01_439.1015m/z	439.102	4.00752	pos	Riboflavin cyclic-4',5'-phosphate	HMDB0059614	Organoheterocyclic compounds	Pteridines and derivatives	Alloxazines and isoalloxazines		C16071	49.8	54.6	M+H	C17H19N4O8P	0.417884	4251.03	5290.37	4787.04	3561.65	5379.21	7059.57	4197.31	5822.07	897.934	5430.56	2860.21	3907.61	3847.07	4452.88	2975.51
5.62_412.2692m/z	412.269	5.61698	pos	delta5-8-NeuroF	LMFA04020001	Lipids and lipid-like molecules	Fatty Acyls	Docosanoids			49.8	53	M+NH4	C22H34O6	-0.359967	2909.99	2562.72	2977.1	366.825	387.735	192.029	282.546	378.875	427.221	2009.25	7742.62	7255.88	3021.36	7770.47	2295.62
6.65_342.2274m/z	342.227	6.64743	pos	Dinor-PGE2	LMFA03010210	Lipids and lipid-like molecules	Fatty Acyls	Eicosanoids			49.8	53.2	M+NH4	C18H28O5	-0.295556	7600.48	7288.34	7827.12	221.849	57.5133	45.7114	77.4858	93.6114	156.435	11702.2	14100	7406.72	28560.7	10170.5	6929.35
8.92_316.2846m/z	316.285	8.91867	pos	6-hydroxysphingosine	53903	Lipids and lipid-like molecules	Sphingolipids	Sphingoid bases			49.8	54.6	M+H	C18H37NO3	-0.187805	2086.4	1880.45	2292.39	1166.17	2024.19	1669.03	898.794	2306.6	2171.85	2137	4424.1	3518.45	2199.19	972.799	4497.1
9.29_310.1778n	311.185	9.29112	pos	Botrydial	LMPR0103640001	Lipids and lipid-like molecules	Prenol lipids	Isoprenoids			49.8	53.2	M+H, M+Na, M+H-H2O	C17H26O5	-0.61187	40354.6	41314	50284.3	75311.8	54128.2	53831.6	47138.1	53254.9	65925.5	30738.3	32040.1	40620.9	35842.5	28001	33109.9
9.53_383.2190m/z	383.219	9.5298	pos	PA(14:0/0:0)	40945	Lipids and lipid-like molecules	Glycerophospholipids	Glycerophosphates	*		49.8	55.2	M+H	C17H35O7P	-0.952286	1313.78	1655.77	1499.99	0.000105165	0.000105165	82.8664	0.000105165	0.000105165	0.000105165	1861.92	3239.43	1656.58	1768.78	2085.43	5210.07
9.62_370.2950m/z	370.295	9.62137	pos	Persenone C	LMFA05000717	Lipids and lipid-like molecules	Fatty Acyls	Fatty alcohols			49.8	54	M+NH4	C21H36O4	-0.530023	46078.6	45071.8	43686.3	23617.1	116885	56365	78468.8	76102.1	28982.8	16734.6	39792.2	28424.1	29049.9	35917	81281.5
11.93_300.2895m/z	300.289	11.9261	pos	18-Octadecanolide	LMFA07040056	Lipids and lipid-like molecules	Fatty Acyls	Fatty esters			49.7	52.6	M+NH4	C18H34O2	-0.821088	24502.8	26205.8	23761.4	36043.4	52833.9	43425.8	34714.5	36356.3	32195.2	18399.2	15853.6	20378.3	12625.2	9968.75	9482.12
4.93_368.2432m/z	368.243	4.9317	pos	Pedunculatic acid	LMPR0104070002	Lipids and lipid-like molecules	Prenol lipids	Isoprenoids			49.7	51.8	M+NH4	C20H30O5	0.210414	5753.93	6430.13	7261.48	0.000105165	107.715	0.000105165	34.1314	49.5413	1039.03	13946.8	18047.1	8283.15	14643.6	10463	7686.11
5.93_348.2742m/z	348.274	5.93307	pos	9,10,18-TriHOME(12)	LMFA02000222	Lipids and lipid-like molecules	Fatty Acyls	Octadecanoids			49.7	54.5	M+NH4	C18H34O5	-0.829053	1779.36	2194.21	2196.66	0.000105165	0.000105165	0.000105165	0.000105165	0.000105165	0.000105165	9638.03	3373.25	4904.53	1700.97	2515.26	2217.27
7.18_330.2636m/z	330.264	7.17963	pos	9,14-DiHODE	LMFA02000167	Lipids and lipid-like molecules	Fatty Acyls	Octadecanoids			49.7	51.9	M+NH4	C18H32O4	-0.791614	1793.79	1985.66	1434.82	331.743	498.401	162.908	234.506	317.78	464.255	3655.58	3332.64	1419.09	1412.78	1897.79	4879.4
0.69_606.0743m/z	606.074	0.692833	neg	Uridine diphosphate-N-acetylglucosamine	41549	Nucleosides, nucleotides, and analogues	Pyrimidine nucleotides	Pyrimidine nucleotide sugars	**	C00043	49.6	57.4	M-H	C17H27N3O17P2	0.0827861	19763.4	17854.1	20541.7	43276.5	11300	29999.9	34053	32601	980.354	20724.1	3408.97	4479.64	22865	10322.3	13910
0.76_143.0814m/z	143.081	0.760767	pos	Ectoine	43384	Organic acids and derivatives	Carboxylic acids and derivatives	Amino acids, peptides, and analogues	**	C06231	49.6	52.1	M+H	C6H10N2O2	-0.858304	12744.4	13311.5	11927.5	1130.67	1012.76	700.742	714.69	638.114	996	29113.6	17891.2	10883.2	11023.5	11824.6	33907.7
10.35_501.2852n	502.292	10.3466	pos	LysoPE(0:0/20:4(8Z,11Z,14Z,17Z))	HMDB0011488	Lipids and lipid-like molecules	Glycerophospholipids	Glycerophosphoethanolamines	*		49.6	50.5	M+H, M+K, M+Na, M+H-H2O	C25H44NO7P	-0.745476	734557	763323	730246	438144	670432	1.29604e+06	532728	473055	327090	1.9766e+06	378803	615537	528690	756342	527715
10.66_574.4588n	557.456	10.6586	pos	DG(15:0/18:4(6Z,9Z,12Z,15Z)/0:0)	HMDB0007077	Lipids and lipid-like molecules	Fatty Acyls	Lineolic acids and derivatives	*		49.6	52.3	M+H-H2O, M+H	C36H62O5	-1.5889	31853.8	31596.2	38801.6	0.000105165	0.000105165	0.000105165	0.000105165	0.000105165	0.000105165	143816	138742	38316.2	48489.6	93577.4	221867
11.95_354.2764n	355.284	11.9479	pos	MG(0:0/18:2(9Z,12Z)/0:0)	HMDB0011538	Lipids and lipid-like molecules	Fatty Acyls	Lineolic acids and derivatives	***		49.6	54.1	M+H-H2O, M+H	C21H38O4	-1.62763	18100.7	20478.9	16958.3	4118.57	4312.72	6087.24	4247.69	2888.6	3378.3	20658.4	30805.4	22005.2	17168	24597.9	33630.1
2.20_367.1499m/z	367.15	2.20318	pos	1-(1,2,3,4,5-Pentahydroxypent-1-yl)-1,2,3,4-tetrahydro-beta-carboline-3-carboxylate	HMDB0012492	Alkaloids and derivatives	Harmala alkaloids	Unclassified			49.6	53.1	M+H	C17H22N2O7	-0.152908	5530.2	7630.8	8704.72	5066.26	5024.1	6906.62	9030.93	7910.46	4680.34	9049.16	11858.2	5326.34	11571	9433.69	9180.06
4.79_402.2488m/z	402.249	4.79157	pos	3'-Hydroxybuspirone	HMDB0061108	Organoheterocyclic compounds	Diazinanes	Piperazines			49.6	59.6	M+H	C21H31N5O3	-2.8408	2733.47	2935.55	2754.47	0.000105165	0.000105165	0.000105165	0.000105165	0.000105165	0.000105165	5856.34	6319.1	5118.98	5904.97	5134	3432.58
7.71_295.2267m/z	295.227	7.70545	pos	10-Oxo-11-octadecen-13-olide	86493	Phenylpropanoids and polyketides	Macrolides and analogues	Unclassified			49.6	54.8	M+H	C18H30O3	-0.275753	3355.71	3531.2	3214.91	3239.91	2773.54	2378.51	2317.22	2437.3	3566.86	3512.71	3570.94	3954.76	3313.43	4606.15	4951.41
7.71_380.2795m/z	380.279	7.70545	pos	Annoglabasin B	HMDB0033398	Lipids and lipid-like molecules	Prenol lipids	Diterpenoids	*		49.6	52.1	M+NH4	C22H34O4	-0.212941	7779.41	8569.92	9238.98	768.069	659.967	560.313	566.41	625.156	613.754	4328.54	11727.6	15005.1	15458	21958.7	4902.82
9.67_286.2142n	269.211	9.66635	pos	2,3-Dihydroxycyclopentaneundecanoic acid	70485	Unclassified	Unclassified	Unclassified			49.6	50.9	M+H-H2O, M+K, M+Na, M+NH4, M+H	C16H30O4	-0.581499	156613	150577	146726	30007.2	27464.6	21130.2	21982.9	22480.2	27063.9	570475	240376	185167	144648	145029	75665.2
9.73_446.2535m/z	446.253	9.73457	pos	Austalide L	HMDB0030158	Phenylpropanoids and polyketides	Flavonoids	Flavones			49.6	52	M+NH4	C25H32O6	-0.554947	21293.8	21642.4	15742	27572.9	29423.8	21890.1	21729.2	17693.4	23298.3	24314.6	9488.87	12199.1	12738.5	7299.59	10670.8
9.98_261.2212m/z	261.221	9.9836	pos	6-[5]-ladderane-1-hexanol	75284	Lipids and lipid-like molecules	Fatty Acyls	Fatty alcohols			49.6	51.9	M+H	C18H28O	-0.481732	16153.1	15643	14946.9	16911.9	8379.83	7139.12	9434.58	11607.2	11832.3	16074.5	22061.6	19792.4	19478.4	21656.2	16064.8
0.73_323.0285m/z	323.029	0.734367	neg	Uridine monophosphate (UMP)	3453	Unclassified	Unclassified	Unclassified			49.5	51	M-H	C9H13N2O9P	-0.19327	10614.7	9570.11	10069.7	30326.9	1408.25	14542.9	18124.8	30236.4	180.547	6244.92	3661.46	2276.49	6671.4	4650.52	5470.58
11.33_319.2258m/z	319.226	11.3265	pos	15H-11,12-EETA	HMDB0005050	Organic acids and derivatives	Hydroxy acids and derivatives	Medium-chain hydroxy acids and derivatives	**	C14781	49.5	57.1	M+H-H2O	C20H32O4	-2.89625	4891.38	4682.64	4191.2	1428.84	1950.25	1653.81	1482.41	1335.67	1257.66	2693.94	5599.35	5209.35	3235.5	6065.29	8672.31
4.43_287.1254m/z	287.125	4.4297	pos	Tavulin	HMDB0036773	Lipids and lipid-like molecules	Prenol lipids	Terpene lactones	*		49.5	55	M+Na	C15H20O4	-0.0277446	2588.69	2678.31	3050.79	3983.21	2040.66	2358.78	3289.82	3678.66	3467.84	1166.89	2060.08	2439.41	2075.42	1417.56	1901.95
5.80_315.1813m/z	315.181	5.79965	neg	Menthol-glucoronide	HMDB0060004	Lipids and lipid-like molecules	Prenol lipids	Terpene glycosides	*		49.5	52.2	M-H	C16H28O6	0.080371	2463.03	2337.65	2389.35	0.000105165	0.000105165	0.000105165	0.000105165	0.000105165	0.000105165	10815.4	4763.51	3258.61	1450.11	1301.72	1171.15
6.03_283.1902m/z	283.19	6.03373	pos	13,14-dihydro-15-keto-tetranor PGF1β	45724	Unclassified	Unclassified	Unclassified			49.5	52.6	M+H-H2O	C16H28O5	-0.600971	1586.87	1948.55	2358.58	623.724	541.194	453.392	676.085	927.979	967.757	7228.58	3399.76	2248.24	1241.71	1293.31	1459.54
6.09_460.3268m/z	460.327	6.08943	pos	Ascorbyl stearate	HMDB0038242	Lipids and lipid-like molecules	Fatty Acyls	Fatty acid esters	*		49.5	52.2	M+NH4	C24H42O7	-0.203265	5772.5	5860.1	7424.75	0.000105165	0.000105165	0.000105165	0.000105165	0.000105165	0.000105165	4649.88	17795.6	7367.13	14771.4	15263.5	5688.05
6.32_372.2743m/z	372.274	6.31675	pos	Prostaglandin D1	HMDB0005102	Lipids and lipid-like molecules	Fatty Acyls	Eicosanoids	*	C06438	49.5	53.8	M+NH4	C20H34O5	-0.336415	7273.33	7448.72	9511.84	0.000105165	290.493	263.068	166.23	64.2082	59.0834	13018.4	13662.6	7833.35	7150.42	11103.2	21370.8
7.83_330.2404n	331.248	7.82648	pos	11,12,13-trihydroxy-9-octadecenoic acid	35505	Unclassified	Unclassified	Unclassified			49.5	51.3	M+H, M+Na	C18H34O5	-0.564006	2501.81	3049.45	2992.25	0.000105165	349.01	281.495	67.1862	36.6298	95.7692	6780.92	3445.94	5363.8	2272.47	3634.12	5180.52
10.86_438.2976m/z	438.298	10.8591	pos	CPA(18:0)	LMGP00000055	Lipids and lipid-like molecules	Glycerophospholipids	Glycerophosphates	*		49.4	51.9	M+NH4	C21H41O6P	-0.785906	99839.9	99488.6	91200	53349.9	92089	112022	107545	92770.6	74210.1	127533	66875.2	94948.8	90450.7	92283.8	65281.9
11.32_323.2594m/z	323.259	11.3152	neg	11(R)-HEDE	36083	Unclassified	Unclassified	Unclassified			49.4	55.1	M-H	C20H36O3	0.718711	7645.26	6794.62	6793.71	0.000105165	0.000105165	185.679	108.649	51.6655	65.4051	7613.51	17482.3	7038.15	10646.8	11229.7	17000.9
11.46_347.2578m/z	347.258	11.4589	pos	6-O-Acetylaustroinulin	HMDB0036803	Lipids and lipid-like molecules	Prenol lipids	Diterpenoids	*		49.4	53.3	M+H-H2O	C22H36O4	-0.854139	5813.39	5467.28	5424.37	608.825	377.96	591.396	459.397	95.6966	360.12	6100.38	11242.6	7419.61	4248.31	7119.53	10717
12.39_627.5341m/z	627.534	12.3866	pos	DG(18:0/20:4(8Z,11Z,14Z,17Z)/0:0)	HMDB0007171	Lipids and lipid-like molecules	Glycerolipids	Diradylglycerols	*		49.4	56.2	M+H-H2O	C41H72O5	-0.95499	675288	759411	455098	1.03536e+06	1.06657e+06	804057	727688	678435	664654	314829	177137	178824	131256	66449.3	132747
5.20_430.2799m/z	430.28	5.19918	pos	LysoPC(10:0)	HMDB0003752	Lipids and lipid-like molecules	Glycerophospholipids	Glycerophosphocholines	*		49.4	53.5	M+NH4	C18H39NO7P+	-0.898579	8033.15	7441.71	8989.74	2.57851	0.000105165	0.000105165	0.000105165	0.000105165	0.000105165	10781.6	18909.3	15722.3	10502	17203.4	9078.57
9.64_302.3052m/z	302.305	9.64387	pos	Enigmol	53958	Lipids and lipid-like molecules	Sphingolipids	Sphingoid bases			49.4	51.2	M+H	C18H39NO2	-0.469495	15319.8	14563.7	14052	17813.5	17939.7	15120.6	12209.7	16487.6	17074.2	12233.6	9805.78	21306.9	12879.6	10400.2	10466.7
0.76_243.0854n	244.093	0.760767	pos	Cytidine	HMDB0000089	Nucleosides, nucleotides, and analogues	Pyrimidine nucleosides	Unclassified	***	C00475	49.3	58.2	M+H, M+K, M+Na	C9H13N3O5	-0.694539	22294.3	19114.8	19928.1	34232.8	36352.6	25250.5	46205	31762.7	9964.51	10574.4	12005.8	15458.8	12001.9	14153.1	17209.6
1.38_239.1022m/z	239.102	1.37807	pos	Tyrosyl-Glycine	85997	Organic acids and derivatives	Carboxylic acids and derivatives	Amino acids, peptides, and analogues			49.3	52.1	M+H	C11H14N2O4	-1.61394	4307.35	4156.56	3862.86	2220.29	3016.14	4353.26	2630.32	3325.16	3513.88	8972.76	3778.22	4602.66	4746.71	4855.95	3928.21
10.40_588.3313m/z	588.331	10.3959	neg	PC(20:4(5Z,8Z,11Z,14Z)/0:0)	LMGP01050048	Lipids and lipid-like molecules	Glycerophospholipids	Glycerophosphocholines	**	C04230	49.3	50	M+FA-H	C28H50NO7P	1.20098	146185	142061	151001	69440.3	177462	214210	139037	122066	62516.9	244470	100421	153960	113077	153059	226976
12.12_510.2954n	511.303	12.1232	pos	PG(18:1(9Z)/0:0)	40878	Lipids and lipid-like molecules	Glycerophospholipids	Glycerophosphoglycerols			49.3	54.8	M+H-H2O, M+H	C24H47O9P	-0.687497	35194.3	37749.5	33585.2	22302.8	38838.8	44881.2	44341	32624.1	16946.1	43872.2	38631.1	37634.8	25936.5	32294.5	31505.7
3.67_283.9870m/z	283.987	3.6685	neg	xanthurenic acid 8-O-sulfate	HMDB0059741	Organoheterocyclic compounds	Quinolines and derivatives	Quinoline carboxylic acids			49.3	51.1	M-H	C10H7NO7S	-0.12088	35603.7	35910.1	38275.1	11.5419	10.0762	1.95248	0.465602	0.186416	4.66297	180708	53862	47712	28964.8	26132.4	36832.4
6.38_274.1933n	275.2	6.37567	pos	13E-octadecene-9,11-diynoic acid	35210	Unclassified	Unclassified	Unclassified			49.3	50.7	M+H-H2O, M+H	C18H26O2	0.196982	6218.32	5992.14	6101.05	1891.66	1812.39	1389.17	1440.77	1484.1	1501.33	5712.93	12345.9	8921.12	10624.7	16571.8	7542.34
6.42_404.2642m/z	404.264	6.42072	pos	Oleandolide	LMPK04000031	Lipids and lipid-like molecules	Polyketides	Macrolides and lactone polyketides	**	C11990	49.3	50	M+NH4	C20H34O7	-0.132759	4504.39	4170.2	4297.04	0.000105165	0.000105165	0.000105165	0.000105165	0.000105165	0.000105165	6423.51	10188.8	5097.56	6383.66	10646.8	4503.61
8.48_378.2637m/z	378.264	8.4778	pos	7,9,13,17-tetramethyl-7S,14S-dihydroxy-2E,4E,8E,10E,12E,16-octadecahexaenoic acid	LMFA01020290	Lipids and lipid-like molecules	Fatty Acyls	Fatty Acids and Conjugates			49.3	51.9	M+NH4	C22H32O4	-0.442683	1673.38	1358.24	1727.88	0.000105165	0.000105165	0.000105165	0.000105165	0.000105165	0.000105165	762.099	3480.04	3319.44	1866.87	4179.53	1444.67
9.67_250.1932n	251.2	9.66635	pos	6,9,12-Hexadecatrienoic acid	LMFA01031092	Lipids and lipid-like molecules	Fatty Acyls	Fatty Acids and Conjugates			49.3	49.7	M+H-H2O, M+H	C16H26O2	-0.456807	49210.1	45852.9	45041.8	10772.6	10425	8279.43	8263.65	8941.19	10025	173759	73143.1	55232.2	44102.5	45534.1	29975.3
1.34_300.0935m/z	300.093	1.33518	pos	8-hydroxy Guanosine	44820	Unclassified	Unclassified	Unclassified	***		49.2	54.2	M+H	C10H13N5O6	-1.32068	923.875	1195.72	1069.03	4805.64	4502.12	3918.41	4744.29	3718.64	2658.57	380.653	82.974	45.3188	92.0741	184.36	130.471
10.12_640.3452m/z	640.345	10.1203	pos	PKOHA-PG	LMGP20060010	Lipids and lipid-like molecules	Glycerophospholipids	Oxidized glycerophospholipids			49.2	50.7	M+NH4	C29H51O12P	-0.726842	4116.39	4019.73	3871.17	0.000105165	2114.24	6529.45	5605.57	654.124	0.000105165	10862.2	2075.63	4949.54	4051.3	2830.94	1961.03
10.29_588.3314m/z	588.331	10.2878	neg	PC(0:0/20:4(5Z,8Z,11Z,14Z))	LMGP01050121	Lipids and lipid-like molecules	Glycerophospholipids	Glycerophosphocholines	*		49.2	50.1	M+FA-H	C28H50NO7P	1.37006	52566.6	54412.3	63972.4	26106.9	42927.3	57731.9	56197.9	42541.5	17250.9	72782.3	48441.4	50360.8	70148.8	48316.1	123836
2.04_247.1287m/z	247.129	2.04223	pos	gamma-Glutamylvaline	HMDB0011172	Organic acids and derivatives	Carboxylic acids and derivatives	Amino acids, peptides, and analogues			49.2	50	M+H	C10H18N2O5	-0.658898	2714.47	3089.44	2898.23	543.653	470.175	904.015	653.352	417.594	335.776	10925	4967.05	4658.17	4249.26	8690.06	5426.87
6.33_346.2589m/z	346.259	6.33263	pos	9-F1-PhytoP	LMFA02030002	Lipids and lipid-like molecules	Fatty Acyls	Octadecanoids			49.2	51.9	M+NH4	C18H32O5	0.389	1402.27	1329.58	1481.71	139.538	133.683	60.2896	86.9727	107.827	145.99	4874.42	1997.86	1483.65	2840.23	2004.75	1363.25
7.02_357.0620m/z	357.062	7.02462	neg	PSOROMIC ACID	43642	Unclassified	Unclassified	Unclassified			49.2	52.9	M-H	C18H14O8	1.09406	19124.3	17026.2	18856.4	17745.8	21393.3	19681.8	19673.3	19586.3	21909.2	16470.1	12656.3	15813.6	16188.3	13678	18546.3
7.63_360.2743m/z	360.274	7.6262	pos	2,3-Dinor-TXB1	LMFA03030012	Lipids and lipid-like molecules	Fatty Acyls	Eicosanoids			49.2	51.2	M+NH4	C19H34O5	-0.555352	10356.4	10541.2	12173.8	4810.29	14371.3	11790.9	17945.1	12394.2	4913.69	20416.7	10840	13583.6	5268.99	7912.06	12409.4
9.83_313.2372m/z	313.237	9.82523	pos	8R-HpODE	35388	Lipids and lipid-like molecules	Fatty Acyls	Octadecanoids	**	C14831	49.2	53.3	M+H	C18H32O4	-0.280059	4556.12	4038.16	3940.68	3323.61	2893.28	2477.54	2654.66	2668.45	3258.3	4427.68	4539.58	6349.42	3984.33	6189.54	5284.67
9.85_177.1273m/z	177.127	9.8472	pos	3-(4-Isopropylphenyl)propanal	91320	Lipids and lipid-like molecules	Prenol lipids	Monoterpenoids	*		49.2	50.8	M+H	C12H16O	-0.432533	3077.27	3014.15	2695.64	3428.77	3130.89	2328.43	2194.24	2378.89	3052.91	3094.58	3433.49	1948.33	2198.51	2605.26	4473.97
0.74_348.0698m/z	348.07	0.740217	pos	Adenosine 2'-phosphate	62385	Organic oxygen compounds	Organooxygen compounds	Carbohydrates and carbohydrate conjugates		C00946	49.1	54.4	M+H	C10H14N5O7P	-1.75047	48100.6	48350.5	44711	76737.1	14976.7	44759.1	58738.3	105892	3147.88	64885.1	29541.1	22855.7	52950	50665.1	40680.4
1.06_323.0285m/z	323.028	1.0552	neg	Uridine 5'-monophosphate	HMDB0000288	Nucleosides, nucleotides, and analogues	Pyrimidine nucleotides	Pyrimidine ribonucleotides	***	C00105	49.1	48.9	M-H	C9H13N2O9P	-0.401957	4124.5	5430.8	4056.86	920.668	450.288	3848.02	2796.94	2213.26	59.2788	5597.84	4857.99	3638.25	4684.9	5086.57	4385.09
1.53_132.1019m/z	132.102	1.52902	pos	L-Isoleucine	23	Organic acids and derivatives	Carboxylic acids and derivatives	Amino acids, peptides, and analogues	**	C00407	49.1	52	M+H	C6H13NO2	0.00606451	286139	302782	279828	236927	238368	348163	272114	170592	193297	412529	296816	320961	287654	275408	320585
1.62_220.0849n	221.092	1.61563	pos	5-Hydroxytryptophan	65553	Organoheterocyclic compounds	Indoles and derivatives	Tryptamines and derivatives	**	C00643	49.1	61.2	M+H-H2O, M+H	C11H12N2O3	0.263719	3477.18	3272.04	3411.36	2194.25	2157.57	2293.99	1826.46	2078.89	2371.04	6448.1	3821.97	5240.72	4937.12	3590.23	2957.05
10.10_397.2828n	398.29	10.0972	pos	Prostaglandin E1 Ethanolamide	45430	Unclassified	Unclassified	Unclassified			49.1	49.7	M+H, M+Na, M+K, M+H-H2O	C22H39NO5	-0.0570761	101857	102493	106995	2198.85	1254.07	877.509	578.45	1065.04	655.41	38646.7	176084	247264	173472	396386	82115
10.44_343.3316m/z	343.332	10.4351	pos	Vaccenic acid ethanolamide	LMFA08040059	Lipids and lipid-like molecules	Fatty Acyls	Fatty amides			49.1	52.8	M+NH4	C20H39NO2	-0.899012	8693.07	9366.42	9700.25	7890.89	4264.82	2446.33	4659.56	5130.14	5905.37	6783.68	16845.8	14359.7	7557.89	8410.52	10736.8
12.11_878.5910m/z	878.591	12.1064	neg	PE(21:0/22:6(4Z,7Z,10Z,13Z,16Z,19Z))	LMGP02010004	Lipids and lipid-like molecules	Glycerophospholipids	Glycerophosphoethanolamines			49.1	66.7	M+FA-H	C48H84NO8P	-0.755691	1.35385e+06	1.17158e+06	1.5305e+06	1.19177e+06	1.10952e+06	949947	1.41757e+06	793875	1.58545e+06	928332	1.5387e+06	1.92322e+06	2.16076e+06	1.84289e+06	1.66102e+06
12.61_240.2320m/z	240.232	12.6058	pos	Humulol	HMDB0038213	Lipids and lipid-like molecules	Prenol lipids	Sesquiterpenoids	*		49.1	57.6	M+NH4	C15H26O	-0.961137	21245.4	22480.1	24187.3	5373.09	3707.11	3757.15	3856.38	4643.35	4038.59	27907	29943.8	47325.5	19184.3	17880.3	28453
13.26_296.2945m/z	296.295	13.2619	pos	2-Pentadecylfuran	HMDB0033609	Organoheterocyclic compounds	Heteroaromatic compounds	Unclassified			49.1	51	M+NH4	C19H34O	-0.873063	38180.8	38145.7	33882.5	4168.65	3261.27	2784.03	1991.42	3159.33	2412.4	41902	49547	77603.7	33212.3	34106.1	54705.4
4.24_263.1029m/z	263.103	4.24342	pos	L-cis-Cyclo(aspartylphenylalanyl)	87613	Organic acids and derivatives	Carboxylic acids and derivatives	Amino acids, peptides, and analogues			49.1	50	M+H	C13H14N2O4	0.961273	716.964	849.418	984.852	0.000105165	9.78471	0.000105165	0.000105165	0.000105165	0.000105165	2215.16	1086.23	1122.62	1207.43	2793.48	494.884
6.12_288.2169m/z	288.217	6.1226	pos	(±)-Octanoylcarnitine	85173	Unclassified	Unclassified	Unclassified			49.1	49.9	M+H	C15H29NO4	-0.278619	5065.8	5866.75	6051.58	4702.24	14408.6	5157.38	22472.7	15020.9	4585.34	804.124	4477.05	2811.65	2516.59	2398.15	8248.84
6.76_251.2004m/z	251.2	6.76025	pos	Hiragonic acid	34812	Lipids and lipid-like molecules	Fatty Acyls	Fatty Acids and Conjugates			49.1	50.8	M+H	C16H26O2	-0.668893	3824.61	3818.14	4242.97	2239.28	2294.28	1707.95	1664.21	2059.01	2399.85	12317.6	3163.83	3562.46	4639.54	4023.45	3695.15
11.55_502.3735m/z	502.373	11.5485	pos	(25S)-5alpha-cholestan-3beta,4beta,6alpha,8beta,15alpha,16beta,26-heptol	LMST01010328	Unclassified	Unclassified	Unclassified			49	49.9	M+NH4	C27H48O7	-0.721936	22991.4	22538.6	21437.2	22977.4	42742.1	28372.7	70343.8	55380.1	10510	17911.1	6049.3	6294.71	16848.5	21730.6	15655.3
3.47_442.0664m/z	442.066	3.4718	pos	Pelargonidin 3-arabinoside	LMPK12010089	Unclassified	Unclassified	Unclassified			49	58.9	M+K	C20H19O9+	0.95045	4529.68	5042.88	5481.9	0.000105165	269.127	2147.13	3469.94	210.682	0.000105165	10557.4	6450.23	5503.33	11224.6	3979.67	9146.16
8.26_342.2273m/z	342.227	8.25912	pos	12-oxo-14,18-dihydroxy-9Z,13E,15Z-octadecatrienoic acid	LMFA02000269	Lipids and lipid-like molecules	Fatty Acyls	Octadecanoids			49	49.4	M+NH4	C18H28O5	-0.482425	3842.12	3144.03	4096.76	51.3658	183.854	85.8026	0.000105165	105.836	58.9628	9090.78	5971.74	3543.13	7746.77	3424.95	5786.29
9.46_292.2038n	293.211	9.463	pos	9-hydroxy-10E,14Z-octadecadien-12-ynoic acid	LMFA02000192	Lipids and lipid-like molecules	Fatty Acyls	Octadecanoids			49	52.5	M+H-H2O, M+H	C18H28O3	-0.316994	6721.69	6445.95	5847.24	4722.14	4782.97	4715.22	4601.81	4534.78	4701.01	7489.04	8877.8	5749.2	4505.76	6195.39	10880.1
9.96_472.3634m/z	472.363	9.96082	pos	27-Norcholestanehexol	LMST04020029	Lipids and lipid-like molecules	Steroids and steroid derivatives	Bile acids, alcohols and derivatives	*		49	53.3	M+NH4	C26H46O6	0.337273	1179.26	1094.69	1335.13	0.000105165	0.000105165	0.000105165	0.000105165	0.000105165	0.000105165	492.425	2098.96	1327.86	7776.38	3062.08	412.637
1.18_123.0441m/z	123.044	1.18307	pos	3-Hydroxybenzaldehyde	65898	Unclassified	Unclassified	Unclassified			48.9	47.4	M+H	C7H6O2	0.678123	52674.9	51413.6	49283.2	65986.6	65370.9	57590	54610	57977.4	67820.2	44768.2	38696	43734.9	42236.5	37596.3	41331.9
10.67_296.2352n	295.228	10.673	neg	(±)12(13)-EpOME	43442	Unclassified	Unclassified	Unclassified			48.9	47.5	M-H, M+FA-H, M-H2O-H	C18H32O3	0.122778	353396	339914	305885	5671.03	17238.7	15382.4	10360.5	11921.1	8755.15	444505	499942	266981	339951	374141	876795
10.97_668.4130m/z	668.413	10.9716	pos	3-trans-Caffeoyltormentic acid	HMDB0040650	Lipids and lipid-like molecules	Prenol lipids	Triterpenoids	*		48.9	58.9	M+NH4	C39H54O8	-4.11964	5482.61	5768.26	5972.79	0.000105165	0.000105165	394.1	0.000105165	0.000105165	0.000105165	673.544	8385.26	4221.78	9390.77	9388.2	36579.4
12.06_268.2634m/z	268.263	12.0558	pos	(Z)-9-Cycloheptadecen-1-one	HMDB0031336	Organic oxygen compounds	Organooxygen compounds	Carbonyl compounds			48.9	49.1	M+NH4	C17H30O	-0.502956	37978.8	38550.8	36093.5	4534.48	4067.88	2704.49	3387.59	3821.25	3192.77	51756.4	58863.5	92855.3	35576.4	36887.6	61946.4
5.16_402.2486m/z	402.249	5.16082	pos	6'-Hydroxybuspirone	HMDB0061110	Organoheterocyclic compounds	Diazinanes	Piperazines			48.9	56.5	M+H	C21H31N5O3	-3.3275	6701.62	6628.83	6192.66	0.000105165	0.000105165	0.000105165	0.000105165	0.000105165	0.000105165	9950.3	19240.6	10504.8	10997.5	15857.2	10498.2
5.71_347.2427m/z	347.243	5.71395	pos	9,10-dihydroxy-13-hydroperoxy-11-octadecenoic acid	74513	Lipids and lipid-like molecules	Fatty Acyls	Octadecanoids			48.9	48.3	M+H	C18H34O6	-0.265639	1901.19	2132.03	2521.45	0.000105165	0.000105165	0.000105165	0.000105165	123.355	0.000105165	10710.6	3455.6	5589.67	2008.23	1470.44	1629.18
0.72_234.1083m/z	234.108	0.7213	pos	Serinyl-Gamma-glutamate	85946	Organic acids and derivatives	Carboxylic acids and derivatives	Amino acids, peptides, and analogues			48.8	52.5	M+H	C8H15N3O5	-0.715247	9981.55	9102.89	8988.35	2567.23	4337.82	5672.35	10255.2	2324.89	1408.33	17412.6	8160.12	3945.21	10496.1	10287.1	12792.2
0.80_218.0902n	219.097	0.8042	pos	5-L-Glutamyl-L-alanine	58376	Organic acids and derivatives	Carboxylic acids and derivatives	Amino acids, peptides, and analogues	**	C03740	48.8	47.9	M+H-H2O, M+H	C8H14N2O5	-0.24981	16934.8	11986	14454.4	3496.19	2781.27	3924.55	5364.48	3711.35	1269.18	11991	28611.7	15671	18109.4	21070	29377.3
10.97_616.3626m/z	616.363	10.9687	neg	PC(22:4(7Z,10Z,13Z,16Z)/0:0)	LMGP01050124	Lipids and lipid-like molecules	Glycerophospholipids	Glycerophosphocholines	**	C04230	48.8	50.1	M+FA-H	C30H54NO7P	1.12434	35617.7	29494.1	26237	6879.51	11529.2	18351.3	10297.7	7724.74	3314.02	56998.6	19501.1	39498	29486.6	17194.2	76039.1
11.10_592.3626m/z	592.363	11.1013	neg	PC(20:2(11Z,14Z)/0:0)	LMGP01050132	Lipids and lipid-like molecules	Glycerophospholipids	Glycerophosphocholines			48.8	52.8	M+FA-H	C28H54NO7P	1.12061	22169.6	26806.6	20710	3194.63	5455.6	8198.75	5276.28	4262.47	3271.46	29181.3	31591.2	33649	27524	26554	37729.8
4.28_259.1653m/z	259.165	4.2754	pos	N-(3-oxo-octanoyl)-homoserine lactone	LMFA08030004	Lipids and lipid-like molecules	Fatty Acyls	Fatty amides		C11841	48.8	51.9	M+NH4	C12H19NO4	0.277294	437.433	502.25	577.934	37.0068	69.2545	0.000105165	51.6437	31.4345	29.6633	143.27	1493.57	415.56	463.946	935.806	2645.47
7.05_302.2092n	303.216	7.0463	pos	9-hydroxy-hexadecan-1,16-dioic acid	74927	Lipids and lipid-like molecules	Fatty Acyls	Fatty Acids and Conjugates			48.8	49.3	M+H, M+Na	C16H30O5	-0.409942	1379.95	1531.2	1991.69	104.377	47.2524	113.969	74.7987	51.6924	197.325	7943.46	4453.61	2123.66	1244.87	1941.84	826.709
8.76_395.2670n	396.274	8.7589	pos	Prostaglandin E2 ethanolamide	HMDB0013038	Lipids and lipid-like molecules	Fatty Acyls	Eicosanoids	*		48.8	49.9	M+H-H2O, M+H	C22H37NO5	-0.453731	10882.9	10799.5	10412.9	0.000105165	427.737	127.233	104.734	57.7522	55.0945	5124.03	17984.4	15737.3	14213.4	27822	10249.7
1.06_113.0348m/z	113.035	1.0577	pos	Uracil	258	Organoheterocyclic compounds	Diazines	Pyrimidines and pyrimidine derivatives	**	C00106	48.7	48.3	M+H	C4H4N2O2	2.07401	11470.5	10141.4	10453.7	8360.21	8312.21	11117.5	8641.6	5901.87	9261.53	10876.6	12096.9	8089.34	11153.1	9211.38	11993.3
1.06_135.0300m/z	135.03	1.0552	neg	Hypoxanthine	HMDB0000157	Organoheterocyclic compounds	Imidazopyrimidines	Purines and purine derivatives	***	C00262	48.7	59	M-H	C5H4N4O	-8.86639	97323.3	139115	93501.4	53843.2	80540.8	76666	97952	49898.2	48758.4	138782	85854.6	87686.6	86257.7	97123.3	120249
1.16_283.0915n	284.099	1.16277	pos	Isoguanosine	66971	Unclassified	Unclassified	Unclassified			48.7	47.4	M+H, M+K	C10H13N5O5	-0.565396	48605.5	45068.3	43057	6794.65	6974.31	10918.8	28879	25293.2	4393.12	96776.7	27791.2	34982.5	82617.1	71422.5	88568
1.29_300.0842m/z	300.084	1.29232	pos	D-4'-Phosphopantothenate	HMDB0001016	Organic acids and derivatives	Carboxylic acids and derivatives	Amino acids, peptides, and analogues	**	C03492	48.7	45.6	M+H	C9H18NO8P	-0.371214	29595.1	28896.9	27094.7	2210.84	2590.44	11036.1	10239.7	2316.82	30.3493	93503.5	25837.6	13898.2	30001.4	45452.5	56820.7
10.14_219.1379m/z	219.138	10.1431	pos	5,7,9,11,13-tetradecapentaenoic acid	34922	Lipids and lipid-like molecules	Fatty Acyls	Fatty Acids and Conjugates			48.7	49.9	M+H	C14H18O2	-0.145098	2346.86	2025.68	1857.86	1738.98	1768.14	1231.84	1160.59	1290.21	1592.57	2904.96	2843.9	2121.92	1682.23	2124.78	3190.54
11.39_324.2299n	325.237	11.3933	pos	methyl-10-hydroperoxy-8E,12Z,15Z-octadecatrienoate	74463	Lipids and lipid-like molecules	Fatty Acyls	Fatty Acids and Conjugates			48.7	48.3	M+H, M+Na	C19H32O4	-0.545421	12942.5	13534	12588.6	788.933	634.955	933.154	419.4	605.886	660.895	2568.97	28671.3	11253.3	8033.61	33241.2	37677.7
4.06_192.0653m/z	192.065	4.05517	pos	5-Hydroxyindoleacetic acid	2975	Organoheterocyclic compounds	Indoles and derivatives	Indolyl carboxylic acids and derivatives	**	C05635	48.7	51.3	M+H	C10H9NO3	-1.03635	1050.64	843.705	858.687	2646.69	1724.16	1845.46	2715.94	1414.25	2018.67	558.844	389.751	559.077	320.312	354.556	632.84
4.29_370.2204n	388.254	4.29057	pos	Octaethylene glycol	HMDB0094680	Organic oxygen compounds	Organooxygen compounds	Ethers			48.7	48.5	M+H, M+NH4	C16H34O9	0.407178	16760.6	19051.2	23422.6	14090.9	15419.7	8885.56	14043	10889.3	9799.38	49878.4	11548.1	16769.7	11888.1	16597.2	16634.5
5.12_419.2750m/z	419.275	5.12348	pos	5-Hydroxybuspirone	HMDB0061109	Organoheterocyclic compounds	Diazinanes	Piperazines			48.7	52.7	M+NH4	C21H31N5O3	-3.69854	4383.96	5191.72	6873.12	0.000105165	0.000105165	0.000105165	0.000105165	0.000105165	0.000105165	19778.3	14040.5	5849.72	20860.1	7260.61	8254.92
5.99_326.2324m/z	326.232	5.99233	pos	Diplodiatoxin	HMDB0031471	Organic acids and derivatives	Keto acids and derivatives	Gamma-keto acids and derivatives			48.7	48.5	M+NH4	C18H28O4	-0.662816	1771.51	1941.38	2074.34	53.1603	0.000105165	42.3604	0.000105165	0.000105165	0.000105165	4556.09	2415.65	2180.04	5115.16	3283.35	2581.35
6.22_348.2741m/z	348.274	6.21865	pos	9,10,18-TriHOME(12Z)	LMFA02000223	Lipids and lipid-like molecules	Fatty Acyls	Octadecanoids			48.7	49.4	M+NH4	C18H34O5	-1.08184	717.287	1005.22	901.708	0.000105165	0.000105165	0.000105165	0.000105165	0.000105165	0.000105165	5486.15	1226.41	1158.72	431.502	622.419	448.854
6.40_239.1641m/z	239.164	6.39862	pos	7-oxo-11E,13-Tetradecadienoic acid	45867	Lipids and lipid-like molecules	Fatty Acyls	Fatty Acids and Conjugates			48.7	58.7	M+H	C14H22O3	-0.377142	909.479	945.741	867.605	1009.58	699.167	464.827	739.829	759.851	677.761	2370.21	776.929	597.061	409.305	1267.69	686.106
7.05_267.1954m/z	267.195	7.0463	pos	Tetranor-12(R)-HETE	35513	Unclassified	Unclassified	Unclassified			48.7	47.5	M+H	C16H26O3	-0.27887	1093.69	984.69	1495.18	827.149	613.769	802.189	735.415	976.471	1187.67	2677.24	1797.42	961.409	838.184	1017.72	742.876
8.48_274.2738m/z	274.274	8.4778	pos	C16 Sphinganine	41556	Lipids and lipid-like molecules	Sphingolipids	Sphingoid bases			48.7	47.1	M+H	C16H35NO2	-0.773413	94876.8	90395.3	108257	39397	48667.5	39889.1	46624.2	75581.4	60803.7	48553	53409.6	440518	45064.9	51117.2	62557.5
9.06_344.2430m/z	344.243	9.06018	pos	2,3-dinor-PGE1	LMFA03010169	Lipids and lipid-like molecules	Fatty Acyls	Eicosanoids			48.7	48.5	M+NH4	C18H30O5	-0.470833	2894.25	3029.6	2995.5	0.000105165	0.000105165	102.778	163.23	0.000105165	0.000105165	6251.99	4368.45	2973.2	7739.08	3956.83	3360.23
0.67_214.0480m/z	214.048	0.672283	neg	sn-glycero-3-Phosphoethanolamine	HMDB0059660	Lipids and lipid-like molecules	Glycerophospholipids	Glycerophosphoethanolamines			48.6	55.2	M-H	C5H14NO6P	-2.72808	49527.4	47105.6	51364.4	41665.9	27436.7	33500.8	37097.6	57276.3	28622.6	43923.5	63475.5	48989.1	60787.6	64999.8	63649.2
0.76_364.0648m/z	364.065	0.760767	pos	Guanosine monophosphate	HMDB0001397	Nucleosides, nucleotides, and analogues	Purine nucleotides	Purine ribonucleotides	***	C00144	48.6	49.5	M+H	C10H14N5O8P	-1.29818	1972.97	1851.12	2725.14	3013.62	0.000105165	1930.59	8852.6	6606.99	0.000105165	1738.21	1381.24	513.842	2594.54	1173.68	2392.57
1.06_248.1491m/z	248.149	1.0577	pos	(R)-3-hydroxybutyrylcarnitine	HMDB0062735	Lipids and lipid-like molecules	Fatty Acyls	Fatty acid esters	***		48.6	45.9	M+H	C11H21NO5	-0.652904	47964	45030.6	50336.3	22170.1	23833.1	49900.6	129539	45318	4865.21	35479.8	21731.8	16139	31683.2	27078.4	101381
1.64_298.1147m/z	298.115	1.6382	pos	Nelarabine	85183	Nucleosides, nucleotides, and analogues	Purine nucleosides	Unclassified			48.6	50.1	M+H	C11H15N5O5	0.344323	655.446	660.936	598.263	65.2188	75.1943	240.651	155.426	153.837	273.528	1487.42	1217.39	998.221	1039.44	1054.2	1124.29
10.62_452.2787m/z	452.279	10.6162	neg	1-(2-methoxy-13-methyl-6Z-tetradecenyl)-sn-glycero-3-phosphoethanolamine	LMGP02060010	Lipids and lipid-like molecules	Glycerophospholipids	Glycerophosphoethanolamines			48.6	46.6	M-H	C21H44NO7P	0.971645	235757	209688	194282	94761.8	134996	226244	202716	140475	81398	284491	169590	247908	186534	173981	158191
11.01_345.2438m/z	345.244	11.0141	neg	Allylestrenol	LMST02030125	Lipids and lipid-like molecules	Steroids and steroid derivatives	Estrane steroids		C12811	48.6	48.1	M+FA-H	C21H32O	0.934837	16995.7	14701.9	13321.4	9752.85	19080.8	21971.4	14924.9	11623	10020.1	9795.52	11526.5	11542.9	11228.8	7347.72	17865.6
11.19_494.3239m/z	494.324	11.1931	pos	PE(19:1(9Z)/0:0)	LMGP02050019	Lipids and lipid-like molecules	Glycerophospholipids	Glycerophosphoethanolamines			48.6	53.2	M+H	C24H48NO7P	-0.351176	5571.29	5593.81	5128.19	1600.63	3436.57	4358.02	3985.31	2164.97	948.568	10192.4	4706.2	6887.63	4990.43	5423.97	5742.59
2.35_326.1459m/z	326.146	2.34865	pos	2-O-alpha-D-Galactopyranosyl-1-deoxynojirimycin	HMDB0041337	Organic oxygen compounds	Organooxygen compounds	Carbohydrates and carbohydrate conjugates			48.6	52.2	M+H	C12H23NO9	4.17914	1041.5	1060.34	1396.66	78.4967	594.381	379.59	319.048	61.3706	611.126	1130.95	4915.17	5307.45	2799.61	1063.52	1764.49
4.13_336.2382m/z	336.238	4.12872	pos	L-Citronellol glucoside	HMDB0029850	Lipids and lipid-like molecules	Prenol lipids	Terpene glycosides	*		48.6	48.1	M+NH4	C16H30O6	0.419934	475.48	550.884	592.93	0.000105165	56.8377	0.000105165	24.5536	0.000105165	0.000105165	2351.44	457.677	754.982	186.444	1802.65	617.092
4.62_403.2551m/z	403.255	4.61607	pos	Merodesmosine	HMDB0030407	Organic acids and derivatives	Carboxylic acids and derivatives	Amino acids, peptides, and analogues			48.6	48.6	M+H	C18H34N4O6	-0.0156637	1419	1006.45	1401.81	0.000105165	0.000105165	0.000105165	0.000105165	0.000105165	0.000105165	4607.9	1151.07	1615.98	1846.78	1481.03	973.736
5.87_350.2325m/z	350.232	5.86695	pos	PGE3 1,15-lactone	LMFA03010199	Lipids and lipid-like molecules	Fatty Acyls	Eicosanoids			48.6	46.5	M+NH4	C20H28O4	-0.296672	5077.65	5106.27	5639.6	0.000105165	0.000105165	0.000105165	0.000105165	0.000105165	0.000105165	4637.06	7609.97	9220.55	13463.7	11968.4	8594.11
7.93_318.2194n	319.227	7.92837	pos	8(9)-EpETE	36079	Lipids and lipid-like molecules	Fatty Acyls	Eicosanoids			48.6	45.4	M+H-H2O, M+H	C20H30O3	-0.420702	6793.8	7589.34	6595.22	1028.64	1123.43	942.486	641.87	745.7	790.521	13818.7	12399	9440.57	4264.92	6626.05	18156.3
9.27_498.3788m/z	498.379	9.27097	pos	3alpha,7alpha,12alpha,24-tetrahydroxy-24-methyl-5beta-cholestan-26-oic acid	LMST04040001	Unclassified	Unclassified	Unclassified			48.6	48.8	M+NH4	C28H48O6	-0.312131	3264.94	3738.08	3798.23	0.000105165	0.000105165	0.000105165	0.000105165	0.000105165	0.000105165	632.841	1954.15	586.549	33010	1665.62	2325.7
9.31_660.1684m/z	660.168	9.30662	neg	Pelargonidin 3,5-di-(6-acetylglucoside)	LMPK12010045	Unclassified	Unclassified	Unclassified			48.6	50.9	M-H2O-H	C31H35O17+	-1.75683	5023.15	5454.38	4032.13	60126.9	31820.3	68682.9	62850.8	22919.5	4818.93	851.98	0.000105165	0.000105165	0.000105165	0.000105165	0.000105165
0.64_189.1596m/z	189.16	0.640917	pos	Gabapentin	HMDB0005015	Organic acids and derivatives	Carboxylic acids and derivatives	Amino acids, peptides, and analogues			48.5	53.1	M+NH4	C9H17NO2	-0.720315	69422	67988.6	67771.6	45214	35244.6	41342.2	37673.1	37915.8	25544.9	100422	61659.2	75380.3	67382.2	110520	81925.2
0.67_259.0222m/z	259.022	0.672283	neg	Myo-inositol 1-phosphate	HMDB0000213	Organic oxygen compounds	Organooxygen compounds	Alcohols and polyols	**	C01177	48.5	44.4	M-H	C6H13O9P	-0.747814	82294.8	81974.7	88160.9	12224.7	13517.5	39230.2	40840.7	18933.8	2347.72	161080	119449	85803.3	157361	85751.3	150442
5.26_146.0600m/z	146.06	5.26375	pos	4-formyl Indole	96392	Unclassified	Unclassified	Unclassified			48.5	50.3	M+H	C9H7NO	-0.00497827	2171.21	2261.16	2511.6	2412.99	2486.55	1991.98	1704.59	2198.74	2569.96	1719.08	2844.46	1813.68	1989.28	2566.16	4764.37
5.93_352.2481m/z	352.248	5.93307	pos	PGF3alpha-1,15-lactone	LMFA03010197	Lipids and lipid-like molecules	Fatty Acyls	Eicosanoids			48.5	46.2	M+NH4	C20H30O4	-0.480564	3781.83	4442.71	4910.98	0.000105165	0.000105165	0.000105165	0.000105165	262.003	122.468	3430.47	8257.66	6703.78	12412	8582.9	5288.73
6.83_235.1328m/z	235.133	6.82765	pos	3alpha-Hydroxyoreadone	HMDB0036047	Organoheterocyclic compounds	Naphthofurans	Unclassified			48.5	46.2	M+H-H2O	C14H20O4	-0.339945	7369.21	7795.56	9609.21	12753	12643.4	10704.8	12285.7	13534.8	13554.7	8264.37	5689.85	6583.79	7285.37	5623.71	8707.04
7.35_285.2059m/z	285.206	7.35213	pos	xi-7-Hydroxyhexadecanedioic acid	HMDB0037830	Lipids and lipid-like molecules	Fatty Acyls	Fatty acids and conjugates	*		48.5	46.1	M+H-H2O	C16H30O5	-0.308942	4720.84	5063.24	5552.18	651.705	1005.08	796.839	705.705	798.236	704.055	22695.9	6428.09	6899.01	3734.17	3680.91	3336.24
8.90_378.2638m/z	378.264	8.89655	pos	2-beta-hydroxymedroxyprogesterone	HMDB0061064	Organoheterocyclic compounds	Benzopyrazoles	Indazoles	*		48.5	48.5	M+NH4	C22H32O4	-0.259574	1336.36	1320.16	1232.61	0.000105165	0.000105165	0.000105165	0.000105165	43.1587	0.000105165	792.279	2214.64	3090.56	1452.14	4438.4	862.903
0.62_309.1652m/z	309.165	0.619967	pos	1-[(5-Amino-5-carboxypentyl)amino]-1-deoxyfructose	HMDB0034879	Organic oxygen compounds	Organooxygen compounds	Carbohydrates and carbohydrate conjugates	*		48.4	46.2	M+H	C12H24N2O7	-1.28264	5818.68	5268.42	5054.7	3663.98	6444.79	12029.9	6834.1	2352.91	4603.25	7926.4	6046.21	6718.1	3548.93	2002.02	3419.35
10.34_293.2125m/z	293.212	10.3368	neg	13(S)-HOTrE	36051	Unclassified	Unclassified	Unclassified			48.4	48.2	M-H	C18H30O3	0.832728	19493.3	22933.7	20440.3	984.133	10448.3	15623.3	18923.7	14709.2	7857.48	35372.7	36822.7	16436.2	20279.9	19946.9	36661
10.77_652.3814m/z	652.381	10.7711	pos	PHHdiA-PC	LMGP20010010	Lipids and lipid-like molecules	Glycerophospholipids	Oxidized glycerophospholipids			48.4	49.4	M+H	C31H58NO11P	-0.901327	16405.6	17556.3	16729.2	0.000105165	0.000105165	0.000105165	0.000105165	0.000105165	0.000105165	1138.67	30832.8	13171.4	17080	29514.6	110031
11.12_550.3522m/z	550.352	11.1164	neg	PC(17:0/2:0)	LMGP01010714	Lipids and lipid-like molecules	Glycerophospholipids	Glycerophosphocholines			48.4	52.4	M-H	C27H54NO8P	1.41667	19956.1	22403.5	18280.2	2771.87	5241.62	4249.07	3669.33	2489.59	1904.92	33835.3	27572.5	29273.9	31348.7	24105.6	27346
11.21_590.3450m/z	590.345	11.2147	pos	PHOOA-PE	LMGP20020023	Lipids and lipid-like molecules	Glycerophospholipids	Oxidized glycerophospholipids			48.4	53.3	M+H-H2O	C29H54NO10P	-0.35278	2241.76	1816	1734.54	0.000105165	0.000105165	0.000105165	0.000105165	0.000105165	0.000105165	199.475	4554.79	1790.02	2181.17	4046.53	10208.9
12.04_271.2280m/z	271.228	12.0414	neg	2-hydroxyhexadecanoic acid	34495	Lipids and lipid-like molecules	Fatty Acyls	Fatty acids and conjugates	*		48.4	49.9	M-H	C16H32O3	0.371779	9919	9963.71	8428.63	5702.88	7020.75	8192.75	6036.13	7899.36	6247.71	8112.36	10191.9	9764.41	12368	6531.13	10106.1
5.48_314.1961m/z	314.196	5.4843	pos	Heliotrine	68246	Unclassified	Unclassified	Unclassified			48.4	44.5	M+H	C16H27NO5	-0.466001	3021.06	3866.95	4168.8	574.776	455.094	501.025	520.614	604.621	545.007	8933.37	7124.6	3257.17	5808.13	2586.59	2433.47
5.82_318.2275m/z	318.227	5.81935	pos	Tetranor-PGF1alpha	LMFA03010213	Unclassified	Unclassified	Unclassified			48.4	44.8	M+NH4	C16H28O5	-0.146403	1580.02	1768.65	2150.94	399.626	394.206	38.3936	236.119	264.25	140.167	2531.16	2540.73	2028.74	2784.07	1540.38	4687.2
5.86_620.3207m/z	620.321	5.85782	pos	PHOHA-PS	LMGP20040009	Lipids and lipid-like molecules	Glycerophospholipids	Oxidized glycerophospholipids			48.4	47.6	M+H-H2O	C29H52NO12P	2.05279	7200.77	8536.33	8338.16	0.000105165	0.000105165	0.000105165	92.2418	0.000105165	0.497001	7972.39	7509.58	4595.26	8539.81	13062.8	18389.1
8.32_277.2161m/z	277.216	8.3212	pos	10-(5-butylfuran-2-yl)-decanoic acid	LMFA01150043	Lipids and lipid-like molecules	Fatty Acyls	Fatty Acids and Conjugates			48.4	45.7	M+H-H2O	C18H30O3	-0.423032	7049.42	6837.25	6255.74	4391.24	4186.65	3536.89	3516.67	3532.03	3982.82	6595.84	8098.55	7752.03	8984.96	10546	8970.9
8.34_373.2826n	396.274	8.34338	pos	3-hydroxytridecanoyl carnitine	HMDB0061639	Lipids and lipid-like molecules	Fatty Acyls	Fatty acid esters	*		48.4	45.5	M+H, M+Na	C20H39NO5	-0.543025	19965.6	19755.4	22226.8	500.68	1100.06	1723.35	1034.52	526.002	849.186	19387.7	35466	50348.4	26556.1	49053.6	19211
9.98_542.3240m/z	542.324	9.9836	pos	LysoPC(20:5(5Z,8Z,11Z,14Z,17Z))	HMDB0010397	Lipids and lipid-like molecules	Glycerophospholipids	Glycerophosphocholines	**	C04230	48.4	47.9	M+H	C28H48NO7P	-0.21251	25871.8	24298	25458.6	20100.7	60610.5	91327.1	96514.2	54942.6	37759.9	6157.47	3034.91	2814.78	3614.99	3897.4	7997.62
9.99_586.3157m/z	586.316	9.99315	neg	PC(20:5(5Z,8Z,11Z,14Z,17Z)/0:0)	LMGP01050050	Lipids and lipid-like molecules	Glycerophospholipids	Glycerophosphocholines			48.4	51.4	M+FA-H	C28H48NO7P	1.17679	10205.8	10418.3	11648.8	4909.14	25023.3	37130.2	35625.6	17255.9	11365	1825.01	978.69	449.706	780.019	754.405	2461.86
10.77_614.3469m/z	614.347	10.7668	neg	OHOOA-PE	LMGP20020046	Lipids and lipid-like molecules	Glycerophospholipids	Oxidized glycerophospholipids			48.3	47.7	M-H2O-H	C31H56NO10P	0.883091	40792.6	43257.1	34340.9	1179.18	11344.3	8551.28	10191.7	4149	219.291	78390	17752.1	63990.9	29301.7	22128.9	122296
11.06_454.3886m/z	454.389	11.0603	pos	3-hydroxyeicosanoylcarnitine	LMFA07070040	Lipids and lipid-like molecules	Fatty Acyls	Fatty esters			48.3	46.3	M+H-H2O	C27H53NO5	-1.08677	161604	159686	147138	30145.9	105081	124711	144221	97448.9	53767.8	168998	186317	106832	105111	218888	308293
12.03_775.5974m/z	775.597	12.0277	neg	PE-Cer(d14:1(4E)/25:0)	LMSP03020013	Lipids and lipid-like molecules	Sphingolipids	Phosphosphingolipids			48.3	57.1	M+FA-H	C41H83N2O6P	0.50311	973111	821563	1.3178e+06	1.00163e+06	1.31038e+06	86536.8	1.14112e+06	1.32066e+06	1.10638e+06	1.09778e+06	999279	1.49693e+06	871273	725507	541900
13.50_298.3100m/z	298.31	13.5029	pos	2-methyl-7R,8S-Epoxy-17-octadecene	LMFA12000281	Lipids and lipid-like molecules	Fatty Acyls	Oxygenated hydrocarbons			48.3	49.5	M+NH4	C19H36O	-1.53177	12466.3	14236	11368.5	22680.4	24247.5	15603.4	11585.8	17421.3	16386.6	10074.7	9152.73	8582.33	8052.98	8407.91	7839.96
5.16_342.2276m/z	342.228	5.16082	pos	Dinor-PGD2	LMFA03010214	Lipids and lipid-like molecules	Fatty Acyls	Eicosanoids			48.3	47.8	M+NH4	C18H28O5	0.438417	3153.98	3516.33	3254.05	467.259	417.426	206.533	287.014	240.002	123.374	11970.1	6074.36	4009.34	7104.43	4391.69	4630.03
5.50_396.2743m/z	396.274	5.4985	pos	PGE2-EA	3827	Lipids and lipid-like molecules	Fatty Acyls	Eicosanoids			48.3	47.4	M+H	C22H37NO5	-0.405291	1525.9	1632.1	2034.76	0.000105165	0.000105165	0.000105165	0.000105165	0.000105165	0.000105165	1848.28	4505.93	3160.98	2014.31	3130.68	860.514
6.22_241.1796m/z	241.18	6.21865	pos	(1S,2S)-3-oxo-2-pentyl-cyclopentanebutanoic acid	74961	Lipids and lipid-like molecules	Fatty Acyls	Octadecanoids			48.3	52	M+H	C14H24O3	-0.832557	1612.01	1482.82	1725.49	1324.06	1164.07	1137.2	1077.5	1202.98	1313.33	5037.51	2261.72	2352.38	1451.43	1039.67	1105.86
7.27_331.2477m/z	331.248	7.26983	pos	9,10,13-TriHOME(11)	74521	Lipids and lipid-like molecules	Fatty Acyls	Octadecanoids			48.3	45.1	M+H	C18H34O5	-0.657576	7246.4	7788.55	8651.97	188.124	281.751	73.609	109.185	162.54	111.87	22686.4	12051.1	21562.7	10720	7830.65	4947.11
7.86_326.2324m/z	326.232	7.85687	pos	Tumonoic Acid E	65435	Unclassified	Unclassified	Unclassified			48.3	45.7	M+H	C18H31NO4	-0.416437	27254	27169.7	29268.5	653.167	311.599	287.252	766.887	968.201	367.341	43358.9	37304.3	28732.3	83266.4	44436.7	24207.8
10.10_538.3156m/z	538.316	10.0971	neg	PC(16:1(9E)/0:0)	LMGP01050021	Lipids and lipid-like molecules	Glycerophospholipids	Glycerophosphocholines			48.2	45.6	M+FA-H	C24H48NO7P	1.1598	60148.7	70881.3	72596.5	22463.3	39127.3	38071.4	37997.7	31387.2	27415	69968.2	81997.3	93938.3	72542.8	81709.4	200602
10.53_317.2124m/z	317.212	10.5294	neg	(±)12-HEPE	36362	Unclassified	Unclassified	Unclassified			48.2	47.7	M-H	C20H30O3	0.493044	5436.88	6435.07	6516.29	5752.41	13896.1	18264.3	17647.4	13950.6	10195.7	373.792	219.242	247.915	168.674	259.969	499.775
10.61_642.3608m/z	642.361	10.6141	pos	PHOHA-PG	LMGP20060009	Lipids and lipid-like molecules	Glycerophospholipids	Oxidized glycerophospholipids			48.2	47.8	M+NH4	C29H53O12P	-0.799261	32583.8	30359.3	28903.3	2691.39	9522.06	36434.3	34369.9	6514.25	2085.92	75171.6	25981.1	56911.1	33253.4	26251.7	17169.7
11.13_298.2738m/z	298.274	11.1266	pos	17-octadecynoic acid	LMFA01030575	Lipids and lipid-like molecules	Fatty Acyls	Fatty Acids and Conjugates			48.2	45.9	M+NH4	C18H32O2	-0.910851	85941.3	90477.8	81140.3	45522.5	41259.8	33319.1	32010.6	43132.2	42921.9	85576.6	136770	154634	69071.8	90889.4	103736
4.01_236.0918m/z	236.092	4.00752	pos	N-lactoyl-Tyrosine	HMDB0062177	Organic acids and derivatives	Carboxylic acids and derivatives	Amino acids, peptides, and analogues			48.2	44.4	M+H-H2O	C12H15NO5	0.284764	4340.21	6887.62	6240.57	199.721	473.442	313.165	313.209	253.878	311.83	1986.27	13273.2	7183.43	5552.77	11403	12808.9
7.54_374.2900m/z	374.29	7.54188	pos	Prostaglandin F1a	HMDB0002685	Lipids and lipid-like molecules	Fatty Acyls	Eicosanoids	*	C06475	48.2	45.2	M+NH4	C20H36O5	-0.342557	80963.5	89249.2	105910	299.952	878.803	1058.82	807.004	689.626	731.757	243882	143736	226852	84686.4	86354.6	62275.2
7.93_251.2004m/z	251.2	7.92837	pos	7,10,13-hexadecatrienoic acid	34813	Lipids and lipid-like molecules	Fatty Acyls	Fatty Acids and Conjugates			48.2	45	M+H	C16H26O2	-0.539005	6976.16	7988.35	6211.74	3542.4	3470.91	2685.24	2324.86	2888.61	3073.27	19018.8	7866.8	10535.3	6349.18	5803.82	4173.27
8.07_229.1798m/z	229.18	8.07365	pos	11-Hydroxy-9-tridecenoic acid	91087	Lipids and lipid-like molecules	Fatty Acyls	Fatty acids and conjugates	*		48.2	45.3	M+H	C13H24O3	0.00409744	11316.6	11258.1	12230	18128.2	18580.8	14526.4	15096.6	18151.6	21013.7	9750.12	8747.74	10482	9481.67	7749.83	12044.7
8.90_334.2374m/z	334.237	8.89655	pos	all-trans-4-hydroxyretinoic acid	LMPR01090025	Lipids and lipid-like molecules	Prenol lipids	Retinoids	**	C16677	48.2	45.5	M+NH4	C20H28O3	-0.9293	2732.57	2907.65	3216.35	1657.74	622.718	469.931	722.088	842.288	879.509	2542.87	3947.42	4982.57	6139.21	7579.3	3704.39
1.21_450.1616m/z	450.162	1.20502	pos	Apiosylglucosyl 4-hydroxybenzoate	HMDB0035318	Organic oxygen compounds	Organooxygen compounds	Carbohydrates and carbohydrate conjugates			48.1	47.5	M+NH4	C18H24O12	2.31749	11937.7	10275	10550.8	1235.84	1554.33	5800.07	9172.47	2999.53	140.266	25213.4	8588.16	9213.26	11335.9	9295.7	8634.15
10.21_233.1899m/z	233.19	10.2117	pos	5E,8E,11E-hexadecatrienoic acid	LMFA01030135	Lipids and lipid-like molecules	Fatty Acyls	Fatty Acids and Conjugates			48.1	44.2	M+H-H2O	C16H26O2	-0.358814	6266.05	5718.18	5333.48	8554.74	8161.73	6346.16	5990.79	7968.11	9879.88	4582.32	3860.82	4179.56	4251.4	3895.14	4855.7
10.68_295.2509n	296.258	10.6809	pos	(4E,8E,10E-d18:3)sphingosine	LMSP01080013	Lipids and lipid-like molecules	Sphingolipids	Sphingoid bases			48.1	45.7	M+H, M+Na	C18H33NO2	-0.855131	244273	242481	230785	114214	100508	68327.2	81724.7	98006.2	106485	150253	477834	371743	190020	264737	475952
10.77_235.1690m/z	235.169	10.7711	pos	2,3-Dihydroabscisic alcohol	HMDB0040685	Lipids and lipid-like molecules	Prenol lipids	Sesquiterpenoids	*		48.1	45.4	M+H-H2O	C15H24O3	-0.865186	41751.5	39177.3	35481.2	49492.1	50451.1	39113.6	38793.3	41723.9	51564.2	29757.3	28658.4	29340.5	30300.1	27112.3	35008.7
11.04_637.3947n	638.402	11.038	pos	PS(12:0/13:0)	LMGP03010001	Lipids and lipid-like molecules	Glycerophospholipids	Glycerophosphoserines			48.1	46.8	M+H, M+Na	C31H60NO10P	-1.2867	40667.3	45359.1	43311	257.383	334.636	261.191	0.000105165	289.392	0.000105165	3342.19	67729.3	25624.9	38892.6	53311.2	328821
3.86_192.0690m/z	192.069	3.86407	pos	N-Acetyl-DL-methionine	62466	Unclassified	Unclassified	Unclassified			48.1	47.1	M+H	C7H13NO3S	0.426212	1106.97	1110.02	1153.01	813.604	882.677	1167.59	890.249	879.383	892.071	1124.79	850.744	1275.72	1530.26	1446.89	859.823
5.68_370.2588m/z	370.259	5.68078	pos	Lipoxin A4	LMFA03040001	Lipids and lipid-like molecules	Fatty Acyls	Eicosanoids	**	C06314	48.1	45.2	M+NH4	C20H32O5	-0.11204	7945.93	8129.3	8908.03	0.000105165	0.000105165	0.000105165	0.000105165	0.000105165	0.000105165	8896.48	17717.7	12579.2	19573.8	17421.1	9675.12
7.13_344.2197n	345.227	7.12528	pos	delta14-9-PhytoF	LMFA02040003	Lipids and lipid-like molecules	Fatty Acyls	Octadecanoids			48.1	45.4	M+H-H2O, M+H	C18H32O6	-0.404702	5030.79	5360.9	4775.15	0.000105165	0.000105165	0.000105165	5.6147	8.02462	0.000105165	14724.9	10025	13048.7	4859.16	2857.38	1750.33
10.32_277.2160m/z	277.216	10.324	pos	(9Z,12Z,14E)-16-Hydroxy-9,12,14-octadecatrienoic acid	HMDB0034586	Lipids and lipid-like molecules	Fatty Acyls	Lineolic acids and derivatives	*		48	44.3	M+H-H2O	C18H30O3	-0.629975	81816	83583.4	76173	23737.1	49546.5	75371	66663.8	58073.2	41556.4	118901	108161	70162.7	65667.3	83423.7	142153
10.32_955.5768m/z	955.577	10.324	pos	Glycerol 2-(9Z,12Z-octadecadienoate) 1-hexadecanoate 3-O-[alpha-D-galactopyranosyl-(1->6)-beta-D-galactopyranoside]	HMDB0041511	Lipids and lipid-like molecules	Glycerolipids	Glycosylglycerols	*		48	51.6	M+K	C49H88O15	1.39776	3806.2	4729.54	4264.64	0.000105165	491.538	2545.5	902.702	0.000105165	0.000105165	38045.8	1956.16	5922.21	7529.33	9893.93	6262.51
11.10_701.5580m/z	701.558	11.1042	pos	PE-Cer(d15:1(4E)/22:0(2OH))	LMSP03020075	Lipids and lipid-like molecules	Sphingolipids	Phosphosphingolipids			48	45.9	M+H-H2O	C39H79N2O7P	-1.60699	179998	167862	127496	703340	757516	234089	197155	151360	143797	64401.5	149449	279133	320324	149328	240924
14.46_333.2786m/z	333.279	14.4615	pos	22:4(7Z,13Z,16Z,19Z)	LMFA04000063	Lipids and lipid-like molecules	Fatty Acyls	Docosanoids			48	50.1	M+H	C22H36O2	-0.571699	563.846	662.621	443.983	187.006	497.081	326.264	1824.27	946.683	0.000105165	2361.26	462.245	758.984	229.813	0.000105165	186.953
5.67_620.3209m/z	620.321	5.66995	pos	OG-PS	LMGP20040021	Lipids and lipid-like molecules	Glycerophospholipids	Oxidized glycerophospholipids			48	46.5	M+H-H2O	C29H52NO12P	2.26399	4425.24	3731.97	4581.64	0.000105165	0.000105165	0.000105165	0.000105165	0.000105165	0.000105165	5591.25	5592.32	2667.77	5977.41	8497.75	11519.7
9.42_312.2299n	330.264	9.41723	pos	9,10-epoxy-13-hydroxy-11-octadecenoic acid	LMFA02000278	Lipids and lipid-like molecules	Fatty Acyls	Octadecanoids			48	44.1	M+NH4, M+Na, M+K	C18H32O4	-0.512762	80861.8	78354.3	77985.6	4833.98	5155.55	4584.81	3762.23	4435.19	4654.27	116577	160742	83022	61180.6	108867	195794
9.78_344.3159m/z	344.316	9.7799	pos	Dihydroceramide C2	43402	Unclassified	Unclassified	Unclassified			48	46.1	M+H	C20H41NO3	-0.0384561	1123.95	1242.6	1265.5	490.132	228.751	119.869	239.674	285.005	391.247	1419.2	2573.71	2424.75	1850.64	445.313	2139.77
9.84_512.2997m/z	512.3	9.84065	neg	PC(0:0/14:0)	LMGP01050073	Lipids and lipid-like molecules	Glycerophospholipids	Glycerophosphocholines			48	45.4	M+FA-H	C22H46NO7P	0.746107	15997.4	22083.1	16691.2	6240.78	7822.61	7968.92	6659.29	5964.53	7986.95	23562.1	22801.7	26284.7	16627.9	16284.2	46909.5
9.98_372.3105m/z	372.311	9.9836	pos	Tetradecanoylcarnitine	HMDB0005066	Lipids and lipid-like molecules	Fatty Acyls	Fatty acid esters	***		48	45.3	M+H	C21H41NO4	-0.83372	77674.2	73454.5	74992.7	52002.3	154743	147247	163218	136669	90856.9	40512.9	56900.8	50775.6	51235.6	45629.8	92830.3
10.12_312.2532m/z	312.253	10.1203	pos	2-Hydroxylinolenic acid	HMDB0031103	Lipids and lipid-like molecules	Fatty Acyls	Lineolic acids and derivatives	*		47.9	46.3	M+NH4	C18H30O3	-0.549338	3119.86	3311.52	2890.26	693.11	622.992	438.51	634.618	554.165	618.601	2604.64	3371.14	6921.57	4544.27	10020.1	2195.39
10.17_664.3450m/z	664.345	10.166	pos	OHOHA-PS	LMGP20040027	Lipids and lipid-like molecules	Glycerophospholipids	Oxidized glycerophospholipids			47.9	46.6	M+H	C31H54NO12P	-0.944079	6193.94	6285.16	5836.56	1235.42	5884.95	24915.1	9566.15	2068.88	903.596	16961.5	2368.15	6687.23	3616.68	3237.48	1006.71
11.77_402.2251n	403.232	11.7707	pos	Acetyl tributyl citrate	89746	Organic acids and derivatives	Carboxylic acids and derivatives	Tetracarboxylic acids and derivatives			47.9	45.9	M+H, M+Na	C20H34O8	-0.711779	61296.8	56483.7	48300.6	65438.4	67758.6	59785.2	45931.9	53891.9	70975.6	36562.3	31462.7	36001.6	51819.3	55934.3	52103.4
11.97_494.3257m/z	494.326	11.965	neg	PE(19:0/0:0)	LMGP02050028	Lipids and lipid-like molecules	Glycerophospholipids	Glycerophosphoethanolamines			47.9	50.4	M-H	C24H50NO7P	1.01237	10891.4	12071.4	10628.6	1106.17	2901.44	5964.55	5519.79	2767.67	994.446	27033.7	7683.29	12127.4	12531.9	14753.2	17723.5
12.12_355.2838m/z	355.284	12.1232	pos	MG(18:2(9Z,12Z)/0:0/0:0)	HMDB0011568	Lipids and lipid-like molecules	Fatty Acyls	Lineolic acids and derivatives	***		47.9	48.3	M+H	C21H38O4	-1.2778	14015.1	10905.2	9161.63	2070.45	2569.72	4140.02	2923.5	3154.08	2800.65	17228	15821.1	25012.6	11048.4	11342.5	17546.8
4.95_291.1815m/z	291.181	4.94945	neg	MG(10:0/0:0/0:0)	HMDB0072866	Lipids and lipid-like molecules	Glycerolipids	Monoradylglycerols	*		47.9	43.9	M+FA-H	C13H26O4	0.621223	462.283	488.304	465.779	0.000105165	0.000105165	0.000105165	0.000105165	0.000105165	0.000105165	2422.87	414.419	348.764	113.556	1127.2	447.174
5.05_402.2488m/z	402.249	5.04918	pos	20-Trihydroxy-leukotriene-B4	HMDB0012643	Lipids and lipid-like molecules	Fatty Acyls	Eicosanoids	*		47.9	47	M+NH4	C20H32O7	0.432924	4298.18	4901.04	5458.09	0.000105165	0.000105165	0.000105165	0.000105165	0.000105165	0.000105165	7439.06	11725.9	5702.4	9383.86	10918.8	6462.49
5.81_362.2535m/z	362.253	5.80505	pos	(9R,12R,15R)-d10-13-PhytoF[13R,16R]	LMFA02040005	Lipids and lipid-like molecules	Fatty Acyls	Octadecanoids			47.9	44.1	M+NH4	C18H32O6	-0.684576	2964.76	3143.61	4073.02	0.000105165	0.000105165	0.000105165	0.000105165	89.3742	112.21	12264.6	6245.91	5415.07	3608.13	2965.65	3670.41
6.19_426.2256n	407.208	6.19337	neg	Cinnzeylanine	HMDB0036011	Lipids and lipid-like molecules	Prenol lipids	Diterpenoids	*		47.9	46.5	M-H2O-H, M+FA-H	C22H34O8	0.598683	8240.61	6860.66	7723.58	15061	9197.64	9827.07	19693.2	12952.2	3864.78	4430.08	3323.22	3176.97	5203.4	2231.75	1965.92
6.44_315.2045n	316.212	6.44362	pos	Butoctamide hydrogen succinate	69512	Unclassified	Unclassified	Unclassified			47.9	42.3	M+H, M+Na, M+H-H2O	C16H29NO5	-0.289185	13836.7	12919.3	13209.9	3037.44	2507.44	2410.77	2393.64	2235.64	2160.61	30761.5	25628.1	12766.5	28690.1	20832.7	14265.7
7.13_343.2128m/z	343.213	7.12568	neg	8E-Heptadecenedioic acid	LMFA01170053	Lipids and lipid-like molecules	Fatty Acyls	Fatty Acids and Conjugates			47.9	42.9	M+FA-H	C17H30O4	0.533452	5547.03	5244.44	5104.89	0.000105165	0.000105165	0.000105165	0.000105165	0.000105165	0.000105165	14283.9	10485	15384.9	5631.67	3180.52	2008.53
1.14_374.1209m/z	374.121	1.14127	pos	Sulindac	HMDB0014743	Benzenoids	Indenes and isoindenes	Unclassified		C01531	47.8	58.7	M+NH4	C20H17FO3S	-3.1916	1164.11	1023.49	900.004	0.000105165	0.000105165	336.276	342.631	0.000105165	0.000105165	2511.53	1538.83	1101.32	1531.31	986.704	1988.39
10.92_317.2125m/z	317.212	10.9193	neg	CAY10410	45631	Unclassified	Unclassified	Unclassified			47.8	47.3	M-H	C20H30O3	0.740636	1926.25	2414.3	2071.18	63.0405	0.000105165	413.826	160.744	0.000105165	0.000105165	3019.92	4482.24	3804.91	1658.97	3139.64	6777.64
11.93_492.3445m/z	492.345	11.9261	pos	PE(20:0/0:0)	LMGP02050012	Lipids and lipid-like molecules	Glycerophospholipids	Glycerophosphoethanolamines	*		47.8	49.2	M+H-H2O	C25H52NO7P	-0.627195	6485.7	7266.68	5666.67	7431.86	8587.79	8577.55	6776.91	6255.53	8225.85	9749.59	4479.43	5787.67	5202.78	4683.94	3390.68
11.97_170.1538m/z	170.154	11.9694	pos	(R)-Carvotanacetone	HMDB0034974	Lipids and lipid-like molecules	Prenol lipids	Monoterpenoids	*		47.8	44.9	M+NH4	C10H16O	-1.18297	6265.41	6568.35	5861.39	1831.17	1637.21	1422.53	1471.78	1622.28	1856.5	8535.7	9416.83	14201.9	6338.51	5852.17	9695.31
7.98_251.0924m/z	251.092	7.97887	neg	2,3-Dihydro-6-methoxy-2,2-dimethyl-4H-1-benzopyran-4-one	HMDB0041410	Organoheterocyclic compounds	Benzopyrans	1-benzopyrans			47.8	42.8	M+FA-H	C12H14O3	-0.317021	33635.9	36506.6	32189.6	37982.2	39618.1	36788.7	36478.8	38306.2	39983.2	26184.7	26065.4	29232	28413.9	21916.9	28794
1.14_261.1443m/z	261.144	1.14127	pos	L-gamma-glutamyl-L-isoleucine	62019	Organic acids and derivatives	Carboxylic acids and derivatives	Amino acids, peptides, and analogues			47.7	45.1	M+H	C11H20N2O5	-0.885434	2225.6	2236.68	2123.54	1773.15	1267.55	2509.01	2356.88	1506.97	677.728	3347.91	2680.37	1661.46	2651.01	2014.75	2651
11.08_252.2319m/z	252.232	11.0819	pos	7Z,11Z,13E-Hexadecatrienal	LMFA06000226	Lipids and lipid-like molecules	Fatty Acyls	Fatty aldehydes			47.7	47.3	M+NH4	C16H26O	-1.08634	15436.3	15336.4	13946.2	184.021	311.652	172.019	138.092	597.653	323.655	22234	25977.2	42701.3	15393.8	15909.2	27369.6
11.55_237.2210m/z	237.221	11.5485	pos	13Z-Hexadecen-11-yn-1-ol	46153	Lipids and lipid-like molecules	Fatty Acyls	Fatty alcohols			47.7	45	M+H	C16H28O	-1.22862	7857.37	7809.72	6436.85	3689.23	3375.75	2410.07	2477.84	2537.94	2766.98	8516.46	9285.52	13348.2	6715.59	6967.35	10415.1
4.02_295.1291m/z	295.129	4.02192	pos	Tyrosyl-Hydroxyproline	HMDB0029106	Organic acids and derivatives	Carboxylic acids and derivatives	Amino acids, peptides, and analogues			47.7	43.1	M+H	C14H18N2O5	0.724412	3282.27	4049.39	4063.63	2525.5	1886.99	3052.22	2616.7	733.129	746.395	3094.09	5692.39	7820.66	3377.48	3067.61	5969.11
9.60_397.2827n	398.29	9.59843	pos	11β-PGF2α Ethanolamide	45683	Unclassified	Unclassified	Unclassified			47.7	43.7	M+H, M+K, M+Na, M+H-H2O	C22H39NO5	-0.42737	132899	136397	135545	6721.64	7959.75	6010.76	6129.87	6621.42	6678.96	49303.6	198511	351700	202842	419854	90033.9
9.62_317.2110m/z	317.211	9.62137	pos	15(S)-HpEPE	36348	Unclassified	Unclassified	Unclassified			47.7	43.5	M+H-H2O	C20H30O4	-0.437122	1551.64	1323.93	1281.88	445.278	756.684	469.984	482.475	289.044	561.727	1882.22	2834.45	1016.9	1050.88	1448.41	3111.8
9.82_562.3155m/z	562.315	9.81582	neg	PC(18:3(6Z,9Z,12Z)/0:0)	LMGP01050128	Lipids and lipid-like molecules	Glycerophospholipids	Glycerophosphocholines			47.7	46.3	M+FA-H	C26H48NO7P	0.814739	4665.75	5514.26	4259.52	1097.54	8003.64	18687.1	29620.1	7015.02	3044.39	1141.93	133.847	132.985	569.775	206.525	1081.24
10.60_339.2544m/z	339.254	10.5952	neg	Prostaglandin D1 Alcohol	45415	Unclassified	Unclassified	Unclassified			47.6	49.7	M-H	C20H36O4	0.80735	3466.88	2712.93	2671.39	0.000105165	0.000105165	0.000105165	0.000105165	0.000105165	0.000105165	3424.32	6858.32	3255.94	1786.37	4046.12	8091.84
11.35_314.2456n	315.253	11.3492	pos	18-hydroxy-9S,10R-epoxy-stearic acid	LMFA02000004	Lipids and lipid-like molecules	Fatty Acyls	Octadecanoids			47.6	42.8	M+H, M+Na	C18H34O4	-0.496394	1423.19	2284.59	1387.4	1506.61	284.687	278.422	476.583	399.677	79.158	10417.4	1728.81	1115.59	855.448	890.868	468.923
11.37_240.2320m/z	240.232	11.3711	pos	germacradienol	LMPR0103090009	Lipids and lipid-like molecules	Prenol lipids	Isoprenoids			47.6	48	M+NH4	C15H26O	-1.0517	3561.92	3796.12	3391.4	661.097	447.516	350.52	386.694	470.847	362.392	4705.02	5326.22	9144.02	3403.95	3487.13	6076.08
11.95_303.2316m/z	303.232	11.9479	pos	16(R)-HETE	HMDB0004680	Lipids and lipid-like molecules	Fatty Acyls	Eicosanoids	**	C14778	47.6	46.6	M+H-H2O	C20H32O3	-0.857757	2361.59	2863.48	2275.98	2494.9	4245.22	5817.71	5906.04	3393.26	3637.5	700.291	924.234	968.173	924.238	893.224	828.032
12.01_379.2840m/z	379.284	12.0121	pos	1-AG	62360	Unclassified	Unclassified	Unclassified			47.6	46.5	M+H	C23H38O4	-0.750566	6526.61	6919.82	5728.23	4561.55	9899.54	7208.3	3681.2	11350	3836.7	3809.77	5448.01	12588.9	5989.65	5423.44	3732.68
12.61_170.1537m/z	170.154	12.6058	pos	Carvotanacetone	HMDB0059875	Lipids and lipid-like molecules	Prenol lipids	Monoterpenoids	*		47.6	49.4	M+NH4	C10H16O	-1.297	7624.15	7437.26	7859.5	2056.04	1523.91	1520.56	1428.02	1918.16	1911.27	8569.89	10165.3	14318.4	6926.54	5794.13	9324.87
3.70_181.0498m/z	181.05	3.70187	neg	Hydroxyphenyllactic acid	34515	Phenylpropanoids and polyketides	Phenylpropanoic acids	Unclassified		C03672	47.6	48.3	M-H	C9H10O4	-4.34218	972.427	951.224	1006.33	812.661	540.812	963.56	1192.5	667.891	567.233	1419.28	1226.95	923.895	869.797	1330.32	471.167
5.35_293.1607m/z	293.161	5.34952	pos	3-(3-amino-4,5-dihydroxyphenyl)-2-cyano-N,N-diethylprop-2-enamide	HMDB0142223	Phenylpropanoids and polyketides	Cinnamic acids and derivatives	Hydroxycinnamic acids and derivatives			47.6	42.3	M+NH4	C14H17N3O3	-0.581367	113430	113739	136134	3304.1	7163.76	5209.98	4779.87	2639.19	1910.08	41467.6	217941	135946	162300	199004	507781
7.41_412.2690m/z	412.269	7.41343	pos	delta12-7-NeuroF	LMFA04020004	Lipids and lipid-like molecules	Fatty Acyls	Docosanoids			47.6	44	M+NH4	C22H34O6	-0.866077	8827.17	8278.58	8312.14	969.695	878.48	667.42	704.092	466.64	688.949	4446.22	18264.5	16085.1	13842	22187.2	9992.93
9.04_374.2900m/z	374.29	9.04077	pos	PGF1beta	LMFA03010069	Lipids and lipid-like molecules	Fatty Acyls	Eicosanoids			47.6	41.7	M+NH4	C20H36O5	-0.246765	12679	13863.2	14582.9	555.24	685.921	886.034	733.118	945.317	1151.01	14537.2	19190.9	26811.5	20431.8	25918.2	12535
9.35_239.1288m/z	239.129	9.35423	neg	4,8-Dimethyl-4E,8E-decadien-10-olide	LMFA07040024	Lipids and lipid-like molecules	Fatty Acyls	Fatty esters			47.6	40.6	M+FA-H	C12H18O2	-0.443715	5768.06	4630.65	5900.87	9100.61	10266.2	5132.48	14109.4	11200.3	14361.5	4709.94	5613.86	8198.43	10686.8	7393.98	5332.11
1.08_192.0261n	191.019	1.07652	neg	Citric acid	HMDB0000094	Organic acids and derivatives	Carboxylic acids and derivatives	Tricarboxylic acids and derivatives	***	C00158	47.5	44.2	M-H2O-H, M-H	C6H8O7	-4.87526	102273	159404	141963	18169.3	20084.4	83954.4	115845	57288.1	6779.88	297814	87459.3	73917.9	139943	170660	162924
10.16_335.2232m/z	335.223	10.1594	neg	8-iso-PGA1	36382	Lipids and lipid-like molecules	Fatty Acyls	Eicosanoids	*		47.5	45.3	M-H	C20H32O4	1.16492	20801.4	22486.3	23544.1	0.000105165	139.714	81.4689	0.000105165	0.000105165	0.000105165	39782.5	51955.7	36440.1	19479.5	35692.2	57978
10.23_314.2459n	315.253	10.2343	pos	9,13-dihydroxy-11-octadecenoic acid	35503	Unclassified	Unclassified	Unclassified			47.5	45.4	M+H, M+Na	C18H34O4	0.487614	4043.58	5585.81	3887.86	2815.87	641.525	631.381	686.602	864.466	791.854	5505.95	6327.71	9882.89	5108.59	10110	4068.86
11.39_293.2109m/z	293.211	11.3933	pos	(9Z,11R,12S,13S,15Z)-12,13-Epoxy-11-hydroxy-9,15-octadecadienoic acid	HMDB0033505	Lipids and lipid-like molecules	Fatty Acyls	Fatty acids and conjugates	*		47.5	47.3	M+H-H2O	C18H30O4	-0.85643	8441.99	8710.4	7276.64	3972.18	4003.84	3114.57	2542.26	3069.57	3289.85	3180.65	15008.7	7409.29	5922.81	16470	19019.5
8.10_352.2480m/z	352.248	8.09595	pos	PGE2 1,15-lactone	LMFA03010198	Lipids and lipid-like molecules	Fatty Acyls	Eicosanoids			47.5	43.4	M+NH4	C20H30O4	-0.838193	9471.66	10263.7	11812	0.000105165	0.000105165	0.000105165	0.000105165	0.000105165	0.000105165	8787.69	20016	23569.7	21360.1	25638.1	8455.81
8.60_318.3001m/z	318.3	8.60398	pos	17-hydroxy stearic acid	LMFA02000135	Lipids and lipid-like molecules	Fatty Acyls	Octadecanoids			47.5	41	M+NH4	C18H36O3	-0.42439	13816.8	13423.4	15291.4	7194.65	6520.2	5900.34	5338.52	7562.88	8956.84	7600.45	7943.62	87879.7	5438.73	5615.45	6936.44
0.68_129.0425n	147.076	0.684517	pos	4-Oxoproline	63471	Unclassified	Unclassified	Unclassified			47.4	43.8	M+NH4, M+Na, M+H	C5H7NO3	-0.971698	358996	309607	387497	411001	212874	394511	295135	261177	186759	376952	319555	388128	392287	309753	401842
0.99_349.0542m/z	349.054	0.993983	pos	Inosine 2'-phosphate	62420	Organic oxygen compounds	Organooxygen compounds	Carbohydrates and carbohydrate conjugates			47.4	42.1	M+H	C10H13N4O8P	-0.633502	13280	12756.5	12388.5	18410.8	178.682	7594.15	61768.4	29839.7	0.000105165	4428.98	101.913	61.9533	10764.9	3023.86	23705.7
1.06_279.1317n	262.128	1.0577	pos	N-(1-Deoxy-1-fructosyl)valine	HMDB0037844	Organic acids and derivatives	Carboxylic acids and derivatives	Amino acids, peptides, and analogues	***		47.4	41.5	M+H-H2O, M+H	C11H21NO7	-0.500028	31304.1	23165.6	35631.8	22838.4	15966.1	71452.8	48759.3	17648.6	8756.04	31010.8	17066.6	19148.3	21963	21272.2	27898.5
10.72_363.2545m/z	363.254	10.721	neg	Misoprostol	HMDB0015064	Lipids and lipid-like molecules	Fatty Acyls	Eicosanoids			47.4	45.5	M-H2O-H	C22H38O5	1.04671	5085.63	5287.27	4955.77	0.000105165	0.000105165	0.000105165	0.000105165	0.000105165	0.000105165	6624.32	12346.9	7342.21	4484.45	9177.18	12780.7
11.03_636.3888m/z	636.389	11.0323	neg	PC(18:1(9Z)/4:0)	LMGP01010916	Lipids and lipid-like molecules	Glycerophospholipids	Glycerophosphocholines			47.4	41.9	M+FA-H	C30H58NO8P	0.991934	12928.7	13948.4	13183.9	0.000105165	0.000105165	138.151	0.000105165	0.000105165	0.000105165	297.946	19138	6169.64	10549.2	11622.4	88599.9
11.84_516.3318m/z	516.332	11.8365	pos	Cucurbitacin S	LMST01010116	Lipids and lipid-like molecules	Sterol Lipids	Sterols		C08806	47.4	47.5	M+NH4	C30H42O6	-0.273762	6676.46	7126.53	4393.94	10901.1	9876.39	7750.83	7160.12	7577.76	10744.1	3624.82	2914.42	2862.19	3706.01	1893.91	2342.82
9.53_342.2194n	325.216	9.5298	pos	16,17-epoxy-DHA	LMFA04000014	Lipids and lipid-like molecules	Fatty Acyls	Docosanoids			47.4	41.4	M+H-H2O, M+H	C22H30O3	-0.344127	5050.58	5392.26	4814.61	123.621	482.209	954.867	237.884	314.366	333.21	5751.42	9092.31	5297.15	5076.31	5965.53	14500.3
9.62_387.1935m/z	387.193	9.62137	pos	Boesenbergin A	LMPK12120234	Lipids and lipid-like molecules	Polyketides	Flavonoids			47.4	53.9	M+H-H2O	C26H28O4	-4.91836	3010.77	2848.52	2922.14	4015.23	4332.08	5308.04	4968.55	7587.59	9543.11	1481.5	1396.38	2494.75	1340.1	1437.41	1385.98
0.78_231.1702m/z	231.17	0.7825	pos	Valyl-Isoleucine	HMDB0029130	Organic acids and derivatives	Carboxylic acids and derivatives	Amino acids, peptides, and analogues			47.3	41.7	M+H	C11H22N2O3	-0.624594	4080.74	5062.45	3571.43	1140.44	801.138	761.32	1233.21	826.264	599.371	5468.75	6834.32	6826.07	7816.1	6141.17	6451.57
0.86_130.0498m/z	130.05	0.8619	neg	N-Acetyl-L-alanine	HMDB0000766	Organic acids and derivatives	Carboxylic acids and derivatives	Amino acids, peptides, and analogues	***		47.3	50.7	M-H	C5H9NO3	-9.16265	2398.15	2495.8	2830.46	3447.88	2110.65	3171.51	3113.57	3166.86	1941.5	2215.76	2643.07	2898.1	3549.23	2413.12	2767.88
1.54_290.0340m/z	290.034	1.54412	neg	(2S)-2-amino-3-[4-hydroxy-3-(sulfooxy)phenyl]-2-methylpropanoic acid	HMDB0142153	Organic acids and derivatives	Organic sulfuric acids and derivatives	Arylsulfates			47.3	44.7	M-H	C10H13NO7S	0.0977587	1080.86	940.72	1396.31	0.000105165	0.000105165	0.000105165	0.000105165	0.000105165	0.000105165	5739.74	2686.83	1036.85	2787.27	1720.3	839.615
11.24_251.2004m/z	251.2	11.2368	pos	3-Methyl-alpha-ionyl acetate	92473	Lipids and lipid-like molecules	Prenol lipids	Sesquiterpenoids	*		47.3	44.9	M+H	C16H26O2	-0.781208	8402.2	8039.07	6911.25	11127.5	10190.2	8889.96	8301.27	8769	9435.97	7611.27	5346.41	5934.29	6073.88	5138.11	6192.16
11.64_636.3887m/z	636.389	11.643	neg	PC(4:0/18:1(9Z))	LMGP01011221	Lipids and lipid-like molecules	Glycerophospholipids	Glycerophosphocholines			47.3	42.2	M+FA-H	C30H58NO8P	0.771235	19793.5	22386.8	17160.4	0.000105165	0.000105165	0.000105165	0.000105165	0.000105165	0.000105165	505.707	37294.1	12272.8	16993.6	29968.8	98711.6
11.84_305.2473m/z	305.247	11.8365	pos	8(S)-HETrE	36269	Lipids and lipid-like molecules	Fatty Acyls	Eicosanoids			47.3	57.3	M+H-H2O	C20H34O3	-0.543163	1135.22	1340.99	758.697	560.902	998.167	533.698	1230.3	940.944	704.731	2580.4	1347.39	506.863	958.794	757.008	1150.63
9.53_472.1368n	473.144	9.5298	pos	Formononetin 7-O-(6''-acetylglcoside)	LMPK12050023	Lipids and lipid-like molecules	Polyketides	Flavonoids			47.3	41	M+H, M+NH4, M+K	C24H24O10	-0.287398	31914.4	33747.2	35123.5	49895.1	48595.9	40878	41523.9	43514.4	56967.1	30992.3	28017.2	31766.7	31755.9	29939.7	36087.9
9.85_336.2530m/z	336.253	9.8472	pos	Oxymesterone	HMDB0006027	Lipids and lipid-like molecules	Steroids and steroid derivatives	Androstane steroids		C14665	47.3	41.3	M+NH4	C20H30O3	-0.977181	17437.6	17899.4	16380	1497.29	1250.13	1014.83	1141.13	1618.75	1393.12	16955.5	32972.6	24492.8	31445.4	46361	27225.9
0.68_215.0557n	216.063	0.684517	pos	Glycerylphosphorylethanolamine	5151	Lipids and lipid-like molecules	Glycerophospholipids	Glycerophosphoethanolamines	**	C01233	47.2	37.4	M+H, M+Na, M+K	C5H14NO6P	-0.671149	72775.3	49496.4	68509.8	65893.6	31948.4	38817.7	36555.6	74103.8	46064.5	51980.8	81116.9	50505.5	82900.4	67292.4	76405
10.14_300.2091n	301.216	10.1431	pos	4-Oxoretinol	HMDB0012329	Lipids and lipid-like molecules	Prenol lipids	Retinoids	**	C16683	47.2	41.4	M+H-H2O, M+H	C20H28O2	0.45162	9941.58	9051.04	9188.13	986.783	1198.66	806.085	611.906	926.395	978.624	17003.9	19382.1	12794.7	8046.37	12912.9	24047.6
10.77_161.0960m/z	161.096	10.7711	pos	3-Methyl-4-phenyl-3-buten-2-one	87772	Benzenoids	Benzene and substituted derivatives	Unclassified			47.2	44.2	M+H	C11H12O	-0.831807	1182.12	1133.99	1078.15	824.198	805.649	717.236	744.768	627.773	938.658	1177.7	1451.81	1573.44	1045.74	1135.54	1660.02
11.95_317.2474m/z	317.247	11.9479	pos	Kaurenoic acid methyl ester	91757	Lipids and lipid-like molecules	Prenol lipids	Diterpenoids	*		47.2	44.1	M+H	C21H32O2	-0.49374	3320.16	3264.14	3016.41	3187.48	3380.95	10467.9	4160.04	2229.04	517.725	4171.27	1276.03	3554.13	2259.32	3056.75	1936.12
13.42_759.5758n	760.583	13.4151	pos	PE-NMe(18:0/18:1(9Z))	HMDB0112970	Lipids and lipid-like molecules	Glycerophospholipids	Glycerophosphoethanolamines			47.2	42.2	M+H, M+K, M+H-H2O	C42H82NO8P	-2.59329	2.9603e+07	2.77629e+07	1.83027e+07	3.30594e+07	2.95674e+07	2.0323e+07	1.41497e+07	1.21897e+07	9.01235e+06	5.02906e+07	4.02834e+07	5.05278e+07	6.23038e+07	5.58893e+07	7.05329e+07
3.65_172.9905m/z	172.991	3.6471	neg	Phenol sulphate	HMDB0060015	Organic acids and derivatives	Organic sulfuric acids and derivatives	Arylsulfates	***	C02180	47.2	47.5	M-H	C6H6O4S	-5.02642	1877.98	1938.53	1965.21	0.000105165	0.000105165	9.00522	9.82929	0.000105165	0.000105165	9191.42	1814.58	1407.85	1740.3	3491.33	1392.35
6.50_347.2440m/z	347.244	6.49762	neg	Sativic acid	LMFA02000148	Lipids and lipid-like molecules	Fatty Acyls	Octadecanoids			47.2	43.7	M-H	C18H36O6	0.342614	2033.6	1953.07	1637.05	104.69	50.3844	0.000105165	0.000105165	50.558	45.1174	7948.24	1648.32	1417.37	1082.56	3323.38	1990.25
7.71_251.2004m/z	251.2	7.70545	pos	7Z,10Z,13Z-hexadecatrienoic acid	96765	Unclassified	Unclassified	Unclassified			47.2	42.5	M+H	C16H26O2	-0.458479	2723.46	2628.07	2862.42	2507.24	2231.95	1656.32	1501.28	1832.01	2195.12	7044.93	2620.36	3509.5	2818.06	2000.2	1971.97
11.35_324.2895m/z	324.289	11.3492	pos	11,14,17-Eicosatrienoic acid	HMDB0060039	Lipids and lipid-like molecules	Fatty Acyls	Fatty acids and conjugates	**	C16522	47.1	39.1	M+NH4	C20H34O2	-0.691398	19958.6	19465.1	19639	3085.3	3289.44	2339.76	2798.12	3507.97	3677.51	7949.17	50788.1	35844.3	14318.8	25742.3	46671.9
3.47_241.0044n	242.012	3.4718	pos	Indole-3-carboxilic acid-O-sulphate	HMDB0060002	Organoheterocyclic compounds	Indoles and derivatives	Indolecarboxylic acids and derivatives			47.1	40.8	M+H, M+Na	C9H7NO5S	-0.290819	9589.1	9812.79	11986.3	69.0436	22.2534	15.0604	21.3811	37.0995	0.000105165	26246.4	17475.5	7076.72	25830.9	19926.5	8390.27
4.88_420.2593m/z	420.259	4.88262	pos	5S-HETE di-endoperoxide	LMFA03000011	Lipids and lipid-like molecules	Fatty Acyls	Eicosanoids			47.1	39	M+NH4	C20H34O8	0.184818	9046.74	8773.69	10161.1	0.000105165	0.000105165	36.1467	219.571	211.15	0.000105165	11580.1	12644.6	12546.6	41712.3	14290	5916.65
6.98_304.2247n	287.221	6.98382	pos	11,12,15-trihydroxy palmitic acid	LMFA01050102	Lipids and lipid-like molecules	Fatty Acyls	Fatty Acids and Conjugates			47.1	39.9	M+H-H2O, M+H	C16H32O5	-0.773374	1028.01	1021.77	1074.32	138.383	24.2256	84.9371	149.27	109.629	148.163	6507.35	1170.47	857.442	560.589	500.506	624.66
7.40_350.2324m/z	350.232	7.3961	pos	ent-15-Kaurene-17,19-dioic acid	HMDB0036726	Lipids and lipid-like molecules	Prenol lipids	Diterpenoids	*		47.1	40	M+NH4	C20H28O4	-0.565624	27897.5	32038.6	30894.8	0.000105165	0.000105165	0.000105165	0.000105165	34.2531	0.000105165	26002.4	38087.9	49243.1	61936.1	72987.3	33695.8
8.50_342.2637m/z	342.264	8.49828	pos	avocadenyne acetate	LMFA05000714	Lipids and lipid-like molecules	Fatty Acyls	Fatty alcohols			47.1	41	M+NH4	C19H32O4	-0.462948	5744.39	5585.7	6221.58	4740.23	10691.4	4718.4	11073.5	11343.4	2733.28	1283.32	4717.54	2265.9	2531.77	4109.7	12382.4
9.00_376.3056m/z	376.306	9.00342	pos	9,13-dihydroxy-12-ethoxy-10-octadecenoic acid	LMFA01050122	Lipids and lipid-like molecules	Fatty Acyls	Fatty Acids and Conjugates			47.1	40.1	M+NH4	C20H38O5	-0.365688	12092.7	12280.2	15093	463.037	397.53	317.473	222.627	460.019	514.992	29649.9	18801.8	20653.1	11196.1	20095.4	11546.4
9.99_364.2617n	363.255	9.99315	neg	Ciprostene	45626	Unclassified	Unclassified	Unclassified			47.1	44.6	M-H2O-H, M-H	C22H36O4	1.02144	7114.11	8023.86	8109.54	0.000105165	0.000105165	0.000105165	0.000105165	0.000105165	0.000105165	11618.3	21826.5	6441.06	9426.7	12567.8	22315.5
11.53_590.4257m/z	590.426	11.5266	pos	IC202A	LMFA08020182	Lipids and lipid-like molecules	Fatty Acyls	Fatty amides			47	43.3	M+NH4	C27H52N6O7	3.75236	16909.5	17464.5	18027.6	20928.5	36934.8	26280.3	67137.2	50299.5	8579.19	13244.8	4571.02	3415.83	15907	19960.7	11212
11.99_338.2453n	321.242	11.9916	pos	11-deoxy-PGF2a	LMFA03010078	Lipids and lipid-like molecules	Fatty Acyls	Eicosanoids			47	44.5	M+H-H2O, M+H	C20H34O4	-1.26436	2298.18	1764.91	1988.65	524.305	455.931	231.167	160.478	290.011	419.527	960.512	8667.29	1042.28	723.643	2759.43	4794.06
7.47_282.2063m/z	282.206	7.4733	pos	all-trans-7-hydroxyhexadeca-2,4,8,10-tetraenoic acid	LMFA01050502	Lipids and lipid-like molecules	Fatty Acyls	Fatty Acids and Conjugates			47	41.4	M+NH4	C16H24O3	-0.0937704	1537.38	1950.55	1910.46	15.1115	83.2837	95.9121	141.144	121.544	273.379	4002.24	3611.09	2090.58	5611.01	1893.64	1272.2
9.53_414.3212m/z	414.321	9.5298	pos	PGF2alpha isopropyl ester	LMFA03010076	Lipids and lipid-like molecules	Fatty Acyls	Eicosanoids			47	40.9	M+NH4	C23H40O5	-0.578032	19903.2	20719.4	17310.6	9428.27	31898.4	26932.9	25703.3	21151.7	8976.21	30803.6	14961	12771.1	10390.7	21212	39076.5
9.98_341.3161m/z	341.316	9.9836	pos	Linoleoyl ethanolamide	HMDB0012252	Organic nitrogen compounds	Organonitrogen compounds	Amines			47	40.6	M+NH4	C20H37NO2	-0.600575	14672.4	13474.6	14452.2	26932.3	11084.2	8894.14	14997.1	19019.3	20435	16961	18035.3	16336.6	15966.5	9872.66	13040
10.52_189.1272m/z	189.127	10.5248	pos	1-H-Inden-1-one,2,3-dihydro-3,3,5,6-tetramethyl	96266	Benzenoids	Indanes	Indanones			46.9	43.5	M+H	C13H16O	-0.905968	9297.03	9715.64	9071.06	13493.6	12827.1	10850.5	10604.9	11096.5	14805.5	7227.39	6438.47	7299.06	7764.01	6970.14	8137.26
10.75_193.1587m/z	193.159	10.7484	pos	Pseudoionone	88498	Lipids and lipid-like molecules	Prenol lipids	Monoterpenoids	*		46.9	40.3	M+H	C13H20O	-0.214974	41393.9	40057	30700.9	51078	47247	37204.9	36246.1	39093.7	45310.7	27244.5	24474.3	28330.7	27633.3	22712.6	27326.5
10.82_434.3389m/z	434.339	10.8154	pos	ELAIDYLPHOSPHOCHOLINE	44013	Unclassified	Unclassified	Unclassified			46.9	40.9	M+H	C23H48NO4P	-0.997029	8745.02	8994.16	10290.3	4401.74	8078.4	4684.69	3396.48	4872.45	7982.16	8423.49	21665.3	19582.2	5879.63	8582.62	24975.3
11.02_219.1742m/z	219.174	11.0155	pos	Acorusnol	HMDB0030920	Lipids and lipid-like molecules	Prenol lipids	Sesquiterpenoids	*		46.9	37.5	M+H-H2O	C15H24O2	-0.63478	1.40637e+06	1.41027e+06	1.25198e+06	1.92273e+06	1.92441e+06	1.46851e+06	1.4492e+06	1.63351e+06	1.86573e+06	1.04614e+06	911906	1.03435e+06	1.04942e+06	904930	1.03967e+06
11.02_285.3029n	286.31	11.0155	pos	Spisulosine	LMSP01080032	Lipids and lipid-like molecules	Sphingolipids	Sphingoid bases			46.9	41	M+H, M+Na	C18H39NO	-1.04743	1.42249e+06	1.34088e+06	1.16458e+06	1.80346e+06	1.72005e+06	1.39289e+06	1.32848e+06	1.44699e+06	1.71277e+06	1.00982e+06	906917	1.00511e+06	1.00363e+06	871230	1.04276e+06
11.58_622.3731m/z	622.373	11.5794	neg	PC(18:0/3:1(2E))	LMGP01010830	Lipids and lipid-like molecules	Glycerophospholipids	Glycerophosphocholines			46.9	41.2	M+FA-H	C29H56NO8P	0.882744	7651.2	6803.74	7742.91	0.000105165	153.084	169.085	0.000105165	148.883	0.000105165	263.702	12773.8	4873.54	6689.74	8302.72	51278.5
2.10_277.0862m/z	277.086	2.0962	neg	Glutamylmethionine	HMDB0028825	Organic acids and derivatives	Carboxylic acids and derivatives	Amino acids, peptides, and analogues			46.9	41.5	M-H	C10H18N2O5S	-0.494891	3802.37	3889.48	3840.72	124.013	132.215	351.216	174.477	349.979	23.7341	4333.07	7264.1	8275.16	6567.58	4412.98	5968.16
4.56_502.2331m/z	502.233	4.55915	pos	PE(17:2(9Z,12Z)/0:0)	LMGP02050016	Lipids and lipid-like molecules	Glycerophospholipids	Glycerophosphoethanolamines			46.9	37.9	M+K	C22H42NO7P	0.146505	4603.65	5058.08	5147.57	565.247	258.416	92.1062	557.51	272.27	134.67	7202.5	8958.68	4350.82	9289.81	7132.69	5185.63
5.51_262.2376m/z	262.238	5.51248	pos	omega-hydroxy myristic acid	LMFA01050044	Lipids and lipid-like molecules	Fatty Acyls	Fatty Acids and Conjugates			46.9	53.4	M+NH4	C14H28O3	-0.361869	1066.4	1334.73	1211.47	867.259	810.242	618.358	917.923	776.839	1164.57	734.501	610.258	3893.39	843.604	663.272	574.724
7.14_350.2324m/z	350.232	7.14123	pos	Hulupone	HMDB0030103	Organic acids and derivatives	Vinylogous acids	Unclassified			46.9	38.4	M+NH4	C20H28O4	-0.56894	22593.6	23673.1	22407.7	0.000105165	0.000105165	0.000105165	0.000105165	0.000105165	0.000105165	18740.9	32215.3	33802	52477.4	60826.9	23153.6
9.49_239.1288m/z	239.129	9.49325	neg	Cucujolide IV	LMFA07040036	Lipids and lipid-like molecules	Fatty Acyls	Fatty esters			46.9	37.7	M+FA-H	C12H18O2	-0.481918	22645.1	22049.1	22375.6	27953.7	24166.7	19571.7	28322.6	23184.2	33451.7	22660.9	20333.9	15424.8	18981.7	17351.7	21727
9.97_311.2231m/z	311.223	9.96573	neg	8,13-DiHODE	LMFA02000166	Lipids and lipid-like molecules	Fatty Acyls	Octadecanoids			46.9	38.9	M-H	C18H32O4	0.974884	75890.4	67948.2	75128	168.649	1110.19	701.319	447.51	444.134	261.204	150805	172444	96487.5	63073.8	105628	222848
1.06_312.1109m/z	312.111	1.0577	pos	N-(1-Deoxy-1-fructosyl)methionine	HMDB0037841	Organic acids and derivatives	Carboxylic acids and derivatives	Amino acids, peptides, and analogues			46.8	44.7	M+H	C11H21NO7S	-0.915243	6122.62	4892.42	5503.38	926.707	3120.7	13206.1	8485.91	1015.88	1750.74	6562.68	5355.07	7547.12	4956.34	2542.75	3418.85
11.02_682.4285m/z	682.429	11.0155	pos	OON-PG	LMGP20060023	Lipids and lipid-like molecules	Glycerophospholipids	Oxidized glycerophospholipids			46.8	42.5	M+NH4	C33H61O11P	-0.690757	4023.31	4222.79	5462.12	0.000105165	0.000105165	338.595	0.000105165	0.000105165	0.000105165	663.566	13959.1	4859.59	6986.29	10586.9	21811.9
11.75_465.3217n	466.329	11.7481	pos	PE(P-18:0/0:0)	46720	Lipids and lipid-like molecules	Glycerophospholipids	Glycerophosphoethanolamines			46.8	38.3	M+H, M+Na	C23H48NO6P	-0.498695	99923.4	101895	88375.9	60847	90437	116778	87127	87951.5	71429.5	136249	64280.2	82283.9	100623	86674.3	69222.2
2.47_240.0977m/z	240.098	2.47403	pos	5-Methylcytidine	HMDB0000982	Nucleosides, nucleotides, and analogues	Pyrimidine nucleosides	Unclassified			46.8	37.5	M+H-H2O	C10H15N3O5	-0.698951	1415.82	1651.98	1500.95	390.313	381.63	464.112	790.627	324.563	432.919	209.19	5141.39	1111.44	2203.21	3639.1	9402.19
3.82_118.0653m/z	118.065	3.82103	pos	Indole	HMDB0000738	Organoheterocyclic compounds	Indoles and derivatives	Indoles	***	C00463	46.8	39.4	M+H	C8H7N	1.82258	19426.7	20378.2	19083	30579.5	27556.5	23795.7	23767.7	27189.9	32081.3	16542.4	12748.6	15882.8	15348.8	14796.2	15963.6
4.95_418.2436m/z	418.244	4.95453	pos	Cincassiol B	HMDB0036855	Lipids and lipid-like molecules	Prenol lipids	Diterpenoids	*		46.8	38.8	M+NH4	C20H32O8	0.0555773	2821.07	3256.14	2902.62	0.000105165	0.000105165	0.000105165	0.000105165	0.000105165	0.000105165	5529.78	6550.64	4407.22	11224.2	4962.5	2896.07
5.70_278.1750m/z	278.175	5.70138	pos	10-Hydroxy-3-methoxy-1,3,5,7-cadinatetraen-9-one	HMDB0036456	Lipids and lipid-like molecules	Prenol lipids	Sesquiterpenoids	*	C09695	46.8	38.5	M+NH4	C16H20O3	-0.105596	1546.56	1651.54	2482.64	0.000105165	512.281	114.293	339.636	772.568	442.031	779.983	4657.74	1659.66	1707.72	3236.49	10198.7
6.10_242.1750m/z	242.175	6.1018	pos	11-hydroxy-4-methyl-2E,4E,6E-dodecatrienoic acid	LMFA01020413	Lipids and lipid-like molecules	Fatty Acyls	Fatty Acids and Conjugates			46.8	39.3	M+NH4	C13H20O3	-0.457073	5619.25	5915.38	6150.06	7948.39	9130.88	6279.05	6856.38	8692.45	11908.8	5514.42	5206.05	5901.72	5400.08	3930.75	6060.56
8.23_318.3001m/z	318.3	8.22602	pos	18-hydroxy stearic acid	LMFA02000136	Lipids and lipid-like molecules	Fatty Acyls	Octadecanoids			46.8	37.2	M+NH4	C18H36O3	-0.404192	8981.67	9184.22	10285.9	0.000105165	0.000105165	0.000105165	0.000105165	0.000105165	0.000105165	10449.5	13298.3	40023.7	5633.98	6170.92	12402.8
8.69_374.2900m/z	374.29	8.6879	pos	13,14-Dihydro PGE1	HMDB0002689	Lipids and lipid-like molecules	Fatty Acyls	Eicosanoids	*		46.8	38.8	M+NH4	C20H36O5	-0.322433	4721.9	4945.32	6213.25	0.000105165	67.564	0.000105165	119.05	0.000105165	70.3183	8661.39	8496.57	14150.6	4574.33	7630.37	5430.94
1.16_152.0566m/z	152.057	1.16277	pos	Guanine	HMDB0000132	Organoheterocyclic compounds	Imidazopyrimidines	Purines and purine derivatives	***	C00242	46.7	37.6	M+H	C5H5N5O	-0.529964	17075.9	15327.1	15165.6	2687.2	2514.5	3898.35	10237.9	8519.7	1633.89	32072	9238.4	11492.2	26418.4	22430	29766.1
1.66_144.0655m/z	144.065	1.65968	pos	Acetylhomoserine	HMDB0029423	Organic acids and derivatives	Carboxylic acids and derivatives	Amino acids, peptides, and analogues			46.7	38.3	M+H-H2O	C6H11NO4	-0.178696	11701	12036.7	12329.8	10455.8	9298.42	7713.19	7245.12	9343.26	11025.9	7073.08	17930.6	10962.1	10965.6	17769.7	20314.5
11.48_456.4043m/z	456.404	11.4815	pos	Arachidyl carnitine	HMDB0006460	Lipids and lipid-like molecules	Fatty Acyls	Fatty acid esters	*		46.7	40.2	M+H	C27H53NO4	-1.01852	19622.1	21430.1	18753	11405.6	30912.3	34495.7	39261.2	24953.2	15421.2	18330.8	14353.9	4614.05	7369.83	10918.5	25210.7
11.73_526.3136m/z	526.314	11.7255	pos	L-a-Lysophosphatidylserine	34531	Unclassified	Unclassified	Unclassified			46.7	37.9	M+H	C24H48NO9P	-0.586209	120442	122491	101292	29215.8	23911.9	48771.3	33695.4	34229.5	8486.2	127703	176498	134248	150051	143654	177811
13.42_631.4925m/z	631.493	13.4151	pos	Muricatenol	HMDB0035900	Lipids and lipid-like molecules	Fatty Acyls	Fatty alcohols	*		46.7	43.1	M+Na	C37H68O6	2.85322	8409.41	11837.9	12353.2	0.000105165	0.000105165	0.000105165	0.000105165	0.000105165	0.000105165	3094.72	25494.7	15246	8781.26	19395.6	31467.5
5.20_251.1025m/z	251.103	5.19918	pos	Seryltyrosine	HMDB0029051	Organic acids and derivatives	Carboxylic acids and derivatives	Amino acids, peptides, and analogues			46.7	35.9	M+H-H2O	C12H16N2O5	-0.451128	2541.3	2248.84	2415.38	591.843	877.138	534.365	265.391	677.603	304.235	1317.8	3290.16	2863.28	3445.26	3497.83	5902.24
5.81_316.1885n	299.185	5.80505	pos	D-Linalool 3-glucoside	86959	Lipids and lipid-like molecules	Fatty Acyls	Fatty acyl glycosides	*		46.7	39.2	M+H-H2O, M+H	C16H28O6	-0.262727	1471.83	2057.65	2518.53	8.1286	6.27411	38.5115	3.03746	6.29436	4.25128	7304.28	3829.89	3179.69	1074.09	1072.75	1201.22
6.24_404.2641m/z	404.264	6.24123	pos	10,11-dihydro-20-trihydroxy-leukotriene B4	LMFA03020044	Lipids and lipid-like molecules	Fatty Acyls	Eicosanoids	*		46.7	37.7	M+NH4	C20H34O7	-0.47449	6460.03	6225.75	7394.55	0.000105165	0.000105165	0.000105165	0.000105165	0.000105165	0.000105165	10199.3	12018	8569.44	11977	18132.9	5143.04
8.81_355.2630m/z	355.263	8.80953	pos	(22E)-3beta-Hydroxy-5alpha-chola-7,22-dien-24-oic Acid	LMST04010287	Unclassified	Unclassified	Unclassified			46.7	39.2	M+H-H2O	C24H36O3	-0.44314	10514.4	11901.5	10065.9	29915.4	42498.6	21105.7	43628.1	29275.8	11671.7	1562.61	1944.17	1740.79	3305.19	3446.29	1152.96
9.29_356.2429m/z	356.243	9.29112	pos	1beta,3beta,5alpha,6beta-tetrahydroxyandrostan-17-one	LMST02020108	Unclassified	Unclassified	Unclassified			46.7	38	M+NH4	C19H30O5	-0.625869	7812.94	8628.82	10312	18478.6	12120.9	12896.1	10787.5	10996.9	15342.4	7434.35	6075.62	6821.56	7004.39	5091.54	7040.39
9.72_335.2232m/z	335.223	9.71902	neg	PGA1	407	Lipids and lipid-like molecules	Fatty Acyls	Eicosanoids	*	C04685	46.7	42.8	M-H	C20H32O4	1.28763	7277.69	6267.97	7260.59	1744.88	1871.43	2795.41	1785.43	1376.03	1493.34	7560.13	13416	9631.8	9735.83	7248.47	16875.5
10.23_343.3317m/z	343.332	10.2343	pos	Trans-11-octadecenoic acid ethanolamide	LMFA08040061	Lipids and lipid-like molecules	Fatty Acyls	Fatty amides			46.6	38.6	M+NH4	C20H39NO2	-0.567765	5286.73	5361.67	5476.81	3099.06	1266.27	839.287	1281.35	1939.75	2250.91	4462.17	9085.56	9784.44	4232.81	5083.84	7864.22
10.35_1001.5639m/z	1001.56	10.3489	neg	LysoPE(0:0/20:4(5Z,8Z,11Z,14Z))	HMDB0011487	Lipids and lipid-like molecules	Glycerophospholipids	Glycerophosphoethanolamines	*		46.6	46.6	2M-H	C25H44NO7P	0.0861076	6494.99	5902.08	5585.71	0.000105165	3579.17	16207.5	3882.12	467.088	0.000105165	43623.5	0.000105165	4061.87	2925.73	4797.69	2344.24
10.35_448.3419m/z	448.342	10.3466	pos	MG(24:6(6Z,9Z,12Z,15Z,18Z,21Z)/0:0/0:0)	HMDB0011590	Lipids and lipid-like molecules	Glycerolipids	Monoradylglycerols	*		46.6	39.2	M+NH4	C27H42O4	-0.573887	25400.3	25351.2	24221.8	21751.2	35472.1	52592.5	54866.4	46629.1	17072.9	20536	12422.1	18628.8	19591.9	25853.2	22331.7
11.75_340.2843m/z	340.284	11.7481	pos	12(S)-HETrE	HMDB0062747	Lipids and lipid-like molecules	Fatty Acyls	Eicosanoids	*		46.6	38	M+NH4	C20H34O3	-0.890588	41867.9	40117.2	37796.9	4453.28	5214.64	5988.5	3714.5	5412.96	3971.95	68326.9	48169.2	51893.7	32502.5	103640	71185.6
14.87_622.4804n	640.514	14.8704	pos	Jimenezin	HMDB0032088	Lipids and lipid-like molecules	Fatty Acyls	Fatty alcohols	*		46.6	38.1	M+NH4, M+Na	C37H66O7	-0.806392	52423.7	59988.1	68198.9	316.01	53.6341	25.955	22.0035	7569.73	5762.67	9394.41	102833	41892.4	38231.6	123788	228307
2.41_148.0524n	166.086	2.41053	pos	3,4-Dihydro-2H-1-benzopyran-2-one	HMDB0036626	Phenylpropanoids and polyketides	3,4-dihydrocoumarins	Unclassified	***	C02274	46.6	33.7	M+H, M+NH4, M+H-H2O	C9H8O2	-0.203815	341776	360388	373563	269742	317324	450239	394475	201020	257597	558314	380965	480253	347110	340652	414354
2.43_107.0494m/z	107.049	2.43192	pos	Benzaldehyde	58358	Benzenoids	Benzene and substituted derivatives	Benzoyl derivatives	**	C00261	46.6	41.8	M+H	C7H6O	2.79036	909.949	864.914	822.091	1081.48	1032.41	843.624	919.901	884.915	1224.8	1109.31	836.197	976.468	885.152	780.562	871.301
3.66_261.0074m/z	261.007	3.65777	neg	Homovanillic acid sulfate	HMDB0011719	Organic acids and derivatives	Organic sulfuric acids and derivatives	Arylsulfates			46.6	39.9	M-H	C9H10O7S	-0.326052	2846.67	2991.25	2925.04	0.000105165	0.000105165	6.0446	0.000105165	0.000105165	0.000105165	5563.91	1910.15	2435.03	2687.26	14170.5	865.154
6.53_374.2900m/z	374.29	6.53375	pos	13,14-dihydro-15-keto-PGF1alpha	LMFA03010168	Lipids and lipid-like molecules	Fatty Acyls	Eicosanoids			46.6	39	M+NH4	C20H36O5	-0.220349	2805.39	2491.46	2606.25	118.555	67.465	0.000105165	0.000105165	48.8432	93.3354	4329.12	3973.55	11598.5	1774.32	2079.92	2906.3
7.99_376.3055m/z	376.305	7.98557	pos	9,13-dihydroxy-10-ethoxy-11-octadecenoic acid	LMFA01050121	Lipids and lipid-like molecules	Fatty Acyls	Fatty Acids and Conjugates			46.6	39.4	M+NH4	C20H38O5	-0.754915	1149.69	1332.62	1321.89	0.000105165	0.000105165	0.000105165	0.000105165	0.000105165	0.000105165	4178.32	1510.99	3976.88	1299.63	2121.49	1678.13
1.16_263.0229m/z	263.023	1.16363	neg	(3-Methoxy-4-hydroxyphenyl)ethylene glycol sulfate	1596	Organic acids and derivatives	Organic sulfuric acids and derivatives	Arylsulfates			46.5	49.6	M-H	C9H12O7S	-0.635571	1028.91	1095.96	1267.53	786.69	683.066	1105.07	827.661	638.426	973.496	1823.41	983.397	1354.12	765.581	2579.67	668.077
1.25_221.0920m/z	221.092	1.24925	pos	N-Hydroxy-L-tryptophan	73314	Unclassified	Unclassified	Unclassified			46.5	36.8	M+H	C11H12N2O3	-0.257223	562.672	479.651	588.365	370.48	395.209	403.164	297.936	272.393	149.399	1481.83	618.672	1043.64	583.811	287.486	96.122
1.53_363.1211m/z	363.121	1.52902	pos	AF Toxin II	HMDB0033504	Lipids and lipid-like molecules	Fatty Acyls	Fatty acids and conjugates	*		46.5	53.3	M+K	C17H24O6	2.07472	851.317	769.492	998.33	423.054	356.561	1313.95	754.529	187.851	336.614	2080.29	972.056	1510.77	967.155	1344.54	1580.05
10.23_358.2950m/z	358.295	10.2343	pos	11-deoxy-PGF1a	LMFA03010068	Lipids and lipid-like molecules	Fatty Acyls	Eicosanoids			46.5	37.4	M+NH4	C20H36O4	-0.551359	13055.8	13779	12562.3	2985.77	3102.05	1849.8	1628.03	3288.1	6890.79	12756.7	14368	19697.6	13989.5	23905.8	13696.9
11.50_324.2894m/z	324.289	11.5041	pos	Sagittariol	HMDB0036835	Lipids and lipid-like molecules	Prenol lipids	Diterpenoids	*		46.5	38.7	M+NH4	C20H34O2	-1.03731	21405.9	21493.8	21291.4	9642.15	17261.3	18069.8	14861.7	10363.6	8979.38	28282.6	33185.7	32300.6	16034.4	22126.3	30173.3
11.66_308.2582m/z	308.258	11.6586	pos	Dihydrotestosterone	HMDB0002961	Lipids and lipid-like molecules	Steroids and steroid derivatives	Androstane steroids	**	C03917	46.5	52.6	M+NH4	C19H30O2	-0.768599	996.85	1017.67	854.968	323.064	1271.09	358.698	1646.17	1680.67	536.365	3521.4	301.788	327.535	70.5659	0.000105165	0.000105165
4.43_481.2297m/z	481.23	4.4297	pos	2-O-(beta-D-galactopyranosyl-(1->6)-beta-D-galactopyranosyl) 2S-hydroxynonanoic acid	LMFA13010046	Lipids and lipid-like molecules	Fatty Acyls	Fatty acyl glycosides			46.5	42.9	M+H-H2O	C21H38O13	3.476	1067.77	1140.22	1459.45	0.000105165	0.000105165	11.4651	0.000105165	0.000105165	0.000105165	2034.6	830.753	4523.99	1121.82	418.63	667.405
5.53_402.2486m/z	402.249	5.52843	pos	Cinnzeylanol	HMDB0036010	Lipids and lipid-like molecules	Prenol lipids	Diterpenoids	*		46.5	42.5	M+NH4	C20H32O7	-0.0962371	2479.52	2899.4	3780.42	0.000105165	0.000105165	0.000105165	0.000105165	0.000105165	0.000105165	3993.78	4344.46	6124.79	7787.72	4518.37	2516.24
5.79_412.2693m/z	412.269	5.78905	pos	delta8-11-NeuroF	LMFA04020003	Lipids and lipid-like molecules	Fatty Acyls	Docosanoids			46.5	38	M+NH4	C22H34O6	-0.211882	5908.82	5605.41	5967.82	838.611	576.52	476.263	447.918	462.856	556.853	4678.32	13403.5	12233.1	4627.67	14268.2	4114.59
8.96_177.0546m/z	177.055	8.96442	pos	7-METHOXYCHROMONE	44466	Unclassified	Unclassified	Unclassified			46.5	39.8	M+H	C10H8O3	-0.106702	2918.14	2999.07	2801.15	5153.29	5529.14	4102.62	4100.2	4555.38	5828.97	2362.22	1798.88	1932.79	2245.59	1732.19	2739.27
9.33_309.1711m/z	309.171	9.33042	neg	12-Oxo-2,3-dinor-10,15-phytodienoic acid	HMDB0032090	Lipids and lipid-like molecules	Fatty Acyls	Eicosanoids	*		46.5	38.2	M+FA-H	C16H24O3	1.32265	26235.8	26641.3	25997.1	30679.4	30792.7	24599.3	29350.1	34514.5	37925.4	20574.1	21997.8	25442.8	24764.7	18754.8	24080.6
9.55_315.2772n	316.285	9.55268	pos	Dehydrophytosphingosine	53897	Organic nitrogen compounds	Organonitrogen compounds	Amines			46.5	38.1	M+H, M+Na, M+H-H2O	C18H37NO3	-0.327633	23879.6	24755	23621.7	36187.4	33710	27036	27480.8	28765.5	36992	21835.9	21322.7	25585.9	21231.3	20737.4	23966.1
1.06_385.1285m/z	385.128	1.0577	pos	S-Adenosylhomocysteine	296	Nucleosides, nucleotides, and analogues	5'-deoxyribonucleosides	5'-deoxy-5'-thionucleosides	**	C00021	46.4	43.5	M+H	C14H20N6O5S	-1.03488	12052.8	8861.45	14274.9	1926.9	1777.17	5815.99	8690.87	4758.69	954.108	19924.1	11214.2	8550.92	18175	12394.7	19304.3
1.40_253.1182m/z	253.118	1.40062	pos	Tyrosyl-Alanine	85991	Organic acids and derivatives	Carboxylic acids and derivatives	Amino acids, peptides, and analogues			46.4	37.2	M+H	C12H16N2O4	-0.399363	695.431	676.003	613.122	45.7314	228.585	408.073	249.346	363.585	161.447	1854.38	719.881	873.505	1468.66	1202.79	620.869
1.74_232.0274m/z	232.027	1.74395	pos	Norepinephrine sulfate	HMDB0002062	Organic acids and derivatives	Organic sulfuric acids and derivatives	Arylsulfates			46.4	37.9	M+H-H2O	C8H11NO6S	-0.155949	2116.82	2039.45	2573.89	0.000105165	0.000105165	28.2441	28.9054	0.000105165	77.6461	8233.74	2571.35	2093.37	4110.57	4566.46	2415.41
11.06_462.2994m/z	462.299	11.0565	neg	PE(18:0/0:0)	LMGP02050001	Lipids and lipid-like molecules	Glycerophospholipids	Glycerophosphoethanolamines			46.4	36	M-H2O-H	C23H48NO7P	0.935223	310572	293613	292495	112434	191050	166023	156762	132254	105624	505687	271510	441238	352763	302100	195397
11.19_644.3758m/z	644.376	11.1931	pos	PI(20:1(11Z)/0:0)	LMGP06050019	Lipids and lipid-like molecules	Glycerophospholipids	Glycerophosphoinositols			46.4	39	M+NH4	C29H55O12P	-1.81345	15927.1	17093.8	13177	948.114	8945.81	32419.5	30303.6	7021.55	1429.28	26840.4	11065.3	20186.1	9656.6	10295.9	9202.21
11.28_348.2667n	347.259	11.2809	neg	Carbocyclic Thromboxane A2	45632	Unclassified	Unclassified	Unclassified			46.4	37.5	M-H2O-H, M-H	C22H36O3	0.866666	16901.5	21154.6	18058.4	70.5138	173.696	248.312	0.000105165	210.278	0.000105165	21392.3	40527.5	35224.5	25090.5	34831	43352.5
4.02_455.0978m/z	455.098	4.01768	neg	Flavin Mononucleotide	HMDB0001520	Nucleosides, nucleotides, and analogues	Flavin nucleotides	Unclassified	**	C00061	46.4	39.6	M-H	C17H21N4O9P	0.904999	3034.6	3040.63	2943.81	51.8676	630.174	2278.78	2863.68	921.89	0.000105165	6739.6	2232.82	1431.3	2704.2	4249.07	4458.71
5.09_247.1549m/z	247.155	5.08825	neg	omega-hydroxy hendecanoic acid	LMFA01050035	Lipids and lipid-like molecules	Fatty Acyls	Fatty Acids and Conjugates			46.4	36.7	M+FA-H	C11H22O3	-0.982305	508.748	653.951	600.106	0.000105165	0.000105165	0.000105165	0.000105165	0.000105165	0.000105165	3787.63	480.792	480.984	112.399	1284.26	388.81
8.53_333.2633m/z	333.263	8.52792	pos	9,10,13-Trihydroxystearic acid	87299	Lipids and lipid-like molecules	Fatty Acyls	Fatty acids and conjugates	*		46.4	37.4	M+H	C18H36O5	-0.723276	4169.1	5155.92	5136.43	0.000105165	0.000105165	0.000105165	0.000105165	0.000105165	0.000105165	11360.1	6718.68	7813.89	4730.38	6993.55	3566.57
8.54_413.3008m/z	413.301	8.54027	pos	PGD2 ethanolamide	HMDB0013629	Lipids and lipid-like molecules	Fatty Acyls	Eicosanoids	*		46.4	43.5	M+NH4	C22H37NO5	-0.433971	1260.8	1447.2	1742.37	0.000105165	0.000105165	0.000105165	0.000105165	0.000105165	0.000105165	1206.95	2000.69	1680.67	4555.15	4654.36	1709.49
8.96_359.2791m/z	359.279	8.96442	pos	9,10-dimethoxy-13-hydroxy-11-octadecenoic acid	74815	Lipids and lipid-like molecules	Fatty Acyls	Fatty Acids and Conjugates			46.4	38.7	M+H	C20H38O5	-0.313749	1311.53	1223.76	1532.17	0.000105165	0.000105165	0.000105165	24.0771	20.928	28.9584	2702.48	2814.82	4819.9	1042.68	2350.41	884.806
9.53_285.2668n	286.274	9.5298	pos	D-erythro-Sphingosine C-17	41557	Unclassified	Unclassified	Unclassified			46.4	39.2	M+H-H2O, M+H	C17H35NO2	0.0137757	2824.53	2970.41	2298.9	2014.24	2440.55	2089.89	1354.09	2672.51	2092.64	2547.6	3397.98	3432.43	3777.19	823.271	4157.67
0.80_184.0720m/z	184.072	0.799367	neg	Glutaminylglycine	HMDB0028797	Organic acids and derivatives	Carboxylic acids and derivatives	Amino acids, peptides, and analogues			46.3	38.4	M-H2O-H	C7H13N3O4	-3.94689	11312.6	12029.4	12631.9	8181.85	7989.42	8581.59	8781.13	3949.74	6479.63	9300.14	11911.1	16759.3	15515.9	13056.4	12135.9
10.12_299.3055m/z	299.306	10.1203	pos	Oleamide	HMDB0002117	Lipids and lipid-like molecules	Fatty Acyls	Fatty amides	*	C19670	46.3	36	M+NH4	C18H35NO	-0.527169	5715.34	5005.34	5448.07	7666.1	7885.04	5927.27	5794.51	7571.89	8033.88	5096.29	4272.09	4745.79	5019.08	4525.01	5623.57
10.25_313.2388m/z	313.239	10.2471	neg	12,13-DHOME	HMDB0004705	Lipids and lipid-like molecules	Fatty Acyls	Fatty acids and conjugates	***	C14829	46.3	42.9	M-H	C18H34O4	1.12915	3677.57	3279.41	3902.69	66.7171	0.000105165	0.000105165	0.000105165	170.21	0.000105165	3576.46	5289.91	9488.51	3000.66	8659.24	2410.12
11.02_326.2460n	344.28	11.0155	pos	8-methoxy-13-hydroxy-9,11-octadecadienoic acid	LMFA01080002	Lipids and lipid-like molecules	Fatty Acyls	Fatty Acids and Conjugates			46.3	37.9	M+NH4, M+Na, M+H-H2O	C19H34O4	0.833108	56850.9	57004.2	54228	3311.07	5879.73	5989.66	3504.07	4258.82	4380.97	87040.3	104118	46652.7	50951.1	109294	112007
11.17_321.2422m/z	321.242	11.1709	pos	Ucriol	91737	Lipids and lipid-like molecules	Fatty Acyls	Fatty alcohol esters	*		46.3	38.5	M+H	C20H32O3	-0.679471	4936.01	4921.94	5185.13	1542.53	1635.25	2018.33	1583.9	1687.49	1236.91	6132.73	8648.67	5507.7	4167.67	6373.99	7576.32
11.39_342.2771n	365.266	11.3933	pos	PGF1α Alcohol	36220	Unclassified	Unclassified	Unclassified			46.3	36.2	M+H-H2O, M+Na	C20H38O4	0.127557	10887.1	10802.1	10292.6	1669.58	1367.54	798.469	858.861	1058.62	1435.7	6169.74	16923.8	31470.8	5654.01	26993.9	5420.71
4.64_275.1039m/z	275.104	4.6357	neg	Glutamylphenylalanine	HMDB0029156	Organic acids and derivatives	Carboxylic acids and derivatives	Amino acids, peptides, and analogues			46.3	37.5	M-H2O-H	C14H18N2O5	0.514877	771.639	692.911	836.028	477.914	81.8796	94.6094	59.6307	47.3713	0.000105165	2289.46	887.794	720.96	834.94	2152.97	655.832
5.95_383.2305n	384.238	5.95073	pos	CAY10598	45515	Unclassified	Unclassified	Unclassified			46.3	42.6	M+H, M+Na	C21H29N5O2	-4.15124	47715.2	49415.5	51608.4	747.719	747.032	615.04	448.951	593.039	690.295	80514.9	83616.8	109849	104376	106035	58794.4
6.62_317.2202n	318.227	6.6191	pos	3-hydroxynonanoyl carnitine	HMDB0061635	Lipids and lipid-like molecules	Fatty Acyls	Fatty acid esters	*		46.3	35.2	M+H-H2O, M+H	C16H31NO5	0.0485825	9205.27	9810.79	10487.2	1056.28	760.397	816.544	482.555	1154.19	712.997	16079.1	20576.7	17032.7	13461.7	25386.4	6013.29
7.20_212.1412n	195.138	7.2017	pos	12-hydroxy-3Z,6Z-dodecadienoic acid	74549	Lipids and lipid-like molecules	Fatty Acyls	Fatty Acids and Conjugates			46.3	36.9	M+H-H2O, M+H	C12H20O3	-0.132398	15822.8	16561.5	14386.7	14447.7	12584.8	10218.9	10038.9	11934.2	12904.8	21187.5	21777.9	11662.2	10337.8	13587.4	33068.3
9.85_312.2531m/z	312.253	9.8472	pos	2R-HOTrE	LMFA02000033	Lipids and lipid-like molecules	Fatty Acyls	Octadecanoids			46.3	41.9	M+NH4	C18H30O3	-0.81394	5597.09	5500.32	5219.19	1446.49	2012.94	1114.18	1236.01	1500.07	1953.84	6776.37	8481.39	8117.48	7870.36	9420.09	8345.08
1.04_130.0863m/z	130.086	1.03683	pos	D-Pipecolic acid	58337	Organic acids and derivatives	Carboxylic acids and derivatives	Amino acids, peptides, and analogues			46.2	35.5	M+H	C6H11NO2	0.0887694	6814.45	5478.43	5006.34	2863	2518.41	2609.93	2212.4	2091.69	2178.25	11074	10713.5	3541.28	6241.43	4943.93	5232.2
10.64_504.3086m/z	504.309	10.6368	pos	LysoPE(0:0/20:3(11Z,14Z,17Z))	HMDB0011484	Lipids and lipid-like molecules	Glycerophospholipids	Glycerophosphoethanolamines	***		46.2	36.8	M+H	C25H46NO7P	0.242893	36378.1	35387.1	32952.2	16551	28794.6	49992.8	24179.2	23486.6	11712.8	65042.4	30968.3	40824.3	31347.3	34595.2	30234.7
11.21_205.0858m/z	205.086	11.2147	pos	Monoisobutyl phthalic acid	HMDB0002056	Benzenoids	Benzene and substituted derivatives	Benzoic acids and derivatives			46.2	35.7	M+H-H2O	C12H14O4	-0.338657	35925.6	34206.6	28884.5	46824.9	44544	36563.2	34499.1	39970.4	44431.7	25767.6	22708.8	25257.8	26229	22828	26949.4
11.28_452.3130m/z	452.313	11.2813	pos	PC(O-14:1(1E)/0:0)	40397	Lipids and lipid-like molecules	Glycerophospholipids	Glycerophosphocholines			46.2	37.2	M+H	C22H46NO6P	-1.14237	7348.41	7234.11	6706.3	4020.53	6505.06	7764.38	6799.57	5538.5	4160.84	12123.8	5015.27	7127.55	8093.4	6765.06	4981.81
11.93_308.2947m/z	308.295	11.9261	pos	8alpha-13(16),14-Labdadien-8-ol	HMDB0035276	Lipids and lipid-like molecules	Prenol lipids	Diterpenoids			46.2	51.4	M+NH4	C20H34O	-0.458669	2880.82	2879	2529.14	743.215	812.945	381.816	645.152	776.437	1203.1	2211.76	5437.11	5237.17	2268.53	3419.69	4459.97
15.07_629.4776m/z	629.478	15.0688	pos	Squamocin L	HMDB0030940	Lipids and lipid-like molecules	Fatty Acyls	Fatty alcohols	*		46.2	45.6	M+Na	C37H66O6	4.00779	10880.1	12929.4	11073	3886.45	6019.34	4453.93	3850.8	4016.13	4634.21	2263.19	17343.2	10772.3	6331.29	21809.5	35057.9
2.25_191.0582n	209.092	2.25083	pos	Desmethyldeschlorobenzoyl Indomethacin	828	Unclassified	Unclassified	Unclassified			46.2	36	M+H, M+NH4	C10H9NO3	-0.361534	6086.14	6394.88	6826.81	5136.66	7158.85	9625.63	6998.12	6168.71	6897.74	11424.6	7461.44	6230.34	7886.4	6146.12	10080.8
3.82_268.2020m/z	268.202	3.82103	pos	3-Hydroxylidocaine	HMDB0060655	Organic acids and derivatives	Carboxylic acids and derivatives	Amino acids, peptides, and analogues	**	C16560	46.2	35.1	M+NH4	C14H22N2O2	0.0775863	5828.28	5651.66	5985.01	773.311	611.893	346.975	422.305	390.428	594.568	4940.82	13298.8	5548.84	12377.1	9521.98	14781.8
4.08_273.0074m/z	273.007	4.08033	neg	Ferulic acid 4-sulfate	HMDB0029200	Phenylpropanoids and polyketides	Cinnamic acids and derivatives	Hydroxycinnamic acids and derivatives			46.2	41.7	M-H	C10H10O7S	-0.10729	433.683	548.059	505.196	61.5573	103.247	87.251	104.717	110.133	52.0026	1462.87	193.169	617.446	450.356	1937.29	289.366
5.35_347.2428m/z	347.243	5.34952	pos	Sorbitan laurate	86564	Lipids and lipid-like molecules	Fatty Acyls	Fatty acid esters	*		46.2	35.2	M+H	C18H34O6	-0.141833	4216.57	3506.86	4298.16	0.000105165	0.000105165	8.06878	0.000105165	0.000105165	0.000105165	11182.2	5727.97	10202.1	5427.15	6039.71	3250.82
7.10_354.2637m/z	354.264	7.10265	pos	PGF2alpha-1,9-lactone	LMFA03010196	Lipids and lipid-like molecules	Fatty Acyls	Eicosanoids			46.2	35.3	M+NH4	C20H32O4	-0.547131	14881.5	15066.5	15366.3	0.000105165	0.000105165	0.000105165	0.000105165	45.7666	87.841	12905.1	28255.1	17771.7	35074.8	25823	22395.1
9.53_406.2950m/z	406.295	9.5298	pos	3alpha-Hydroxy-12-oxo-5beta-chol-6-en-24-oic Acid	LMST04010387	Unclassified	Unclassified	Unclassified			46.2	55.3	M+NH4	C24H36O4	-0.568818	2811.99	2777.75	3092.09	218.378	211.176	638.386	230.767	684.818	458.745	3458.97	4334.7	3555.27	4279.14	3550.6	7924.32
10.66_260.2138n	261.221	10.6586	pos	6-[1]-ladderane hexanol	LMFA01140088	Lipids and lipid-like molecules	Fatty Acyls	Fatty Acids and Conjugates			46.1	36.2	M+H-H2O, M+H	C18H28O	-0.880609	11516	12304.4	10430.3	3400.65	3137.56	2293.79	2443.51	2463.53	2785.79	15642.7	17030.4	15541	10242.6	12441.6	17267.9
10.95_340.2613n	341.269	10.9489	pos	PGF2alpha alcohol	LMFA03010113	Lipids and lipid-like molecules	Fatty Acyls	Eicosanoids			46.1	35.4	M+H, M+Na, M+NH4, M+H-H2O	C20H36O4	-0.242885	32405.1	32797.1	30659.7	3294.56	3999	968.689	1556.54	2127.83	1498.01	28185.2	65286.9	77802	22638.8	70829	24464.7
11.15_564.3293m/z	564.329	11.149	pos	OOB-PE	LMGP20020034	Lipids and lipid-like molecules	Glycerophospholipids	Oxidized glycerophospholipids			46.1	39.7	M+H	C27H50NO9P	-0.607476	16772.3	17737.5	15859.2	527.594	1127.78	536.675	383.754	735.205	0.000105165	6942.26	27455.4	19067.3	26829	27844.9	52265.7
4.58_361.1393m/z	361.139	4.57868	pos	3-Methoxytyramine-βxanthin	64466	Unclassified	Unclassified	Unclassified			46.1	36.3	M+H	C18H20N2O6	-0.398294	1296.62	1258	1876.51	4383.33	1693.47	3668.32	3723.18	3028.65	1411.1	1802.23	337.866	740.82	673.189	427.517	347.43
6.87_414.2848m/z	414.285	6.87337	pos	methyl 8-[3,5-epidioxy-2-(3-hydroperoxy-1-pentenyl)-cyclopentyl]-octanoate	LMFA01040054	Lipids and lipid-like molecules	Fatty Acyls	Fatty Acids and Conjugates			46.1	35.6	M+NH4	C22H36O6	-0.439205	56251.4	56338	68584.4	72.7815	427.249	990.41	708.464	236.76	52.0633	44824.9	151615	123171	97278.9	135717	85923.5
9.14_368.2794m/z	368.279	9.14202	pos	11-deoxy-11-methylene-PGD2	LMFA03010103	Lipids and lipid-like molecules	Fatty Acyls	Eicosanoids			46.1	35.1	M+NH4	C21H34O4	-0.471665	10570.2	12365.5	11288.7	3055.49	28187.1	7428.5	19818.8	13811.2	3124.19	4725.63	13397.4	8196.11	11937.8	9941.25	34439.6
9.25_357.2513n	358.259	9.25498	pos	(9Z)-3-hydroxydodecenoylcarnitine	LMFA07070024	Lipids and lipid-like molecules	Fatty Acyls	Fatty esters			46.1	35.1	M+H, M+Na	C19H35NO5	-0.734732	10689.8	11240.5	13045.8	135.409	9.42001	151.885	189.826	175.638	255.715	9815.71	14145.5	15105.6	24969	36289	10206.3
9.60_235.1328m/z	235.133	9.59843	pos	(S)-Pterosin P	91667	Benzenoids	Indanes	Indanones			46.1	34.5	M+H	C14H18O3	-0.371591	26751.2	26680.1	23968.9	44744.1	42681.8	34066.6	33302.6	35398.4	40178.3	19664.4	16313.6	18044	19479	15834.1	18208
0.74_146.1174m/z	146.117	0.740217	pos	2-Aminoheptanoate	HMDB0094649	Organic acids and derivatives	Carboxylic acids and derivatives	Amino acids, peptides, and analogues			46	34	M+H	C7H15NO2	-0.872952	13391.9	13102.8	13084.9	24888.5	12844	21609.8	16087.9	19518.9	7434.95	16200.3	8854.73	6968.72	12936	10318.4	16053
11.61_630.3763m/z	630.376	11.6146	pos	PON-PE	LMGP20020028	Lipids and lipid-like molecules	Glycerophospholipids	Oxidized glycerophospholipids			46	43.6	M+Na	C30H58NO9P	3.56787	2829.4	3002.48	2912.47	0.000105165	0.000105165	0.000105165	0.000105165	0.000105165	0.000105165	0.000105165	3308.76	1008.85	2287.49	4321.41	20425.7
3.95_190.0500m/z	190.05	3.94988	pos	2-Oxo-1,2-dihydroquinoline-4-carboxylate	71292	Unclassified	Unclassified	Unclassified			46	36.2	M+H	C10H7NO3	0.465523	5505.23	5239.21	5041.84	3210.74	2652.7	2687.72	2271.31	2898.39	3442.85	11586.3	4571.63	5284.51	4509.14	7565.35	3531.99
4.50_333.1558m/z	333.156	4.50462	pos	Tryptophyl-Gamma-glutamate	85990	Organic acids and derivatives	Carboxylic acids and derivatives	Amino acids, peptides, and analogues			46	38.9	M+H	C16H20N4O4	0.0703253	1867.78	2218.31	2167.13	856.41	2486.86	3171.53	1438.68	279.351	393.623	2164.89	2744.14	3921.17	2359.94	2071.86	2912.6
8.69_351.2141m/z	351.214	8.6879	pos	9-hydroperoxy-12,13-epoxy-10-octadecenoic acid	LMFA02000105	Lipids and lipid-like molecules	Fatty Acyls	Octadecanoids			46	34.6	M+Na	C18H32O5	-0.273044	1936.89	1647.24	2300.75	149.802	154.753	152.927	154.645	150.56	190.087	4174.99	3279.25	5582.21	1267.54	2116.58	2616.75
9.42_238.1932n	239.201	9.41723	pos	Germacrenone	HMDB0035887	Lipids and lipid-like molecules	Prenol lipids	Sesquiterpenoids	*		46	36.9	M+H-H2O, M+H	C15H26O2	-0.272025	14386	14738.7	12881.1	23354.1	22368.7	18178.3	17749.2	20675.3	22952.4	10853	9153.08	10132.6	10118.2	8605.17	10344.5
0.70_262.1031m/z	262.103	0.703	pos	Asparaginyl-Glutamic acid	HMDB0028730	Organic acids and derivatives	Carboxylic acids and derivatives	Amino acids, peptides, and analogues			45.9	38.7	M+H	C9H15N3O6	-1.01481	9275.3	9479.22	9788.09	7682.32	5952.13	13910.6	11722.2	7772.27	2555.69	9620.47	11719.7	9138.61	8991.67	8941.38	6520.45
11.46_298.2738m/z	298.274	11.4589	pos	8Z,10Z-Hexadecadienyl acetate	LMFA07010376	Lipids and lipid-like molecules	Fatty Acyls	Fatty esters			45.9	37.9	M+NH4	C18H32O2	-0.805843	3354.64	3612.57	3614.5	3422.71	3478.87	2393.97	2374	2878.25	3236.13	3327.76	3935.73	4504.61	3009.18	2974.76	2981.54
12.61_212.2006m/z	212.201	12.6058	pos	7,8-Dehydro-3,4-dihydro-beta-ionol	HMDB0036184	Lipids and lipid-like molecules	Prenol lipids	Sesquiterpenoids	*		45.9	38.9	M+NH4	C13H22O	-1.41283	34380.2	36974.1	32043.8	6435.4	4064.69	4088.25	4030.09	5293.17	4430.74	41600.1	49134.6	73762.3	31163.2	32543.9	50386.8
14.35_367.3356m/z	367.336	14.3531	pos	Desmosterol	HMDB0002719	Lipids and lipid-like molecules	Steroids and steroid derivatives	Cholestane steroids	***	C01802	45.9	36.9	M+H-H2O	C27H44O	-0.833357	13498	17061	11537.3	4743.33	5020.23	4055.84	3216.24	4112.05	3395.91	7222.69	20047.9	8438.27	10734.3	13480.8	37900.7
4.84_242.1518n	260.186	4.83692	pos	(3S,5R,6R,7E)-3,5,6-Trihydroxy-7-megastigmen-9-one	HMDB0038736	Lipids and lipid-like molecules	Prenol lipids	Sesquiterpenoids	*		45.9	31.8	M+H-H2O, M+NH4	C13H22O4	-0.207341	26722.2	20300.3	27590.1	21487.8	29964.9	21993.4	55937.9	34848.6	15514	7950.26	18233.3	14709.6	11185.6	13742.1	30591.6
4.89_404.2657m/z	404.266	4.89282	neg	2-Hydroxylauroylcarnitine	LMFA07070032	Lipids and lipid-like molecules	Fatty Acyls	Fatty acid esters	*		45.9	33.4	M+FA-H	C19H37NO5	0.782055	48000.9	45197.8	43019	0.000105165	0.000105165	0.000105165	0.000105165	0.000105165	0.000105165	64555.3	113811	34281.9	145218	69935.9	44778.8
7.26_303.2178m/z	303.218	7.25755	neg	2,15,16-trihydroxy palmitic acid	LMFA01050099	Lipids and lipid-like molecules	Fatty Acyls	Fatty Acids and Conjugates			45.9	36.7	M-H	C16H32O5	0.308391	1611.83	1560.59	1450.31	0.000105165	0.000105165	0.000105165	0.000105165	0.000105165	0.000105165	10732.3	2090.53	1788.6	767.087	1001.84	938.552
9.02_344.2561n	362.29	9.02125	pos	12,13-dihydroxy-11-methoxy-9-octadecenoic acid	LMFA01080006	Lipids and lipid-like molecules	Fatty Acyls	Fatty Acids and Conjugates			45.9	32.8	M+NH4, M+Na	C19H36O5	-0.575204	10121.3	10370.8	12158.6	113.31	143.03	268.254	182.345	296.005	290.788	12750.3	22770.8	11670.3	11601.4	22166.8	30123.9
9.31_334.2374m/z	334.237	9.31387	pos	9-cis-4-hydroxyretinoic acid	LMPR01090053	Lipids and lipid-like molecules	Prenol lipids	Isoprenoids			45.9	35.2	M+NH4	C20H28O3	-0.926957	1769.71	1695.92	1929.92	292.758	238.747	161.611	312.012	114.152	228.293	1268.22	2439.97	3504.03	4508.94	5115.31	1634
1.01_446.9647m/z	446.965	1.00987	neg	4-thiodimethylarsenobutanoic acid	LMFA00000041	Lipids and lipid-like molecules	Fatty Acyls	Other Fatty Acyls			45.8	37.3	2M-H	C6H13AsO2S	3.37518	1641.85	1604.23	1883.63	2516.6	0.000105165	702.614	7337.67	3265.98	0.000105165	582.574	0.000105165	0.000105165	1469.89	257.052	3341.55
1.06_348.0701m/z	348.07	1.0577	pos	7-alpha-D-Ribosyladenine 5'-phosphate	66172	Unclassified	Unclassified	Unclassified			45.8	35.4	M+H	C10H14N5O7P	-0.636433	20782	15419.7	19166.9	5987.82	4297.88	22375	17598.8	7051.85	595.334	31042.1	22000.5	11892.6	20589.3	14156.5	26659.9
1.77_263.0695m/z	263.07	1.76612	pos	gamma-Glutamyl-S-methylcysteine sulfoxide	HMDB0031863	Organic acids and derivatives	Carboxylic acids and derivatives	Amino acids, peptides, and analogues			45.8	38.9	M+H-H2O	C9H16N2O6S	-0.345919	945.374	809.174	1235.37	350.017	305.939	1511.85	5197.34	482.048	46.5913	998.94	279.203	124.277	116.633	279.75	2196.43
10.82_358.3676m/z	358.368	10.8154	pos	Behenic acid	LMFA01010022	Lipids and lipid-like molecules	Fatty Acyls	Fatty acids and conjugates	**	C08281	45.8	34.6	M+NH4	C22H44O2	-1.11119	31169.1	31305.3	27869.5	51497.1	66464.4	32365.4	25501.6	31706.8	39210.4	21772.9	14085.7	21153	22351.1	19823	20316.9
10.84_178.1356n	179.143	10.8377	pos	Geijerone	92930	Lipids and lipid-like molecules	Prenol lipids	Monoterpenoids	*		45.8	33.1	M+H-H2O, M+H	C12H18O	-0.734326	17073.1	17172.5	15711.6	6918.58	6375.44	4690.38	4986.91	5263.25	5875.92	19300.5	26745.1	15448.6	13500.2	17518	35346.1
11.50_278.2476m/z	278.248	11.5041	pos	4,5-(methanoxyethano)isolongifol-4-ene	LMPR0103500012	Lipids and lipid-like molecules	Prenol lipids	Isoprenoids			45.8	34	M+NH4	C18H28O	-0.779342	53608.8	54111.7	54046.4	25687	24764	21476	19959.4	25167.1	26112.9	77336	74217	110706	54172.2	51355.9	77502.4
11.76_464.3148m/z	464.315	11.7648	neg	PE(O-18:1(9Z)/0:0)	LMGP02060004	Lipids and lipid-like molecules	Glycerophospholipids	Glycerophosphoethanolamines			45.8	33.7	M-H	C23H48NO6P	0.287391	49004.8	43695.5	49875.7	26691.6	41179.8	58035.1	44260.7	39166.3	30969.3	68647.6	35249.5	49991.1	54062.5	48483.8	39627.4
12.61_156.1382m/z	156.138	12.6058	pos	3R-aminononanoic acid	LMFA01100019	Lipids and lipid-like molecules	Fatty Acyls	Fatty Acids and Conjugates			45.8	39.2	M+H-H2O	C9H19NO2	-0.770491	5732.07	5964.86	7056.32	4537.75	4286.59	3422.98	2870.73	3559.84	3800.53	6815.75	7973.95	11674.3	6175.62	5738.6	8491.12
13.42_265.2523m/z	265.252	13.4151	pos	9S,10R-Epoxy-6Z-octadecene	98275	Lipids and lipid-like molecules	Fatty Acyls	Oxygenated hydrocarbons			45.8	37.7	M+H	C18H32O	-1.09543	2576.4	3465.55	2431.1	1434.32	1455.03	1183.42	1523.43	1239.83	842.965	3926.87	2601.56	4477.46	2058.44	2327.63	2471.01
14.66_312.3257m/z	312.326	14.6557	pos	11Z-Eicosenal	LMFA06000248	Lipids and lipid-like molecules	Fatty Acyls	Fatty aldehydes			45.8	34.9	M+NH4	C20H38O	-1.18249	241512	256963	212012	227796	223551	175338	161503	179526	212273	227267	243403	287086	195750	202215	255686
5.22_243.0877m/z	243.088	5.2157	pos	Lumichrome	64742	Unclassified	Unclassified	Unclassified	***		45.8	32.8	M+H	C12H10N4O2	0.222261	4450.47	4267.85	4414.47	2380.21	3873.47	4367.92	3209.23	3969.26	2501.79	13162.9	2809.74	4296.67	3473.02	4686.9	5856.42
5.31_298.2012m/z	298.201	5.31262	pos	N-(3-Oxododecanoyl)homoserine lactone	69239	Unclassified	Unclassified	Unclassified			45.8	31.7	M+H	C16H27NO4	-0.160424	7039.24	6896.95	9335.14	741.021	768.505	776.343	717.373	735.81	788.367	14820.9	16096.5	10991.2	23178.7	13691.6	7321.62
7.10_400.2693m/z	400.269	7.10265	pos	(5Z)-13-carboxytridec-5-enoylcarnitine	LMFA07070018	Lipids and lipid-like molecules	Fatty Acyls	Fatty esters			45.8	35.5	M+H	C21H37NO6	-0.166936	1080.22	1082.58	925.37	0.000105165	0.000105165	0.000105165	0.000105165	0.000105165	0.000105165	784.702	3527.22	1273.03	912.772	2172.09	626.057
8.07_210.1620n	193.159	8.07365	pos	6-Tridecynoic acid	74256	Lipids and lipid-like molecules	Fatty Acyls	Fatty Acids and Conjugates			45.8	32.5	M+H-H2O, M+H	C13H22O2	0.0136104	122621	122683	116487	190517	191827	151300	153320	170659	203899	95743.6	80965.6	92352.1	91552.8	73087.3	112401
9.07_294.1834n	293.176	9.06997	neg	Tanacetol A	HMDB0035722	Lipids and lipid-like molecules	Prenol lipids	Sesquiterpenoids	*		45.8	32.9	M-H, 2M-H	C17H26O4	0.939165	277168	265176	223754	289086	309484	245036	292655	275057	334020	196518	231845	249943	232730	148040	202338
9.67_205.1951m/z	205.195	9.66635	pos	gamma-Cadinene	92939	Lipids and lipid-like molecules	Prenol lipids	Sesquiterpenoids	*	C20173	45.8	32.1	M+H	C15H24	-0.0941412	1247.59	1167.29	1120.96	386.774	375.094	334.155	270.424	260.021	311.039	4192.21	1859.67	1417.11	1082.92	968.575	627.388
9.83_367.2477m/z	367.248	9.82523	pos	15-methyl-15S-PGD2	LMFA03010050	Lipids and lipid-like molecules	Fatty Acyls	Eicosanoids			45.8	37.1	M+H	C21H34O5	-0.597896	3459.3	3506.81	3084.36	50.4824	67.6622	15.8772	67.2369	23.2615	21.233	1578.23	7931.75	3139	1752.69	7697.68	13226.4
10.67_480.3102m/z	480.31	10.673	neg	PC(15:0/0:0)	LMGP01050016	Lipids and lipid-like molecules	Glycerophospholipids	Glycerophosphocholines	**	C04230	45.7	33	M-H	C23H48NO7P	1.39668	99391.8	89417.2	81593.9	39555.7	61841.2	78601.5	91874.9	53987	35545.4	60941	85189.6	105958	72932.8	61658.5	159588
11.44_552.3658m/z	552.366	11.4372	pos	1-(2-methoxy-eicosanyl)-sn-glycero-3-phosphoserine	LMGP03060019	Lipids and lipid-like molecules	Glycerophospholipids	Glycerophosphoserines			45.7	42.9	M+H-H2O	C27H56NO9P	-0.395289	1159.23	1203.11	1679.74	0.000105165	0.000105165	0.000105165	0.000105165	0.000105165	0.000105165	156.436	2304.95	1333.48	1179.39	2478.9	10155.6
13.06_328.3207m/z	328.321	13.065	pos	20-Eicosanolide	LMFA07040058	Lipids and lipid-like molecules	Fatty Acyls	Fatty esters			45.7	34.4	M+NH4	C20H38O2	-0.916316	18065.6	19980.2	18005.8	19346.3	33870.7	24318.5	20805.4	20999.1	18903.7	20171.3	11705.5	15316	9904.01	7842.99	7288.65
3.84_180.1018m/z	180.102	3.84187	pos	L-Homophenylalanine	43203	Unclassified	Unclassified	Unclassified			45.7	37.1	M+H	C10H13NO2	-0.31036	1331.53	1364.38	1297.32	2009.45	1987.84	1516.28	1521.57	1688.09	1732.17	1059.86	906.709	1034.95	944.924	894.15	927.391
7.50_256.1542m/z	256.154	7.50478	pos	Meteloidine	68637	Unclassified	Unclassified	Unclassified			45.7	33.5	M+H	C13H21NO4	-0.358295	1806.3	1927.07	2183.66	205.614	162.149	85.5267	209.547	294.9	286.939	1261.13	3363.76	3886.45	2600.97	4259.19	1301.13
0.62_204.1342m/z	204.134	0.619967	pos	Glycyl-Lysine	85756	Organic acids and derivatives	Carboxylic acids and derivatives	Amino acids, peptides, and analogues			45.6	32.1	M+H	C8H17N3O3	-0.321165	2496.74	2254.1	2284.79	719.178	945.247	1893.31	1244	1119.27	430.774	5472.52	2861.07	4226.02	3074.64	2103.65	2548.36
1.35_281.0270m/z	281.027	1.34702	neg	Isosorbide Dinitrate	HMDB0015021	Organoheterocyclic compounds	Furofurans	Isosorbides		C07456	45.6	36.8	M+FA-H	C6H8N2O8	3.14981	1982.63	1969.33	2090.2	1024.62	633.733	4263.01	8229.44	450.278	29.1944	4470.05	610.449	955.34	1653.41	552.33	1369.32
10.37_320.2349n	321.242	10.3689	pos	19(S)-HETE	HMDB0011136	Lipids and lipid-like molecules	Fatty Acyls	Eicosanoids	**	C14749	45.6	38.1	M+H-H2O, M+H	C20H32O3	-0.694358	3938.72	3700.05	3104.19	1222.41	738.989	871.684	788.74	793.154	1004.45	4820.75	7241.47	3503.82	3316.64	5693.34	7144.12
10.73_346.2504n	347.258	10.7259	pos	3alpha,21-Dihydroxy-D-homo-5beta-pregn-17a(20)-en-11-one	70475	Unclassified	Unclassified	Unclassified			45.6	33.8	M+H-H2O, M+H	C22H34O3	-1.15171	6075.22	5906.75	6137.39	12.8365	168.35	249.988	69.2549	96.4598	197.589	8542.7	13912.1	6779.94	5275.45	10115.6	12504.9
10.91_526.3522m/z	526.352	10.9123	neg	PC(O-16:0/0:0)	LMGP01060010	Lipids and lipid-like molecules	Glycerophospholipids	Glycerophosphocholines			45.6	36.2	M+FA-H	C24H52NO6P	1.5682	19271.2	21729.7	20654.9	6644.58	14392.4	16433.2	14055.6	14335.1	9496.92	24003.3	24666.5	23460.4	17668.6	19337.7	23817.2
11.02_574.3137m/z	574.314	11.0155	pos	PS(22:4(7Z,10Z,13Z,16Z)/0:0)	LMGP03050014	Lipids and lipid-like molecules	Glycerophospholipids	Glycerophosphoserines			45.6	35.9	M+H	C28H48NO9P	-0.507596	17219.7	14103.4	14719.3	8628.9	6791.24	21230	6692.84	6804.75	2024.93	25960.8	16474.2	22959.2	14584.5	15454.1	10983.3
11.55_550.3864m/z	550.386	11.5485	pos	PC(20:1(11Z)/0:0)	76573	Lipids and lipid-like molecules	Glycerophospholipids	Glycerophosphocholines			45.6	34.6	M+H	C28H56NO7P	-0.61221	26342.5	28301.3	33955.5	18082.4	27888.9	28241.8	24300.3	24367.8	20752.3	23373.7	50079.8	34205.7	29397.9	29638.6	51917.1
12.54_322.2506n	323.258	12.5409	pos	15-HETrE	LMFA03050026	Lipids and lipid-like molecules	Fatty Acyls	Eicosanoids	*		45.6	34.2	M+H, M+Na	C20H34O3	-0.602304	41430.8	41901.9	39203.9	425.637	1906.87	1060.5	956.197	333.305	263.588	61608.1	179845	33690.2	22137.6	46282.9	74095.9
13.28_371.1008m/z	371.101	13.2835	pos	Eszopiclone	HMDB0014546	Organoheterocyclic compounds	Pyrrolopyrazines	Cyclopyrrolones			45.6	49.4	M+H-H2O	C17H17ClN6O3	-2.39937	49620.8	42429.7	27457.3	57120.8	54008.4	39438	38362.3	42649.8	48838.4	21636.8	15537.4	15397.4	16806.3	12837	14446.3
4.85_230.1751m/z	230.175	4.85387	pos	(+)-cucurbic acid	LMFA02020013	Lipids and lipid-like molecules	Fatty Acyls	Lineolic acids and derivatives	*		45.6	33.9	M+NH4	C12H20O3	0.234348	1568.45	1588.18	1778.62	1275.34	1463.25	980.607	947.948	1100.84	1132.53	768.429	1736.94	1175.04	1033.58	1611.23	3233.66
6.16_316.2118m/z	316.212	6.15732	pos	Tetranor-PGE1	LMFA03010211	Unclassified	Unclassified	Unclassified			45.6	31.9	M+NH4	C16H26O5	-0.333164	4877.37	5070.34	5158.8	1002.66	624.864	873.917	716.698	798.791	796.085	14607	15694.6	5627.02	7904.67	11307.2	3163.39
6.40_320.2430m/z	320.243	6.39862	pos	Emedastine	HMDB0015216	Organoheterocyclic compounds	Benzimidazoles	Unclassified		C07785	45.6	36.2	M+NH4	C17H26N4O	-4.81738	1373.83	1470.46	1289.1	545.581	514.839	481.733	338.958	385.108	359.425	4065.01	626.187	836.767	401.242	1837.07	750.398
7.53_327.2179m/z	327.218	7.53342	neg	12-hydroxy-8E,10E-heptadecadienoic acid	LMFA01050194	Lipids and lipid-like molecules	Fatty Acyls	Fatty Acids and Conjugates			45.6	34	M+FA-H	C17H30O3	0.719216	6869.36	6745.62	7322.22	37.7085	711.989	1514.18	984.194	414.322	195.902	17781.6	11597.4	17354.1	5519.32	7528.9	12465.6
9.58_276.2322m/z	276.232	9.5756	pos	2-Acetyl-3,5,5,6,8,8-hexamethyl-5,6,7,8- tetrahydronaphthalene	HMDB0061860	Benzenoids	Tetralins	Unclassified			45.6	31.2	M+NH4	C18H26O	-0.0996864	2401.01	2511.58	2479.05	2060.9	2237.18	1518.36	1936.02	2506.95	1836.49	6682.95	2865.19	2486.29	1528.41	1631.54	2232.91
9.69_208.1826n	209.19	9.68893	pos	5,8-tetradecadienal	LMFA06000082	Lipids and lipid-like molecules	Fatty Acyls	Fatty aldehydes			45.6	30.3	M+H-H2O, M+H	C14H24O	-0.456697	61031.1	59261.9	52928	103023	104606	50775.1	89178.9	72445.2	99689.8	45421	44924.7	49159	54383.9	37525.9	43689.6
0.80_146.0923m/z	146.092	0.8042	pos	4-Guanidinobutanoic acid	4155	Organic acids and derivatives	Carboxylic acids and derivatives	Amino acids, peptides, and analogues	**	C01035	45.5	31.2	M+H	C5H11N3O2	-0.66853	8392.37	4755.32	7145.15	2821.63	1919.42	2588.7	1768.07	1698.94	1905.95	5381.37	20296.6	3831.03	6358.07	3296.7	12467.8
1.14_207.0530n	225.087	1.14127	pos	2-Formaminobenzoylacetate	63560	Unclassified	Unclassified	Unclassified			45.5	33.4	M+H, M+NH4	C10H9NO4	-0.762605	565.222	570.728	477.935	784.972	118.499	776.6	6127.44	2427.46	681.34	205.935	92.722	58.8075	39.8872	99.1607	30.7557
1.21_144.0423n	127.039	1.20502	pos	(E)-2-Methylglutaconic acid	6584	Lipids and lipid-like molecules	Fatty Acyls	Fatty acids and conjugates	*		45.5	29.7	M+H-H2O, M+H	C6H8O4	0.606036	824175	820892	885670	1.13237e+06	1.16343e+06	968687	963416	1.10741e+06	1.3018e+06	729908	692117	768326	784090	668664	790478
10.41_294.2426m/z	294.243	10.4131	pos	19-Norandrosterone	HMDB0002697	Lipids and lipid-like molecules	Steroids and steroid derivatives	Estrane steroids	*		45.5	31.6	M+NH4	C18H28O2	-0.672368	32390.2	32578.9	29352.8	54190.7	20100.4	16718.7	23271.5	30922.5	34181.2	22649.1	52750.9	32572.5	37152.3	23462.2	33880
10.84_666.3969m/z	666.397	10.8377	pos	PHODiA-PC	LMGP20010014	Lipids and lipid-like molecules	Glycerophospholipids	Oxidized glycerophospholipids			45.5	34.4	M+H	C32H60NO11P	-1.1233	24322.3	22466.5	23315	0.000105165	0.000105165	0.000105165	103.679	0.000105165	0.000105165	2753.98	59656.5	20831.4	26338.7	50443	106919
3.66_684.1912m/z	684.191	3.65777	neg	Malvidin 3-rutinoside	HMDB0041595	Phenylpropanoids and polyketides	Flavonoids	Flavonoid glycosides			45.5	47.6	M+FA-H	C29H35O16+	0.757556	9753.34	9173.31	9246.82	202.469	4646.34	28187.5	80920	5017.16	105.096	375.306	205.232	2376.11	5730.64	821.144	78.8616
4.06_312.1920m/z	312.192	4.05517	pos	Isoleucyl-Tyrosine	HMDB0028919	Organic acids and derivatives	Carboxylic acids and derivatives	Amino acids, peptides, and analogues			45.5	32.6	M+NH4	C15H22N2O4	0.783377	4774.92	4740.76	5136.87	221.718	308.641	219.091	180.995	400.409	343.06	2795.16	9483.6	7527.57	4558.81	6463.77	17580.1
5.44_340.2117m/z	340.212	5.43828	pos	Zeranol	HMDB0032702	Phenylpropanoids and polyketides	Macrolides and analogues	Unclassified		C14752	45.5	32.1	M+NH4	C18H26O5	-0.51257	2367.01	2100.09	2508.97	140.7	54.0725	40.7962	0.000105165	50.9048	0.000105165	5757.75	3328.59	1570.74	3857.63	1930.29	2901.2
8.82_408.2878n	407.281	8.82295	neg	Allocholic acid	5491	Lipids and lipid-like molecules	Steroids and steroid derivatives	Bile acids, alcohols and derivatives	*	C17737	45.5	32.8	M-H, M+FA-H	C24H40O5	0.547949	30411.4	28935.9	27450.1	56293.9	90341.2	45045.6	86708.5	56372.8	19679.4	2850.84	403.308	61.3352	200.56	409.34	131.108
9.04_356.2794m/z	356.279	9.04077	pos	11-deoxy-PGF2beta	LMFA03010164	Lipids and lipid-like molecules	Fatty Acyls	Eicosanoids			45.5	35	M+NH4	C20H34O4	-0.447506	3258.03	3263.46	3639.96	527.417	513.024	993.203	979.239	543.749	745.463	3286.29	4567.96	3536.65	4762.19	6631.74	5932.04
9.25_356.2793m/z	356.279	9.25498	pos	Sterebin E	HMDB0035379	Lipids and lipid-like molecules	Prenol lipids	Diterpenoids	*		45.5	34.1	M+NH4	C20H34O4	-0.612839	1651.79	1948.77	2268.97	1291.59	1036.65	923.629	1051.02	1425.26	988.035	1485.68	2283.81	2318.49	3055.42	3090.8	1977.65
9.71_339.2772n	362.269	9.71195	pos	Oleoyl glycine	HMDB0013631	Organic acids and derivatives	Carboxylic acids and derivatives	Amino acids, peptides, and analogues			45.5	30.8	M+H-H2O, M+Na	C20H37NO3	-0.50565	4213.5	4640.39	4044.21	236.77	425.433	305.84	466.881	350.956	291.428	3705.1	7184.67	10158.1	5947.49	11091.3	3254.83
9.85_212.1412n	195.138	9.8472	pos	10-Hydroxy-3,7-dimethyl-2E,6E-decadienoic acid	45792	Lipids and lipid-like molecules	Fatty Acyls	Fatty Acids and Conjugates			45.5	31.7	M+H-H2O, M+H	C12H20O3	-0.219739	18066.3	18107.6	15564.9	7859.64	7845.07	5273.77	5081.9	5916.64	7104.55	26575	28987.4	12472.6	12495.8	20089.6	43638.6
9.86_311.2231m/z	311.223	9.85785	neg	16-heptadecynoic acid	LMFA01030487	Lipids and lipid-like molecules	Fatty Acyls	Fatty Acids and Conjugates			45.5	31.1	M+FA-H	C17H30O2	1.04945	43401.8	56331.8	56956	0.000105165	269.711	300.186	160.71	65.2496	0.000105165	90276.3	91432.8	46838.7	33911.5	52270.9	185119
10.24_500.2789m/z	500.279	10.2386	neg	PE(20:4(8Z,11Z,14Z,17Z)/0:0)	LMGP02050067	Lipids and lipid-like molecules	Glycerophospholipids	Glycerophosphoethanolamines	*		45.4	31.3	M-H	C25H44NO7P	1.2189	144651	111554	146640	48178.1	78564.3	144551	91855.3	95054.2	34967.5	229081	67470.2	93551	113555	104309	91818.9
10.48_325.2007m/z	325.201	10.4805	pos	2,3-Dinor-TXB2	HMDB0002904	Lipids and lipid-like molecules	Fatty Acyls	Eicosanoids	*		45.4	32.6	M+H-H2O	C18H30O6	-0.728291	6340.06	5772.26	5125.3	6975.53	7424.2	6023.53	5562.58	6190.14	7903.18	3883.39	4590.62	4311.52	4701.13	4217.28	3866.87
10.77_284.2139n	285.221	10.7711	pos	9-cis-retinal	41512	Lipids and lipid-like molecules	Prenol lipids	Retinoids	**	C16681	45.4	32	M+H-H2O, M+H	C20H28O	-0.542955	20176.9	19185.6	19885.2	5635.64	6943.33	8095.6	5234.56	4837.23	4323.07	26932.8	30710.2	32606.8	20228.8	22775.2	41750.6
11.13_552.3679m/z	552.368	11.1343	neg	PC(O-18:1(11Z)/0:0)	LMGP01060034	Lipids and lipid-like molecules	Glycerophospholipids	Glycerophosphocholines			45.4	34.6	M+FA-H	C26H54NO6P	1.70433	66017.6	65086.5	58765.4	11415	22442	24273.1	18368.4	17504.4	13228	86501.3	106734	80103.5	67072.2	76478.1	94196.9
11.26_578.3449m/z	578.345	11.2587	pos	OOV-PE	LMGP20020037	Lipids and lipid-like molecules	Glycerophospholipids	Oxidized glycerophospholipids			45.4	35.5	M+H	C28H52NO9P	-0.588491	17116.5	19389.5	18817.4	847.156	900.938	720.261	379.469	805.867	272.531	15503.3	35929.3	20357.6	29095.1	38375	54557.1
14.25_662.4979m/z	662.498	14.2453	pos	DG(9D3/9D3/0:0)	HMDB0116428	Lipids and lipid-like molecules	Fatty Acyls	Fatty acids and conjugates			45.4	45	M+NH4	C39H64O7	-1.67801	5142.29	4479.59	4566.44	0.000105165	0.000105165	0.000105165	0.000105165	0.000105165	0.000105165	465.298	15899.8	6765.76	4542.3	12340.4	17511.6
2.11_279.1010m/z	279.101	2.10777	pos	gamma-Glutamylmethionine	HMDB0034367	Organic acids and derivatives	Carboxylic acids and derivatives	Amino acids, peptides, and analogues			45.4	32.8	M+H	C10H18N2O5S	0.173873	6405.34	6238.03	8867.42	458.389	299.781	901.424	685.628	951.462	211.287	11145.5	12645.1	22731.1	12027.8	11765.2	10906.3
3.97_294.1336m/z	294.134	3.96925	pos	Domoic acid	HMDB0033939	Organic acids and derivatives	Carboxylic acids and derivatives	Amino acids, peptides, and analogues	*	C13732	45.4	30.5	M+H-H2O	C15H21NO6	0.0420059	1972.24	2153.39	3237.91	231.452	2357.28	1620.74	2998.17	193.072	476.632	2456.55	2305	2120.38	1150.21	1290.88	5697.64
4.09_204.0691m/z	204.069	4.09055	pos	N-lactoyl-Methionine	HMDB0062182	Organic acids and derivatives	Carboxylic acids and derivatives	Amino acids, peptides, and analogues			45.4	32.4	M+H-H2O	C8H15NO4S	0.877938	6220.69	6634.31	7410.07	225.888	350.955	182.064	99.4232	259.569	160.759	2130.27	15285.6	8794.83	5079.26	12753.1	17986.1
4.48_237.0870m/z	237.087	4.48105	pos	L-Formylkynurenine	HMDB0060485	Organic oxygen compounds	Organooxygen compounds	Carbonyl compounds	**	C02700	45.4	32.1	M+H	C11H12N2O4	0.179077	537.965	759.756	847.607	33.1421	137.552	177.161	67.0885	65.6386	27.8095	458.682	1696.36	982.05	1233.66	1307.42	1724.81
4.95_238.1074m/z	238.107	4.95453	pos	N-lactoyl-Phenylalanine	HMDB0062175	Organic acids and derivatives	Carboxylic acids and derivatives	Amino acids, peptides, and analogues	***		45.4	35.9	M+H	C12H15NO4	-0.110056	567.763	682.334	581.175	365.493	417.78	665.5	861.093	478.149	308.744	1646.68	474.342	470.253	1224.31	668.598	857.258
6.94_388.2691m/z	388.269	6.93892	pos	delta9-11-IsoF	LMFA03130006	Lipids and lipid-like molecules	Fatty Acyls	Eicosanoids			45.4	31.6	M+NH4	C20H34O6	-0.722775	95003.4	98630	109358	173.645	355.709	595.973	325.816	488.29	569.8	95422.5	165754	153087	250531	263242	98283.1
8.12_277.2160m/z	277.216	8.11665	pos	13-OxoODE	HMDB0004668	Lipids and lipid-like molecules	Fatty Acyls	Lineolic acids and derivatives	**	C14765	45.4	31	M+H-H2O	C18H30O3	-0.62135	3292.92	3667.39	3620.71	2000.17	1537.26	1431.11	1447.83	1482	1862.48	5335.97	4890.39	5930.33	4320.71	5232.77	4450.25
9.36_219.1379m/z	219.138	9.35928	pos	(R)-Pterosin B	87179	Benzenoids	Indanes	Indanones			45.4	32	M+H	C14H18O2	-0.0667927	1652.04	1730.04	1900.39	1563.09	1669.73	1232.74	1391.33	1398.18	1632.47	1675.07	2407.79	1370.73	1281.38	1047.38	2534.86
0.74_361.1645m/z	361.165	0.740217	pos	6'-O-Formylmarmin	HMDB0040796	Phenylpropanoids and polyketides	Coumarins and derivatives	Unclassified			45.3	33.7	M+H	C20H24O6	-0.12934	2675.7	4761.34	3331.11	13727.3	5558.12	20818	35741.4	20729.4	1954.94	5157.41	444.498	262.075	228.076	777.159	8.3763
10.26_220.1098n	221.117	10.2567	pos	Precocene II	67355	Unclassified	Unclassified	Unclassified			45.3	31.2	M+H-H2O, M+H	C13H16O3	-0.43952	12869.2	12450.9	11303.8	18400.6	17087.5	13723.4	13470.9	14455.3	18125.6	9387.43	8139.62	9241.93	9487.95	8079.3	9386.73
10.44_324.2299n	325.237	10.4351	pos	methyl 15-hydroperoxy-9Z,12Z,16E-octadecatrienoate	LMFA01040039	Lipids and lipid-like molecules	Fatty Acyls	Fatty Acids and Conjugates			45.3	31	M+H, M+Na, M+K, M+H-H2O	C19H32O4	-0.550713	54917	57831.1	54532.9	13129.2	24454.4	18298.8	40310.9	30099.1	14883.6	256878	84609.8	83194.3	13732.5	11657.8	7699.84
5.86_256.1673n	239.164	5.85782	pos	(6R,8Z)-6-Hydroxy-3-oxotetradecenoic acid	HMDB0062363	Unclassified	Unclassified	Unclassified			45.3	34.3	M+H-H2O, M+H	C14H24O4	-0.767198	4649.28	5227.17	5265.2	3149.29	2855.88	2041.87	2390.15	2407.37	2664.69	10275.7	3219.77	3263.08	2259.17	6712.96	3990.72
6.96_180.1746m/z	180.175	6.96148	pos	Rimantadine	43325	Organic nitrogen compounds	Organonitrogen compounds	Amines		C07236	45.3	30.1	M+H	C12H21N	-0.432049	5629.92	5462.66	5460.19	7778.44	7919.17	6341.08	6471.88	7394.16	8438.04	4244.45	4067.44	4476.46	4809.97	4254.1	5862.47
7.27_163.1117m/z	163.112	7.26983	pos	4,4alpha,5,6-Tetrahydro-7-methyl-2(3H)-naphthalenone	94352	Organic oxygen compounds	Organooxygen compounds	Carbonyl compounds			45.3	30.8	M+H	C11H14O	-0.502099	7690.3	8021.01	7372.41	13251.3	11928.5	10151.7	9750.12	12060.7	13024.8	5982.1	5585.49	6278.24	6840.61	5370.7	7677.14
9.46_336.2531m/z	336.253	9.463	pos	Yucalexin B20	HMDB0036712	Lipids and lipid-like molecules	Prenol lipids	Diterpenoids	*		45.3	31	M+NH4	C20H30O3	-0.833771	11097.2	10810	10707.4	889.433	945.674	549.629	741.902	695.953	794.976	6278.21	17135.4	20466.4	22949.2	30573.8	7443.29
9.67_332.2793m/z	332.279	9.66635	pos	18-hydroxy-9R,10S-epoxy-stearic acid	LMFA02000003	Lipids and lipid-like molecules	Fatty Acyls	Octadecanoids			45.3	30.9	M+NH4	C18H34O4	-0.865819	18150.2	17702.6	21394.3	124.757	59.9654	0.000105165	32.2262	3.97027	42.7987	45594.8	23144.7	19781.3	17769.6	17591.2	10087.9
9.69_295.1903m/z	295.19	9.68893	pos	(7Z)-14-hydroxy-10,13-dioxoheptadec-7-enoic acid	LMFA01050450	Lipids and lipid-like molecules	Fatty Acyls	Fatty Acids and Conjugates			45.3	31.3	M+H-H2O	C17H28O5	-0.216338	5926.02	5666.24	5095.82	8983.87	8557.63	6755.13	6696.35	8029.76	10322.1	3950.69	4023.59	5156.88	4485.92	3354.12	4585.15
0.62_213.0980m/z	213.098	0.619967	pos	Glycyl-Histidine	85754	Organic acids and derivatives	Carboxylic acids and derivatives	Amino acids, peptides, and analogues			45.2	29.6	M+H	C8H12N4O3	-0.792539	2906.04	3277.56	2605.83	3907.21	5199.9	7939.76	4929.43	2609.9	3906.9	4086.18	1649.17	1923.8	1453.64	1835.42	1818.53
0.62_223.0955n	241.129	0.619967	pos	4-[(Hydroxymethyl)nitrosoamino]-1-(3-pyridinyl)-1-butanone	HMDB0062382	Organic oxygen compounds	Organooxygen compounds	Carbonyl compounds	**	C19563	45.2	29.7	M+H, M+NH4	C10H13N3O3	-0.686152	15465.3	14606.4	13152.8	19582.2	11929	14888.1	15099	12508.3	7134.7	14540.4	21047.9	8205.65	19621.3	12462.1	15404.2
0.63_239.1146m/z	239.115	0.63145	neg	Homocarnosine	HMDB0000745	Organic acids and derivatives	Peptidomimetics	Hybrid peptides	**	C00884	45.2	31.3	M-H	C10H16N4O3	-1.4544	5938.19	6898.48	7039.26	6039.28	3958.22	6466.51	5864.66	4939.41	1895.11	5590.01	9102.82	4524.51	10505.5	5914.77	5722.98
10.23_524.2787m/z	524.279	10.2323	neg	PE(22:6(4Z,7Z,10Z,13Z,16Z,19Z)/0:0)	LMGP02050013	Lipids and lipid-like molecules	Glycerophospholipids	Glycerophosphoethanolamines	*		45.2	30.6	M-H	C27H44NO7P	0.887073	75160	72543	79593.7	26388.8	76183.7	125223	135035	83956.3	26961	60903.2	19001.3	39826.9	40722.8	32205.6	48917.9
10.61_438.3578m/z	438.358	10.6141	pos	3Alpha,7Alpha,12Alpha-trihydroxy-27-nor-5Beta-cholestan-24-one	LMST04020001	Unclassified	Unclassified	Unclassified			45.2	33.6	M+NH4	C26H44O4	-0.0477981	805.011	918.343	927.016	3.33209	621.65	743.686	712.105	488.406	140.292	152.065	1401.29	1014.74	5826.48	2160.26	687.138
11.10_594.3762m/z	594.376	11.1042	pos	POV-PC	45370	Unclassified	Unclassified	Unclassified			45.2	29.6	M+H	C29H56NO9P	-0.563231	122498	127746	121169	5550.66	9694.18	6302.75	4154.48	8391.72	1605.83	40714.6	272174	134600	168261	249424	366995
4.78_186.1125m/z	186.113	4.7777	pos	5-Hepteneoylglycine	HMDB0094731	Organic acids and derivatives	Carboxylic acids and derivatives	Amino acids, peptides, and analogues			45.2	27.9	M+H	C9H15NO3	0.17739	45547.4	45422.1	41763.2	2913.91	4675.42	3069.76	2769.23	3370.1	3423.45	15817.5	108027	48894.3	41955.1	91312.9	106288
6.47_307.2146n	325.248	6.46587	pos	Dihydrocapsaicin	HMDB0038457	Benzenoids	Phenols	Methoxyphenols		C16952	45.2	29.8	M+H, M+NH4, M+H-H2O	C18H29NO3	-0.54851	20005.7	24915.4	34852.7	62361.8	2195.09	1447.04	94981.5	85004.6	3443.35	2807.85	3081.13	19505.3	9127.3	2986.06	3407.53
7.62_251.1288m/z	251.129	7.62147	neg	Etrogol	HMDB0039101	Benzenoids	Phenols	Tyrosols and derivatives			45.2	29.4	M+FA-H	C13H18O2	-0.259941	10480.6	10638	9678.75	10098.3	11220.3	11292.6	10525.8	11425.3	12229.6	8770.6	6763.46	8048.38	8974.18	6776.61	9366.33
8.63_277.2161m/z	277.216	8.62697	pos	12,15-Octadecadiynoic acid	74205	Lipids and lipid-like molecules	Fatty Acyls	Fatty Acids and Conjugates			45.2	28.9	M+H	C18H28O2	-0.417124	6362.33	5661.22	5635.54	3180.6	3151.39	2447.17	2376.97	2388.14	2432.1	7821.85	7445.09	5100.2	4238.96	5369.48	9730.63
0.78_347.0398m/z	347.04	0.777783	neg	Inosinic acid	HMDB0000175	Nucleosides, nucleotides, and analogues	Purine nucleotides	Purine ribonucleotides	**	C00130	45.1	29.3	M-H	C10H13N4O8P	-0.0124515	23509.4	21980.3	22721.9	30662.7	461.543	12184.6	103600	53553.8	0.000105165	9729.69	425.097	517.691	20753.9	5321.57	42212.8
1.06_152.0333n	153.041	1.0577	pos	Oxypurinol	866	Organoheterocyclic compounds	Imidazopyrimidines	Purines and purine derivatives		C07599	45.1	31.6	M+H, M+NH4	C5H4N4O2	-0.514779	107658	84593.7	108679	132680	137744	273064	188998	89794.9	125385	48642.4	56980.3	44521.9	44242.9	33059.7	49211.3
1.14_359.0169m/z	359.017	1.14127	pos	5,6,7-trihydroxy-2-(3,4,5-trihydroxyphenyl)-3,4-dihydro-2H-1-benzopyran-4-one	HMDB0128213	Phenylpropanoids and polyketides	Flavonoids	Flavans			45.1	36.2	M+K	C15H12O8	1.63938	3456.3	3100.66	3467	2802.51	1386.26	4978.75	4434.3	3150.63	0.000105165	3011.45	2880.31	2736.87	4502.71	2914.6	4244.92
12.65_311.2568m/z	311.257	12.6487	pos	9R-hydroxy-10E,12E-octadecadienoic acid, methyl ester	LMFA01050549	Lipids and lipid-like molecules	Fatty Acyls	Fatty Acids and Conjugates			45.1	41	M+H	C19H34O3	-4.0194	8154.98	8550.89	6495.29	4071.66	3865.41	3279.52	2407.7	1730.43	2742.33	1390.72	16482.5	5826.29	7035.99	22307.5	21200.7
2.83_206.1387m/z	206.139	2.8348	pos	dexpanthenol	3978	Organic oxygen compounds	Organooxygen compounds	Alcohols and polyols	**	C05944	45.1	36.2	M+H	C9H19NO4	0.243348	1562.53	1605.91	1841.53	828.652	702.329	1904.49	2110.17	1146.6	3648.62	5670.34	1143.61	631.031	1111.78	1363.21	1684.17
3.78_187.0634n	188.071	3.77692	pos	3-amino-2-naphthoic acid	34509	Unclassified	Unclassified	Unclassified			45.1	31.7	M+H, M+NH4, M+H-H2O	C11H9NO2	0.131916	121253	126897	120230	108607	114953	157366	144954	84769.2	84636.2	239268	112967	135862	101505	97748	77794.6
4.33_328.0947m/z	328.095	4.3337	pos	Benzoyl ecgonine	HMDB0041836	Benzenoids	Benzene and substituted derivatives	Benzoic acids and derivatives			45.1	42.5	M+K	C16H19NO4	0.618438	8699.99	8166.88	7725.29	1293.45	13336.3	5703.53	21364.5	1225.71	3167.86	5815.37	5236.75	5075.55	3312.3	6174.71	24252.2
4.56_170.1176m/z	170.118	4.55915	pos	7-oxo-8-amino-nonanoic acid	LMFA01060168	Lipids and lipid-like molecules	Fatty Acyls	Fatty Acids and Conjugates	**	C01092	45.1	31.4	M+H-H2O	C9H17NO3	0.0648622	4100.54	3653.54	4415.89	5433.14	4678.99	4048.19	4513.45	5211.57	5061.65	3321.78	3163.36	5496.28	3119.66	3073.4	2808.77
5.01_259.1078m/z	259.108	5.01457	pos	N-lactoyl-Tryptophan	HMDB0062178	Organic acids and derivatives	Carboxylic acids and derivatives	Amino acids, peptides, and analogues			45.1	28.9	M+H-H2O	C14H16N2O4	0.239629	2274.89	1794.63	2461.78	160.488	105.842	98.3909	51.7936	191.75	60.8136	1285.41	6479.81	2387.29	2143.44	4628.26	4098.79
9.07_221.1544m/z	221.154	9.06997	neg	(6E,8E)-4,6,8-Megastigmatriene	HMDB0035180	Hydrocarbons	Unsaturated hydrocarbons	Branched unsaturated hydrocarbons			45.1	29.8	M+FA-H	C13H20	-1.80564	17664.4	16812.6	14745.2	18824.9	21100.1	15855.3	19441.1	18283	21944.3	12891.1	15504.1	16500.8	15300.2	9369.07	13682.8
9.67_468.3681m/z	468.368	9.66635	pos	3alpha,12alpha,22-Trihydroxy-5beta-cholestan-26-oic acid	LMST04030061	Unclassified	Unclassified	Unclassified			45.1	33.2	M+NH4	C27H46O5	-0.540443	3427.45	3000.86	3124.03	0.000105165	0.000105165	0.000105165	67.8791	0.000105165	0.000105165	4346.41	8796.6	2327.76	2033.38	5665.93	13133
9.76_165.1274m/z	165.127	9.75692	pos	2-Butyl-4-methylphenol	88152	Benzenoids	Phenols	Cresols			45.1	30.1	M+H	C11H16O	-0.237505	4480.74	4371.9	3797.43	6717.52	5942.35	4716.62	4897.86	4985.7	6680.51	3404.64	3168.43	3190.43	3210.3	3053.31	3609.61
10.17_326.2688m/z	326.269	10.166	pos	Obtusilactone A	HMDB0030960	Organoheterocyclic compounds	Tetrahydrofurans	Unclassified			45	28.3	M+NH4	C19H32O3	-0.485733	19129.7	19832.5	22652.4	26196.4	27546.5	21277.4	21634.2	26399.5	32811.8	19972	19003.6	22043.8	22310.4	21095	24697
10.77_342.3364m/z	342.336	10.7711	pos	3-Methyl-3-butenyl hexadecanoate	LMFA07010635	Lipids and lipid-like molecules	Fatty Acyls	Fatty esters			45	31.4	M+NH4	C21H40O2	-0.792591	6015.57	5371.42	5099.23	7750.87	9914.79	3658.5	1909.87	10279.6	29107.4	1772.06	1413.76	2506.3	1760.59	1082.43	1032.74
11.47_506.3254m/z	506.325	11.4685	neg	PE(20:1(11Z)/0:0)	LMGP02050020	Lipids and lipid-like molecules	Glycerophospholipids	Glycerophosphoethanolamines			45	33.8	M-H	C25H50NO7P	0.356515	22773	27627.7	25317.4	13757.7	24965.2	28752.2	28079	27151.5	14925	18309.3	26670.6	24164.3	20778.3	14811.3	29976
12.12_334.2870n	352.321	12.1232	pos	10,13,16-Docosatrienoic acid	LMFA04000090	Lipids and lipid-like molecules	Fatty Acyls	Docosanoids			45	30.4	M+H, M+NH4	C22H38O2	-0.596532	91519.3	92112.9	87352	100213	123936	79632.4	90148.7	120084	102375	56366	99975.1	68258.3	84745.9	68995.7	91288.8
12.37_237.2210m/z	237.221	12.3653	pos	4E,6Z,10Z-Hexadecatrien-1-ol	46152	Lipids and lipid-like molecules	Fatty Acyls	Fatty alcohols			45	32.5	M+H	C16H28O	-1.38865	9952.58	10718.9	8971.4	13416.4	13594.8	11325.3	10806.6	12227.7	13864.3	8875.74	7791.22	9914.74	8921.43	8153.62	9685.89
4.11_172.0969m/z	172.097	4.10772	pos	N-butanoyl-lhomoserine lactone	36732	Lipids and lipid-like molecules	Fatty Acyls	Fatty amides		C11837	45	27.8	M+H	C8H13NO3	0.179304	16644.2	16113.1	22293.8	2639.16	3172.63	2279.32	2022.33	2415.2	2751.63	5128.77	42245	25617.2	13298.6	30156.5	43274.4
5.08_361.1392m/z	361.139	5.07617	pos	Nitrendipine	HMDB0015187	Organoheterocyclic compounds	Pyridines and derivatives	Hydropyridines		C07713	45	30.3	M+H	C18H20N2O6	-0.617563	2162.54	1903.91	2653.27	3859.17	2248.43	5073.12	3461.49	2927.92	1969.7	1928.98	813.174	1118.38	1390.3	614.345	299.225
5.48_286.2013m/z	286.201	5.4843	pos	Bisacurone epoxide	HMDB0038503	Lipids and lipid-like molecules	Prenol lipids	Sesquiterpenoids	*		45	32	M+NH4	C15H24O4	-0.101818	1776.89	2054.89	2513.27	1467.21	2702.1	2300.01	8808.45	6772.97	1856.58	330.993	363.558	357.2	328.503	415.774	946.644
7.38_552.3295m/z	552.329	7.3817	pos	PG(20:3(8Z,11Z,14Z)/0:0)	LMGP04050025	Lipids and lipid-like molecules	Glycerophospholipids	Glycerophosphoglycerols			45	28.8	M+NH4	C26H47O9P	-0.212511	2637.27	3274.29	3218.07	0.000105165	0.000105165	0.000105165	0.000105165	0.000105165	0.000105165	3216.63	5545.74	1764.53	2495.09	5297.54	17063.4
8.07_175.1481m/z	175.148	8.07365	pos	1,2,3,4-tetrahydro-2,5,8-trimethyl naphthalene	96269	Unclassified	Unclassified	Unclassified			45	27.6	M+H	C13H18	-0.279415	43244.5	41619	38128.8	63068.8	62289.7	49216.6	49499.3	55081.6	65844.2	32173.4	27563.9	30201	29970.9	24968.9	36873.2
9.12_354.2637m/z	354.264	9.12417	pos	PGF2alpha-1,11-lactone	LMFA03010071	Lipids and lipid-like molecules	Fatty Acyls	Eicosanoids			45	29.9	M+NH4	C20H32O4	-0.697195	5940.97	7203.09	6129.91	110.651	226.557	186.708	70.799	105.462	62.453	3936.05	9700.78	11953	15913.6	17326.3	6147.79
9.87_167.0702m/z	167.07	9.86982	pos	4-Hydroxyhydratropate	65903	Unclassified	Unclassified	Unclassified			45	28.1	M+H	C9H10O3	-0.325917	7594.04	7323.92	6889.88	11897.9	11114	8001.35	8156.44	9355	12275.2	5955.12	5273.62	5779.55	5713.54	5437.46	6280.82
1.36_237.0867m/z	237.087	1.35667	pos	L-Agaridoxin	HMDB0029445	Organic acids and derivatives	Carboxylic acids and derivatives	Amino acids, peptides, and analogues			44.9	31.3	M+H-H2O	C11H14N2O5	-1.06676	979.985	1104.47	1150	0.000105165	41.3815	0.000105165	38.5113	0.000105165	0.000105165	2306.35	1510.1	1064.55	1046	2926.33	1454.28
10.84_314.3413m/z	314.341	10.8377	pos	Phytol	LMPR0104010002	Lipids and lipid-like molecules	Prenol lipids	Diterpenoids	*	C01389	44.9	31.6	M+NH4	C20H40O	-1.34576	8307.04	8890.58	8161.18	8765.52	9801.53	7064.29	6448.3	7714.55	9225.62	6464.87	8797.37	8184.02	7862.61	6042.75	6793.1
11.97_210.1851m/z	210.185	11.9694	pos	(E)-5,8-Megastigmadien-4-one	HMDB0034671	Organic oxygen compounds	Organooxygen compounds	Carbonyl compounds			44.9	35.6	M+NH4	C13H20O	-0.956081	7058.23	6658.15	6513.33	1694.31	1184.07	912.327	905.864	1252.17	859.453	9310.89	10464.6	16990.7	6625.86	6400.54	10501.3
12.98_251.0465m/z	251.046	12.9768	pos	(-)-Mycomycin	LMFA01031139	Lipids and lipid-like molecules	Fatty Acyls	Fatty Acids and Conjugates			44.9	31.3	M+K	C14H12O2	-1.83914	16970.5	18151.7	16784.1	0.000105165	0.000105165	0.000105165	105.767	0.000105165	0.000105165	0.000105165	0.000105165	0.000105165	49666.6	61096.6	45584.1
3.62_240.0979m/z	240.098	3.62253	pos	Pyro-L-glutaminyl-L-glutamine	HMDB0039229	Organic acids and derivatives	Carboxylic acids and derivatives	Amino acids, peptides, and analogues			44.9	30.3	M+H-H2O	C10H15N3O5	0.0908586	404.25	635.251	683.215	152.669	138.253	165.828	218.708	159.486	220.07	178.735	2154.14	371.689	743.485	1176.39	2689.06
3.78_146.0601m/z	146.06	3.77692	pos	Isocarbostyril	66365	Unclassified	Unclassified	Unclassified			44.9	29.9	M+H	C9H7NO	0.138657	6901.92	7067.24	6673.92	5172.27	5014.22	5811.73	5013.55	4599.54	4954.44	7182.98	7852.51	6879.22	6948.19	7681.72	8467.68
6.06_412.2690m/z	412.269	6.0607	pos	delta9-4-NeuroF	LMFA04020002	Lipids and lipid-like molecules	Fatty Acyls	Docosanoids			44.9	30.9	M+NH4	C22H34O6	-0.931753	3650.55	3717.91	4666.66	740.254	741.881	353.734	592.434	629.796	711.703	3301.12	11145.1	6541.19	4061.95	11222.2	3491.73
7.71_442.1886m/z	442.189	7.70545	pos	18-Carboxy-dinor-LTE4	LMFA03020057	Organic acids and derivatives	Carboxylic acids and derivatives	Amino acids, peptides, and analogues			44.9	32.3	M+H	C21H31NO7S	-1.86426	2400.54	2483.41	2999.69	0.000105165	0.000105165	0.000105165	0.000105165	0.000105165	0.000105165	1798.4	4489.18	3234.77	5540.91	7675.69	1654.61
8.32_242.2113m/z	242.211	8.3212	pos	S-cucujolide III	LMFA07040046	Lipids and lipid-like molecules	Fatty Acyls	Fatty esters			44.9	30.1	M+NH4	C14H24O2	-0.602813	3585.09	3347.5	3724.86	4679.36	3876.86	3562.71	3676.23	4262.79	4900.37	6020.26	4372.03	5454.87	2967.24	2958.64	5740.63
9.46_203.1795m/z	203.179	9.463	pos	beta-vatirenene	96263	Lipids and lipid-like molecules	Prenol lipids	Sesquiterpenoids	*		44.9	26.9	M+H	C15H22	0.240536	654.254	817.42	582.797	348.613	238.413	232.854	123.623	328.244	278.269	753.502	1247.84	722.085	1366.32	678.068	1170
9.64_311.2231m/z	311.223	9.6393	neg	10S,11S-epoxy-9S-hydroxy-12Z-octadecenoic acid	LMFA02000010	Lipids and lipid-like molecules	Fatty Acyls	Octadecanoids			44.9	29.9	M-H	C18H32O4	1.06025	27484.6	27113.3	25562.9	0.000105165	143.976	108.055	122.395	0.000105165	0.000105165	45347.2	54181.9	32453.6	25006.4	40297	80537.7
0.64_318.1291m/z	318.129	0.640917	pos	N-(1-Deoxy-1-fructosyl)histidine	HMDB0037839	Lipids and lipid-like molecules	Prenol lipids	Sesquiterpenoids			44.8	31.2	M+H	C12H19N3O7	-1.4936	4091.06	2808.32	3809.93	5156.86	7374.19	7076.13	2364.19	2043.57	12062.1	1021.29	1746.63	2512.44	1091.27	364.683	510.821
0.74_274.0918m/z	274.092	0.740217	pos	Deoxyadenosine	HMDB0000101	Nucleosides, nucleotides, and analogues	Purine nucleosides	Purine 2'-deoxyribonucleosides	**	C00559	44.8	32.8	M+Na	C10H13N5O3	2.96304	18034.9	17934.7	17196.5	10643	12319.9	15398.5	15706.7	8799.14	6282.32	16937.9	23609.7	28493.5	19198.7	13983	20183.7
0.76_324.0588m/z	324.059	0.760767	pos	5'-CMP	3452	Nucleosides, nucleotides, and analogues	Pyrimidine nucleotides	Pyrimidine ribonucleotides	**	C00055	44.8	32.5	M+H	C9H14N3O8P	-0.912296	9377.29	8466.24	9240.76	7865.7	3324.7	10016	6772.82	7672.32	381.109	10563.9	10299.9	4991.85	11491	8783.52	9964.97
1.06_333.0940m/z	333.094	1.0552	neg	(S)-a-Amino-2,5-dihydro-5-oxo-4-isoxazolepropanoic acid N2-glucoside	HMDB0029404	Organic oxygen compounds	Organooxygen compounds	Carbohydrates and carbohydrate conjugates			44.8	28.3	M-H	C12H18N2O9	0.0953967	10702.5	16750.1	12320.8	10901.1	15029	10903.3	15443.9	9034.72	10879.7	12314.9	7961.05	4761.59	6621.55	8902.67	8624.42
10.79_327.2316m/z	327.232	10.7937	pos	(+/-)-17-HDoHE	LMFA04000032	Lipids and lipid-like molecules	Fatty Acyls	Fatty acids and conjugates	*		44.8	28.9	M+H-H2O	C22H32O3	-0.786604	26053.5	25413.5	23287	15190.2	23992.8	26188.8	15886.5	13059	12362.7	23962.1	29593.9	38141.7	20812.1	22376	39303.7
11.44_372.2893m/z	372.289	11.4372	pos	N-palmitoyl dopamine	LMFA08020245	Lipids and lipid-like molecules	Fatty Acyls	Fatty amides			44.8	30.3	M+H-H2O	C24H39NO3	-1.14897	2003.9	2724.7	2446.33	1513.64	4502.48	6240.46	5642.38	4879.75	2179.06	1899.62	1711.88	2130.39	791.988	993.946	883.15
11.64_506.3254m/z	506.325	11.643	neg	PE(0:0/20:1(11Z))	LMGP02050046	Lipids and lipid-like molecules	Glycerophospholipids	Glycerophosphoethanolamines			44.8	31.9	M-H	C25H50NO7P	0.386717	40743.3	46864.3	39612.2	19394.9	31249.6	31443.5	20775.4	23209.2	15423.2	53647.9	49895.8	59075.8	34342.4	32578.6	45436.6
11.86_180.1512n	198.185	11.8587	pos	cis-Quinceoxepane	HMDB0038108	Organoheterocyclic compounds	Oxepanes	Unclassified			44.8	32.3	M+H, M+NH4	C12H20O	-1.05865	22573	23066.2	18206.7	10442.3	9945.02	8134.71	5385.74	6562.89	6669.44	25108.2	28209.3	41590.3	19740.7	17912.5	28903.7
12.10_363.1715m/z	363.171	12.1009	pos	4,7,10,13-Docosatetraynoic acid	LMFA01030680	Lipids and lipid-like molecules	Fatty Acyls	Fatty Acids and Conjugates			44.8	31.3	M+K	C22H28O2	-1.88426	872.204	1048.87	1196.97	251.494	174.563	180.473	228.574	209.683	139.632	137.757	0.000105165	0.000105165	3675.5	4115.03	3485.37
14.61_370.3080n	371.315	14.613	pos	3-Acetoxy-eicosanoic acid	LMFA01050546	Lipids and lipid-like molecules	Fatty Acyls	Fatty Acids and Conjugates			44.8	30.3	M+H, M+Na	C22H42O4	-0.746169	91692.6	95122.7	72730.9	136425	125431	96080.1	93948.3	97840.9	116907	60740	51558.5	51819.6	58208.3	53946.1	54461.1
15.21_419.3152m/z	419.315	15.2063	pos	Diisononyl phthalate	70706	Unclassified	Unclassified	Unclassified			44.8	30.5	M+H	C26H42O4	-0.865255	53674.9	55500.1	68753.7	76665.2	86792.7	73138.8	81269.4	91660.7	101012	57449.7	45605.5	55508.2	49227.3	51593.5	57154.4
3.84_181.0610m/z	181.061	3.84187	pos	Nicotinuric acid	1499	Organic acids and derivatives	Carboxylic acids and derivatives	Amino acids, peptides, and analogues	**	C05380	44.8	31.2	M+H	C8H8N2O3	1.131	842.415	705.423	880.44	298.31	233.169	219.362	237.738	161.845	316.623	2099.51	441.494	832.355	782.068	2516.12	546.591
3.93_188.0345m/z	188.035	3.92725	neg	Kynurenic acid	HMDB0000715	Organoheterocyclic compounds	Quinolines and derivatives	Quinoline carboxylic acids	***	C01717	44.8	32.5	M-H	C10H7NO3	-4.10402	1105.12	1177.42	1431.27	43.8181	69.4642	127.751	51.8953	60.0391	60.6679	4353.83	1360.77	1399.45	1387.65	2071.58	1033.12
4.01_212.0018m/z	212.002	4.00618	neg	Indoxyl sulfate	HMDB0000682	Organic acids and derivatives	Organic sulfuric acids and derivatives	Arylsulfates	***		44.8	33.6	M-H	C8H7NO4S	-2.52971	1047.34	967.599	930.733	0.000105165	0.000105165	0.000105165	0.000105165	0.000105165	0.000105165	10297.2	110.884	1046.95	546.28	106.183	0.000105165
4.85_367.1168m/z	367.117	4.85387	pos	5-Methoxyhinokinin	HMDB0038950	Lignans, neolignans and related compounds	Furanoid lignans	Tetrahydrofuran lignans			44.8	38.4	M+H-H2O	C21H20O7	-2.20718	10121.9	9673.27	12578	12836.8	15310.4	13566.2	7701.24	3902.21	6719.23	6948.54	5303.8	12712.9	11494.3	7812.8	8362.78
5.51_345.2284m/z	345.228	5.50985	neg	MG(0:0/14:1(9Z)/0:0)	HMDB0011531	Lipids and lipid-like molecules	Glycerolipids	Monoradylglycerols	*		44.8	28.9	M+FA-H	C17H32O4	0.385413	2613.57	2464.28	2175.55	0.000105165	0.000105165	0.000105165	0.000105165	0.000105165	0.000105165	11042	4500.38	5939.8	2394.58	2813.49	3115.7
6.22_375.3216m/z	375.322	6.21865	pos	N-palmitoyl threonine	LMFA08020107	Lipids and lipid-like molecules	Fatty Acyls	Fatty amides			44.8	29.3	M+NH4	C20H39NO4	-0.460456	6555.27	7113.09	9114.13	12240.2	6330.29	6203.07	8233.02	11005.9	12743	9619.51	11746.2	11745.4	8851.85	6403.31	12093.8
0.80_135.0300m/z	135.03	0.799367	neg	L-threonic Acid	HMDB0062620	Organic oxygen compounds	Organooxygen compounds	Carbohydrates and carbohydrate conjugates	**	C01620	44.7	28.7	M-H	C4H8O5	0.491279	26461.3	27671.5	29002.1	16831	23324.3	22289.1	24991.3	12451.5	11063.4	35855.4	30671.1	31239	29384.8	26626	43564.6
10.30_211.1692m/z	211.169	10.3014	pos	12-keto tridecanoic acid	LMFA01060043	Lipids and lipid-like molecules	Fatty Acyls	Fatty Acids and Conjugates			44.7	31.4	M+H-H2O	C13H24O3	-0.325046	12993.5	12613.4	9980.96	17992.8	16759.2	13686	11985.9	14090.1	17254.8	9069.76	7723.15	8918.53	8662.11	7563.69	8942.76
10.48_310.2141n	333.203	10.4805	pos	16-L1-PhytoP	LMFA02030027	Lipids and lipid-like molecules	Fatty Acyls	Octadecanoids			44.7	29.1	M+NH4, M+Na	C18H30O4	-1.04896	9885.21	10170.9	9264.97	1345.55	1247.42	1122.54	514.127	627.399	556.904	6629.6	13949.2	11370.8	7495.71	14976.2	23132.9
10.50_444.3679m/z	444.368	10.5022	pos	3-hydroxyoctadecanoylcarnitine	LMFA07070043	Lipids and lipid-like molecules	Fatty Acyls	Fatty esters			44.7	55.1	M+H	C25H49NO5	-0.903786	32245.9	31941.7	30288.5	6251.36	34688.5	38617.2	38360.3	21850	10593.4	34508.8	26218.8	29548	19709.1	40425.5	31535.3
11.24_268.2400n	307.201	11.2368	pos	17:1(12Z)	LMFA01030907	Lipids and lipid-like molecules	Fatty Acyls	Fatty Acids and Conjugates			44.7	33.8	M+H-H2O, M+K	C17H32O2	-0.822107	6385.32	6696.47	5902.78	7251.78	7435.94	5645.77	5260.37	5614.26	6185.82	4993.34	5874.14	6401.48	4282.77	6394.56	7416.05
7.59_243.2197n	226.216	7.58617	pos	(4E,d14:1) sphingosine	53898	Lipids and lipid-like molecules	Sphingolipids	Sphingoid bases			44.7	26.9	M+H-H2O, M+H	C14H29NO2	-0.411244	19355.4	18883.3	20245.7	7846.16	9945.3	10004.2	8486.21	9025.72	7398.88	43322.8	17732.6	29333.7	25969.7	16915.1	27729.6
7.59_354.2637m/z	354.264	7.58617	pos	PGF2alpha-1,15-lactone	LMFA03010072	Lipids and lipid-like molecules	Fatty Acyls	Eicosanoids			44.7	28.2	M+NH4	C20H32O4	-0.406518	10420.2	12062.5	12886.6	238.746	66.6884	0.000105165	141.267	97.7732	174.254	12841	20594.2	14524.7	28927	24321.8	15191.2
8.30_378.2638m/z	378.264	8.29878	pos	Karakoline	67127	Unclassified	Unclassified	Unclassified			44.7	29.4	M+H	C22H35NO4	-0.292354	2763.97	2532.28	3185.23	54.5736	0.000105165	0.000105165	0.000105165	0.000105165	0.000105165	2004.4	5401.02	6224.88	3776.81	7761.12	1830.39
8.43_330.2638m/z	330.264	8.43395	pos	alpha-9,10-DiHODE	LMFA02000045	Lipids and lipid-like molecules	Fatty Acyls	Lineolic acids and derivatives	*		44.7	28	M+NH4	C18H32O4	-0.351448	906.394	727.33	1166.72	339.856	345.398	212.594	562.755	428.654	630.048	3126.94	1417.54	1211.17	784.639	873.98	883.895
1.12_321.0696n	320.062	1.11575	neg	Beta-Citryl-L-glutamic acid	HMDB0013220	Organic acids and derivatives	Carboxylic acids and derivatives	Amino acids, peptides, and analogues			44.6	29.7	M-H2O-H, M-H	C11H15NO10	0.137836	2899.57	3363.81	4209.92	235.752	215.887	3583.22	5444.67	3079.47	0.000105165	4320.71	3919.6	2524.41	7793.94	4037.19	8100.28
10.07_767.4557m/z	767.456	10.0744	pos	Pitheduloside A	HMDB0031357	Lipids and lipid-like molecules	Prenol lipids	Terpene glycosides	*		44.6	35.6	M+H	C41H66O13	-2.48742	4213.38	4405.93	3911.5	0.000105165	0.000105165	0.000105165	0.000105165	0.000105165	0.000105165	212.281	11094	2462.36	4698.51	10781.9	19625.8
10.30_522.2825m/z	522.282	10.3014	pos	PS(18:2(9Z,12Z)/0:0)	LMGP03050011	Lipids and lipid-like molecules	Glycerophospholipids	Glycerophosphoserines			44.6	29.1	M+H	C24H44NO9P	-0.312909	14007.5	13490.4	12107.4	8266.38	13478.4	24939.3	7746.25	7696.77	4540.83	25749.3	9350.26	10487.8	10586.8	15262	10617.4
10.44_320.2558m/z	320.256	10.4351	pos	3-ketosphingosine	LMSP01010002	Lipids and lipid-like molecules	Sphingolipids	Sphingoid bases			44.6	28	M+Na	C18H35NO2	-0.744634	10268.9	10173	9262.04	9337.67	4550.09	3707.68	4872.3	6080.86	5541.91	5802.91	18819.3	14469.4	7030.34	7347.33	10306
10.97_195.1743m/z	195.174	10.9716	pos	6,10-Dimethyl-5(E),9-undecadien-2-one	98068	Lipids and lipid-like molecules	Fatty Acyls	Hydrocarbons			44.6	27	M+H	C13H22O	-0.413136	27402.1	26824.6	24327.5	36155.5	34905.1	28554.4	28629.8	30590.5	37461.1	20422.8	18632.6	20018.7	21757.2	18205.5	22319
11.46_481.3170n	480.31	11.4574	neg	1-(2-methoxy-6Z-heptadecenyl)-sn-glycero-3-phosphoethanolamine	LMGP02060019	Lipids and lipid-like molecules	Glycerophospholipids	Glycerophosphoethanolamines			44.6	24.5	M-H, 2M-H	C23H48NO7P	0.420883	1.03695e+06	1.22434e+06	1.02185e+06	258940	638755	1.00849e+06	905498	571616	288002	1.87689e+06	685186	1.07556e+06	956550	1.15629e+06	1.16576e+06
11.97_510.3914m/z	510.391	11.9694	pos	1-octadecylglycero-3-phosphocholine	HMDB0062689	Lipids and lipid-like molecules	Glycerophospholipids	Glycerophosphocholines	**	C04317	44.6	30.8	M+H	C26H56NO6P	-0.750406	25723.5	25754	25682.4	14073.6	20067.6	24915.2	16356.3	19593	13721.6	41438.7	30874.1	23839.3	20677.5	29310.6	41803.9
13.92_129.1022m/z	129.102	13.9176	pos	L-Lysine 1,6-lactam	65848	Unclassified	Unclassified	Unclassified			44.6	26.2	M+H	C6H12N2O	0.0575809	22694.1	23747.1	21068.2	30696.6	31197.7	25260.9	23894.5	26933.1	32576.9	19102.2	16188.6	18457.1	19068.4	16506.4	19338.5
3.84_259.1298m/z	259.13	3.8375	neg	Glutamylisoleucine	HMDB0028822	Organic acids and derivatives	Carboxylic acids and derivatives	Amino acids, peptides, and analogues			44.6	26.1	M-H	C11H20N2O5	-0.492509	2347.76	2015.56	1752.92	836.108	717.367	1544.04	1470.23	371.8	345.302	2780.66	4135.82	3166.06	2302.91	2982.59	3369.45
4.18_114.0916m/z	114.092	4.17955	pos	6-amino-hexanoic acid	LMFA01100035	Lipids and lipid-like molecules	Fatty Acyls	Fatty acids and conjugates	**	C02378	44.6	31.7	M+H-H2O	C6H13NO2	2.10391	31319.9	30794.7	33924.5	47891.9	48590.2	37828.7	36935.6	43561.8	50503.3	19111.1	22136.7	25948.5	26447.8	21241.3	29841.8
4.37_202.1438m/z	202.144	4.37007	pos	N-(5-Methyl-3-oxohexyl)alanine	95923	Organic acids and derivatives	Carboxylic acids and derivatives	Amino acids, peptides, and analogues			44.6	34.7	M+H	C10H19NO3	0.309745	2652.31	2664.47	2665	3484.69	3232.41	2726.8	2452.76	2728.42	3478.8	1430.75	2216.96	1965.38	2015.67	2029.53	3598.41
5.35_345.2284m/z	345.228	5.35383	neg	MG(14:1(9Z)/0:0/0:0)	HMDB0011562	Lipids and lipid-like molecules	Glycerolipids	Monoradylglycerols	*		44.6	27.1	M+FA-H	C17H32O4	0.401115	5439.09	5711.82	6267.39	0.000105165	0.000105165	0.000105165	0.000105165	0.000105165	0.000105165	18872.4	7271.61	13279.2	5536.09	7609.66	3107.59
7.22_236.2008m/z	236.201	7.22428	pos	Calamusenone	HMDB0038200	Lipids and lipid-like molecules	Prenol lipids	Sesquiterpenoids	*		44.6	27.7	M+NH4	C15H22O	-0.275502	1468.87	1618.5	1539.37	2746.28	2780.77	1698.68	2248.25	2862.34	3029	1206.53	1081.44	1252.46	1380.77	1014.28	1398.76
8.37_308.2218m/z	308.222	8.36553	pos	N-[[3-Hydroxy-2-(2-pentenyl)cyclopentyl]acetyl]isoleucine	HMDB0041248	Organic acids and derivatives	Carboxylic acids and derivatives	Amino acids, peptides, and analogues			44.6	27.2	M+H-H2O	C18H31NO4	-0.71734	7641.94	7186.01	7302.24	277.341	130.615	58.6943	81.1965	219.552	121.066	14925.2	12572.5	7041.48	24107.1	11297	7364.49
0.76_246.1083m/z	246.108	0.760767	pos	Creatine riboside	HMDB0240254	Organic oxygen compounds	Organooxygen compounds	Carbohydrates and carbohydrate conjugates			44.5	33.1	M+H-H2O	C9H17N3O6	-0.730789	21641.8	17156.3	18033	11864.8	10701.7	22931.6	29215.2	12623.9	4852.11	20343.1	23773	12503.6	22416.9	16342.2	20572
0.78_180.0325m/z	180.032	0.7825	pos	S-(Carboxymethyl)-L-cysteine	1525	Organic acids and derivatives	Carboxylic acids and derivatives	Amino acids, peptides, and analogues			44.5	28.1	M+H	C5H9NO4S	-0.277906	12605.4	11370.6	12355.5	1517.92	2057.87	1344.77	1785.29	1634.88	2446.84	4083.93	18688	8582.13	18153.2	21333.8	41768.2
10.37_163.1116m/z	163.112	10.3689	pos	Jasmolone	HMDB0030039	Organic oxygen compounds	Organooxygen compounds	Alcohols and polyols			44.5	33	M+H-H2O	C11H16O2	-0.944176	11052.4	10951.9	9781.21	15388.4	14158.1	12020.8	11332.1	12357.2	15329.9	8091.55	7595.23	8064.23	8328.91	7277	8476.83
10.55_572.2979m/z	572.298	10.5467	pos	PS(20:2(11Z,14Z)/0:0)	LMGP03050021	Lipids and lipid-like molecules	Glycerophospholipids	Glycerophosphoserines			44.5	30.6	M+Na	C26H48NO9P	3.67653	10114.5	9967.52	9501.26	15759.8	20256.1	46070.3	14953	9881.81	6648.6	7552.15	3745.22	5712.31	4235.23	6080.93	3508.7
10.95_508.2799n	509.287	10.9489	pos	POV-PA	LMGP20070015	Lipids and lipid-like molecules	Glycerophospholipids	Oxidized glycerophospholipids			44.5	33.2	M+H-H2O, M+H	C24H45O9P	-0.404833	19082.1	21883.7	20067.8	7053.88	26718.9	35352.8	26421.6	10280.4	6210.53	28577.6	14556.6	19922.6	17042.7	17479.1	29631.1
2.04_245.1140m/z	245.114	2.03657	neg	Glutamylvaline	HMDB0028832	Organic acids and derivatives	Carboxylic acids and derivatives	Amino acids, peptides, and analogues			44.5	27.9	M-H	C10H18N2O5	-1.12957	1566.45	1497.81	1641.51	163.855	158.448	269.922	263.039	137.96	53.3033	4686.55	2017.67	2249.83	1834.41	3350.19	1993.57
4.05_211.0608m/z	211.061	4.04808	neg	Homovanillin	HMDB0005175	Benzenoids	Phenols	Methoxyphenols	**	C05581	44.5	27.2	M+FA-H	C9H10O3	-2.4769	310.863	293.414	241.568	38.0176	98.1109	54.1866	128.263	104.117	42.4989	1727.88	59.6327	112.193	84.3517	160.253	33.6874
4.96_171.0654m/z	171.065	4.96018	neg	6-(2-Hydroxyethoxy)-6-oxohexanoic acid	HMDB0061681	Lipids and lipid-like molecules	Fatty Acyls	Fatty acids and conjugates	*		44.5	31.4	M-H2O-H	C8H14O5	-4.60202	13869.6	12516.9	12129.3	19379.3	16435.6	11543.9	19990.4	17032.7	17156.3	9915.98	10997.2	12660.9	13248.5	9540.64	11307.9
7.71_352.2481m/z	352.248	7.70545	pos	Dehydropinifolic acid	HMDB0036828	Lipids and lipid-like molecules	Prenol lipids	Diterpenoids	*		44.5	27.2	M+NH4	C20H30O4	-0.53936	10310	10903	12937.3	0.000105165	48.8062	0.000105165	77.405	0.000105165	42.0199	8849.22	19632.4	16900.5	23723.5	34936.3	10585.9
8.16_374.2899m/z	374.29	8.16155	pos	13,14-Dihydro PGF2a	HMDB0004239	Lipids and lipid-like molecules	Fatty Acyls	Eicosanoids	*		44.5	26.6	M+NH4	C20H36O5	-0.450565	7072.23	7095.3	8868.5	66.1601	135.299	144.979	178.535	267.345	0.000105165	14346.2	10507.7	24338.6	9655.12	12243.2	10064.4
9.42_312.2531m/z	312.253	9.41723	pos	9,10-EpODE	LMFA02000015	Lipids and lipid-like molecules	Fatty Acyls	Octadecanoids			44.5	33.6	M+NH4	C18H30O3	-0.617939	1708.4	1735.66	1555.13	296.028	328.213	282.602	249.24	240.296	522.704	2539.3	3140.78	1617.3	1286.9	2011.71	3821.85
9.54_359.2231m/z	359.223	9.54473	neg	5-cis-15(R)-Iloprost	45130	Unclassified	Unclassified	Unclassified			44.5	30.8	M-H	C22H32O4	0.971321	3351.17	3030.4	2992.93	0.000105165	0.000105165	127.847	0.000105165	0.000105165	0.000105165	3890.93	6969.78	4302.43	4474.11	4458.15	12429.8
0.62_232.1654m/z	232.165	0.619967	pos	γ-Aminobutyryl-lysine	6403	Organic acids and derivatives	Peptidomimetics	Hybrid peptides			44.4	27.9	M+H	C10H21N3O3	-0.730297	1276.41	1483.87	1188.58	2554.93	1071.6	2136.65	2682.26	1793.73	663.646	2092.45	1351.54	620.51	1118.2	681.416	646.758
0.63_225.0988m/z	225.099	0.63145	neg	Alanyl-Histidine	HMDB0028689	Organic acids and derivatives	Carboxylic acids and derivatives	Amino acids, peptides, and analogues			44.4	35.6	M-H	C9H14N4O3	-2.11798	3464.98	3832.24	3959.25	1323.64	1285.84	2622.52	3345.94	1715.58	775.983	7513.19	2237.37	2400.82	7160.89	4580.24	6707.49
1.64_246.9915m/z	246.992	1.63812	neg	Vanillic acid 4-sulfate	HMDB0041788	Benzenoids	Benzene and substituted derivatives	Benzoic acids and derivatives			44.4	30.3	M-H	C8H8O7S	-1.00781	2710.18	3211.97	3443.82	0.000105165	0.000105165	0.000105165	0.000105165	0.000105165	0.000105165	14091.2	1771.62	3592.61	5801.15	4923.02	700.204
10.35_352.2479m/z	352.248	10.3466	pos	5,8-diepi-5-A2-IsoP	LMFA03110255	Lipids and lipid-like molecules	Fatty Acyls	Eicosanoids			44.4	31.5	M+NH4	C20H30O4	-0.890012	3633.03	3617.73	3637.01	0.000105165	16.5691	423.816	16.318	73.5912	0.000105165	1621.59	5974.6	4824.66	2982.73	6610.65	8796.51
11.17_652.4176m/z	652.418	11.1709	pos	PS(13:0/13:0)	LMGP03010971	Lipids and lipid-like molecules	Glycerophospholipids	Glycerophosphoserines			44.4	30.1	M+H	C32H62NO10P	-1.23509	4777.72	4138.22	5011.7	0.000105165	0.000105165	0.000105165	0.000105165	0.000105165	0.000105165	709.224	14869.1	5007.35	7172.51	10234.7	20007
13.68_254.2475m/z	254.248	13.6781	pos	Palmitoleamide	97431	Lipids and lipid-like molecules	Fatty Acyls	Fatty amides			44.4	40.1	M+H	C16H31NO	-1.21865	4555.82	5697.09	5377	1960.52	1639.45	1728.77	1394.58	1504.79	1715.95	5227.27	6405.76	8902.65	5084.98	4744.54	6462.25
3.68_206.0449m/z	206.045	3.67698	pos	Zeanic acid	HMDB0032963	Organoheterocyclic compounds	Quinolines and derivatives	Quinoline carboxylic acids			44.4	25.7	M+H	C10H7NO4	0.745785	6391.51	5973.45	6558.76	98.8879	141.149	95.4587	191.821	131.5	83.6319	30237.6	7774.76	7541.61	4652.46	4073.36	5454.72
4.21_285.1559m/z	285.156	4.20977	pos	Neuromedin B (1-3)	HMDB0013016	Organic acids and derivatives	Carboxylic acids and derivatives	Amino acids, peptides, and analogues			44.4	29.2	M+H-H2O	C12H22N4O5	0.421692	2648.89	2601.43	3676.25	2809.33	3494.48	3643.34	2020.69	1126.05	1725.68	2677.7	2694.69	3543.23	3584.79	2225.15	3334.31
7.60_235.1328m/z	235.133	7.6034	pos	3,7-Dimethyl-8,11-dioxo-2E,6E,9E-dodecatrienal	46446	Lipids and lipid-like molecules	Fatty Acyls	Fatty aldehydes			44.4	26.6	M+H	C14H18O3	-0.245566	14342	13703.6	13899.9	20793	19454.2	16416.5	17325.4	18960.9	23798.2	11359	9908.67	10728.5	12906.7	11238.6	14461.4
8.54_230.2478m/z	230.248	8.54027	pos	Xestoaminol C	53933	Lipids and lipid-like molecules	Sphingolipids	Sphingoid bases			44.4	24.9	M+H	C14H31NO	-0.339318	15987.7	19252.6	17871.5	10608.9	10718.4	9191.77	8874.42	13097.9	11319.9	9606.31	13854.8	52309.9	9090.3	11830.2	10217.2
9.14_179.1066m/z	179.107	9.14202	pos	2-Methylpropyl benzoate	95067	Benzenoids	Benzene and substituted derivatives	Benzoic acids and derivatives			44.4	29.5	M+H	C11H14O2	-0.430377	5854.11	6125.07	5076.79	9109.4	8811	6950.47	6870.13	7570.73	9701.42	4232.9	3598.29	3878.54	4581.26	3229.09	4733.1
0.64_170.0923m/z	170.092	0.640917	pos	1-Methylhistidine	HMDB0000001	Organic acids and derivatives	Carboxylic acids and derivatives	Amino acids, peptides, and analogues	**	C01152	44.3	29	M+H	C7H11N3O2	-0.586959	4708.38	4048.99	5016.64	2765.92	1908.02	2555.01	2208.2	1841.56	1539.86	6698.67	3897.01	4159.63	5216.57	8256.72	7835.54
10.35_424.3417m/z	424.342	10.3466	pos	Propenoylcarnitine	HMDB0013124	Lipids and lipid-like molecules	Fatty Acyls	Fatty acid esters	*		44.3	27.6	M+H-H2O	C25H47NO5	-0.918043	284261	280822	271428	70319.5	176891	187325	210128	149245	56729.2	239326	289275	301931	471459	463141	523632
10.70_478.2942m/z	478.294	10.6987	neg	LysoPE(0:0/18:1(11Z))	HMDB0011475	Lipids and lipid-like molecules	Glycerophospholipids	Glycerophosphoethanolamines	*		44.3	28	M-H	C23H46NO7P	0.693626	237819	221914	241709	100283	146980	201775	194918	176827	103935	376844	180105	236001	241860	268039	244258
11.79_372.3105m/z	372.311	11.7931	pos	PGF2alpha methyl ether	LMFA03010073	Lipids and lipid-like molecules	Fatty Acyls	Eicosanoids			44.3	31.4	M+NH4	C21H38O4	-0.944308	1165.14	1554.36	1086.28	253.807	330.71	224.491	265.87	212.685	156.154	2460.1	2999.57	563.104	1289.75	2300.48	2808.27
11.97_238.2163m/z	238.216	11.9694	pos	Humuladienone	HMDB0038208	Lipids and lipid-like molecules	Prenol lipids	Sesquiterpenoids	*		44.3	38.1	M+NH4	C15H24O	-1.06062	5653.21	5719.91	4896.81	1469.34	1481.57	822.307	863.882	1082.93	1263.72	7085.74	7904.92	12909.4	5269.54	5514.43	8407.91
3.80_229.1546m/z	229.155	3.79968	pos	Leucylproline	HMDB0011175	Organic acids and derivatives	Carboxylic acids and derivatives	Amino acids, peptides, and analogues	***		44.3	25.3	M+H	C11H20N2O3	-0.162139	19098.1	20196.3	20343.1	8463.71	23287.6	20631.6	22696.5	12834.2	20490.6	25623.4	21945.4	28653	18796.9	17050.8	19398.9
7.49_447.2352m/z	447.235	7.49073	neg	2-(2-phenylcyclobutyl)phenol	HMDB0134565	Phenylpropanoids and polyketides	Stilbenes	Unclassified			44.3	29.8	2M-H	C16H16O	4.96101	9255.64	8974.88	8709.93	0.000105165	0.000105165	0.000105165	0.000105165	0.000105165	0.000105165	7847.56	11816.2	17466.4	22895.7	26880.6	8833.64
7.88_192.1382m/z	192.138	7.87622	pos	diethyltoluamide	3982	Unclassified	Unclassified	Unclassified			44.3	29.1	M+H	C12H17NO	-0.243058	1206.3	1270.43	1376.14	1633.2	1757.65	1482.75	2571.37	4517.37	1258.63	632.902	609.738	761.471	725.022	598.626	1003.54
8.37_250.1932n	251.2	8.36553	pos	16:3(6Z,9Z,12Z)	74405	Lipids and lipid-like molecules	Fatty Acyls	Fatty Acids and Conjugates			44.3	24.9	M+H-H2O, M+H	C16H26O2	-0.363107	11624.1	11177.8	10708.7	5150.25	4910.59	3904.89	4136.79	4287.28	5064.51	19778	16084.1	9646.82	28137.5	14287.5	10581.7
9.92_361.2389m/z	361.239	9.91538	neg	16,16-dimethyl-PGA2	36154	Lipids and lipid-like molecules	Fatty Acyls	Eicosanoids			44.3	33.7	M-H	C22H34O4	1.17813	2633.99	3060.83	2069.28	0.000105165	0.000105165	0.000105165	0.000105165	0.000105165	0.000105165	4886.25	5131.38	3329.55	3868.89	5033.36	8084.72
1.70_262.1648m/z	262.165	1.7013	pos	3-hydroxyisovalerylcarnitine	LMFA07070041	Lipids and lipid-like molecules	Fatty Acyls	Fatty acid esters	*		44.2	25.1	M+H	C12H23NO5	-0.254749	11365.7	11587.7	14503.6	18747.5	12790	14914.9	20632.5	18859.6	6404.52	22992.2	10677.1	5072.62	5691.64	8278.89	12168.3
10.05_422.3262m/z	422.326	10.0518	pos	MG(0:0/22:5(7Z,10Z,13Z,16Z,19Z)/0:0)	HMDB0011556	Lipids and lipid-like molecules	Glycerolipids	Monoradylglycerols	*		44.2	26.5	M+NH4	C25H40O4	-0.687322	34673.6	34331.7	33771.2	20338.1	29909.9	99815.2	125939	95583.6	31893.5	14378.8	8590.83	7426.73	14411.1	13534.9	16050.3
10.23_361.2734m/z	361.273	10.2343	pos	9-deoxy-9-methylene-16,16-dimethyl -PGE2	LMFA03010059	Lipids and lipid-like molecules	Fatty Acyls	Eicosanoids			44.2	26.9	M+H-H2O	C23H38O4	-0.761024	18289.7	19236.2	16974.6	12663.9	17074.4	27094.9	15982.4	15603.7	8406.53	35465.8	11325.5	13665	15353.4	21191.3	17202.4
5.44_385.2468n	386.254	5.43828	pos	Buspirone	1449	Organoheterocyclic compounds	Diazinanes	Piperazines		C06861	44.2	32	M+H, M+NH4	C21H31N5O2	-2.62472	8353.72	8032.9	9116.58	746.084	1074.85	715.772	595.614	519.83	230.211	16035.9	11331.7	10571.8	13120.9	11803.4	9543.34
6.51_351.2410n	352.248	6.51115	pos	N-(3-oxo-9Z-hexadecenoyl)-homoserine lactone	LMFA08030019	Lipids and lipid-like molecules	Fatty Acyls	Fatty amides			44.2	26.2	M+H-H2O, M+H	C20H33NO4	0.0676181	3243.76	3701.99	3499.39	0.000105165	0.000105165	98.8491	0.000105165	0.000105165	0.000105165	6708.32	1426.75	1291.5	12011.9	14001.3	1251.31
7.25_446.1212n	429.118	7.2471	pos	3,6,7-Trihydroxy-4'-methoxyflavone 7-rhamnoside	LMPK12111586	Phenylpropanoids and polyketides	Flavonoids	Flavonoid glycosides			44.2	25.5	M+H-H2O, M+Na, M+H	C22H22O10	-0.292345	15730.5	15456.6	17337.3	28139.8	25964.3	23963	21122.4	28054.1	37134.2	12752.7	12592.7	14170.9	15005	11674.8	15079.6
8.64_311.2231m/z	311.223	8.64247	neg	2-Hydroxy-2,6,6-trimethylcyclohexanone	HMDB0037023	Organic oxygen compounds	Organooxygen compounds	Carbonyl compounds			44.2	23.1	2M-H	C9H16O2	0.990626	2479.48	2414.53	2530.07	0.000105165	0.000105165	0.000105165	35.6263	0.000105165	0.000105165	5521.45	4955.8	2613.82	1772.76	3301.11	9576.5
9.19_301.2161m/z	301.216	9.19377	pos	17alpha-Methyl-17beta-hydroxyandrosta-4,6-dien-3-one	70826	Unclassified	Unclassified	Unclassified			44.2	26.3	M+H	C20H28O2	-0.399486	1431.64	1675.12	1773.59	522.77	631.284	656.712	369.859	552.288	363.118	2848.58	3220.74	1568.76	1215.92	1915.01	2372.78
9.19_327.2408n	310.238	9.19377	pos	10-nitro-9E-octadecenoic acid	LMFA01120003	Lipids and lipid-like molecules	Fatty Acyls	Fatty acids and conjugates	*		44.2	24.9	M+H-H2O, M+Na	C18H33NO4	-0.482907	9906.49	10430.5	12406.2	1262.81	1291.5	950.404	1067.16	1390.41	946.528	19253	16825.7	9700.24	41134.8	12938.2	9130.8
9.40_191.1430m/z	191.143	9.40005	pos	3-Hydroxy-beta-ionone	HMDB0036821	Lipids and lipid-like molecules	Prenol lipids	Sesquiterpenoids	*		44.2	26	M+H-H2O	C13H20O2	-0.321639	14138.6	13343.2	12210.7	21225.9	20193.9	15177.4	15542	17479.6	20324	10115.1	8731.57	9729.96	9896.18	7923.34	10057.2
10.21_476.2787m/z	476.279	10.2092	neg	LysoPE(0:0/18:2(9Z,12Z))	HMDB0011477	Lipids and lipid-like molecules	Glycerophospholipids	Glycerophosphoethanolamines	*		44.1	27.3	M-H	C23H44NO7P	0.919793	53224.4	56830.7	45975.9	6244.68	16398.3	23020.4	24346.5	12450.8	6437.21	124466	32604.3	48565	53463.8	84738	62994.4
10.85_436.2836m/z	436.284	10.8544	neg	PE(P-16:0/0:0)	LMGP02070001	Lipids and lipid-like molecules	Glycerophospholipids	Glycerophosphoethanolamines			44.1	26.6	M-H	C21H44NO6P	0.637974	57378.8	45170.8	47670.9	23960.9	47491.9	62947.9	63180.6	51300	38846.8	69689.9	33131.2	51907.7	48581.9	43677.5	32607.4
11.33_666.4334m/z	666.433	11.3265	pos	PAz-PC	63020	Unclassified	Unclassified	Unclassified			44.1	25.3	M+H	C33H64NO10P	-0.97394	14349.7	14138.8	16006.2	265.191	524.666	375.624	186.856	278.141	0.000105165	3412.18	47604.5	12355.2	23094.1	35095.1	67606
12.17_314.2687m/z	314.269	12.166	pos	Densipolic acid	LMFA02000153	Lipids and lipid-like molecules	Fatty Acyls	Octadecanoids			44.1	27	M+NH4	C18H32O3	-1.07784	4046.33	4409.69	3648.7	6756.7	11071.8	3294.27	5957.11	4929.33	8075.99	4459.36	7912.72	4638.39	2675.83	1595.84	3178.35
3.47_271.1400m/z	271.14	3.4718	pos	2-[3-Carboxy-3-(methylammonio)propyl]-L-histidine	3400	Unclassified	Unclassified	Unclassified			44.1	23.6	M+H	C11H18N4O4	-0.462409	6600.25	6990.66	9307.87	9093.08	8813.98	14315	5457.22	4772.69	4531.12	4107.75	10119.4	21048.2	10199.9	5900.61	5816.28
3.73_360.0857m/z	360.086	3.7341	neg	S-Lactoylglutathione	HMDB0001066	Organic acids and derivatives	Carboxylic acids and derivatives	Amino acids, peptides, and analogues	**	C03451	44.1	32.6	M-H2O-H	C13H21N3O8S	-3.72562	21627.5	21481.2	21934.8	7613.43	20530.2	45128.8	63141.2	12503.8	10849.1	17598.4	18873.1	23816.9	18130.5	8882.15	13048.8
6.68_327.2178m/z	327.218	6.67985	neg	Corchorifatty acid F	HMDB0035919	Lipids and lipid-like molecules	Fatty Acyls	Lineolic acids and derivatives	*		44.1	27.9	M-H	C18H32O5	0.4585	8085.01	7988.96	8169.08	816.504	3402.42	7689.63	5916.95	3754.56	3505.07	17078.4	12482	6808.51	4030.29	5631.57	18632
7.18_330.2404n	348.274	7.17963	pos	9,10,18-trihydroxy-12Z-octadecenoic acid	LMFA02000317	Lipids and lipid-like molecules	Fatty Acyls	Octadecanoids			44.1	24.5	M+NH4, M+Na, M+K	C18H34O5	-0.559344	65314.1	73077.1	70461.2	1729.61	3404.02	2695.81	1752.05	1945.74	2365.88	154017	156463	72833.5	49228.2	85301.2	239757
8.63_290.2688m/z	290.269	8.62697	pos	16-Hydroxy hexadecanoic acid	HMDB0006294	Lipids and lipid-like molecules	Fatty Acyls	Fatty acids and conjugates	**	C18218	44.1	25.1	M+NH4	C16H32O3	-0.625257	2970.84	2457.73	2792.95	3618.32	2689.86	1222.3	3530.42	10249.6	6028.7	2588.68	2769.38	2922.56	3021.85	3259.37	4480.63
10.21_339.3004m/z	339.3	10.2117	pos	N-myristoyl lysine	LMFA08020264	Lipids and lipid-like molecules	Fatty Acyls	Fatty amides			44	26.9	M+H-H2O	C20H40N2O3	-0.607363	6953.97	5653.33	5544.43	7909.8	4249.66	2887.31	3180.12	6484.41	8774.84	4557.12	8838.24	6459.56	5219.29	4855.13	7203.36
10.32_200.2007m/z	200.201	10.324	pos	(Z,Z)-3,6-Dodecadien-1-ol	HMDB0031102	Lipids and lipid-like molecules	Fatty Acyls	Fatty alcohols	*		44	22.6	M+NH4	C12H22O	-0.774682	65108.9	63694.8	56602	60704.5	82473.1	45534.1	55005.5	77697.6	89769.2	53326.7	56168.1	58225.1	54168.9	42018.7	58950.4
10.97_592.3266m/z	592.327	10.9687	neg	OG-PE	LMGP20020036	Lipids and lipid-like molecules	Glycerophospholipids	Oxidized glycerophospholipids			44	32.3	M-H	C28H52NO10P	1.72972	15124.8	13156.3	11447.4	0.000105165	0.000105165	0.000105165	0.000105165	0.000105165	0.000105165	3881.46	20878.5	8025.49	16727.3	21835.3	47681.2
10.98_322.2511n	321.244	10.9808	neg	12R-hydroxy-5Z,8Z,12Z-eicosatrienoic acid	HMDB0062290	Lipids and lipid-like molecules	Fatty Acyls	Eicosanoids	*		44	28.3	M-H2O-H, M-H	C20H34O3	1.05598	18407.5	17056.6	16598.1	1104.46	3634.33	4309.72	2776.55	3848.5	1684.71	19093.5	29117.1	19759.9	25156.5	24891.8	26787.4
12.17_509.2886m/z	509.289	12.1731	neg	1-(11Z-eicosenoyl)-glycero-3-phosphate	HMDB0062305	Lipids and lipid-like molecules	Glycerophospholipids	Glycerophosphates	*		44	24.8	M+FA-H	C23H45O7P	0.190507	114820	120472	114299	50805.2	100648	123776	132459	85990.6	48568.3	129381	135803	135672	97979.4	108810	123191
12.61_180.1512n	198.185	12.6058	pos	Homodihydrojasmone	HMDB0031181	Organic oxygen compounds	Organooxygen compounds	Carbonyl compounds			44	30.8	M+H-H2O, M+NH4	C12H20O	-1.12801	32040.8	31680.9	29591.6	8254.21	6876.12	5602.31	5309.18	6940.32	7390.32	35263.5	42579	57540.4	25992.9	29282.2	43181.4
4.78_140.1070m/z	140.107	4.7777	pos	Tranexamic Acid	HMDB0014447	Organic acids and derivatives	Carboxylic acids and derivatives	Amino acids, peptides, and analogues		C12535	44	29.4	M+H-H2O	C8H15NO2	0.0286848	905.057	918.32	762.057	206.471	213.767	169.952	201.733	214.577	330.282	295.107	1914.32	913.093	763.766	1496.21	1786.25
6.11_360.2394m/z	360.239	6.11247	neg	O-decanoyl-R-carnitine	LMFA07070006	Lipids and lipid-like molecules	Fatty Acyls	Fatty acid esters	*	C03299	44	26.1	M+FA-H	C17H33NO4	0.786498	4557.29	3780.27	3979.23	0.000105165	0.000105165	0.000105165	0.000105165	0.000105165	0.000105165	12963.7	6406.19	4093.68	10369	4921.72	3840.04
6.16_333.1920m/z	333.192	6.15732	pos	Lysyl-Tryptophan	HMDB0028962	Organic acids and derivatives	Carboxylic acids and derivatives	Amino acids, peptides, and analogues			44	24.3	M+H	C17H24N4O3	-0.244144	1162.48	1049.5	1303.64	0.000105165	91.4101	0.000105165	31.9049	0.000105165	0.000105165	656.032	3508.91	2045.14	1764.49	2203.45	5052.96
6.68_406.2800m/z	406.28	6.6762	pos	5,6-Dihydroxyprostaglandin F1a	HMDB0012109	Lipids and lipid-like molecules	Fatty Acyls	Eicosanoids	*	C06475	44	23.9	M+NH4	C20H36O7	0.213971	2256.16	1953.29	2012.86	0.000105165	0.000105165	0.000105165	0.000105165	0.000105165	0.000105165	2343.19	4187.2	1641.55	4421.3	6198.51	717.198
9.85_149.1324m/z	149.132	9.8472	pos	Ectocarpen	71487	Unclassified	Unclassified	Unclassified			44	22.5	M+H	C11H16	-0.26453	3275.52	3338.7	3065.27	2034.29	1898.4	1451.98	1666.15	1823.35	1975.04	4558.14	4972.5	2516.82	2456.15	3525.09	7067.36
0.68_110.0273m/z	110.027	0.684517	pos	Hypotaurine	281	Organic acids and derivatives	Sulfinic acids and derivatives	Sulfinic acids	**	C00519	43.9	30.3	M+H	C2H7NO2S	2.37264	2893.19	3170.54	3242.29	2324.97	1151.72	1280.54	1408.75	1539.25	883.128	4899.43	2412.33	3464.42	4410.98	3323.02	4764.72
0.72_249.1555m/z	249.155	0.7213	pos	Asparaginyl-Valine	HMDB0028744	Organic acids and derivatives	Carboxylic acids and derivatives	Amino acids, peptides, and analogues			43.9	32	M+NH4	C9H17N3O4	-1.07874	285700	288866	267609	77421	50024.9	90750.3	101680	83134.2	18514.1	460784	264039	273345	330606	346452	498333
1.04_123.0554m/z	123.055	1.03683	pos	Niacinamide	HMDB0001406	Organoheterocyclic compounds	Pyridines and derivatives	Pyridinecarboxylic acids and derivatives	***	C00153	43.9	28.6	M+H	C6H6N2O	0.8837	287356	263588	256980	203206	182576	224523	281093	189423	114275	467787	225391	178586	256208	315507	373724
1.49_243.1087m/z	243.109	1.48623	pos	(S,S)-Nt-Histidinylalanine	94778	Organic acids and derivatives	Carboxylic acids and derivatives	Amino acids, peptides, and analogues	*		43.9	24.9	M+H	C9H14N4O4	-0.332628	2467.87	2544.82	2836.63	2497.8	1885.86	2434.01	1458.87	705.023	432.79	2615.67	4425.72	4342.54	4704.59	3129.95	2886.94
10.03_380.2542m/z	380.254	10.0292	pos	Phytosphingosine-1-P	HMDB0012280	Lipids and lipid-like molecules	Sphingolipids	Phosphosphingolipids	*		43.9	36.1	M+H-H2O	C18H40NO6P	-4.59423	8455.07	8013.62	7029.35	11008.4	12090.4	9416.2	8890.26	10037	13468.6	6775.85	6062.28	8751.36	4678.67	5974.25	3933.81
10.46_614.3475m/z	614.348	10.4571	neg	Janthitrem C	HMDB0040684	Organoheterocyclic compounds	Naphthopyrans	Unclassified			43.9	37.4	M+FA-H	C37H47NO4	-2.06171	14671.7	14824.3	10490.5	4002.44	12797.4	16678.4	16146.2	6063.09	3143.74	9155.66	4532.07	7204.37	10730.9	8446.82	29452.3
6.98_303.2179m/z	303.218	6.98225	neg	Convolvulinolic acid	LMFA01050046	Lipids and lipid-like molecules	Fatty Acyls	Fatty Acids and Conjugates			43.9	22.8	M+FA-H	C15H30O3	0.823723	3210.33	3177.8	3812.5	0.000105165	0.000105165	0.000105165	0.000105165	0.000105165	0.000105165	26473.4	4635.45	3578.52	1988.76	1536.92	1751.88
9.69_152.1201n	153.127	9.68893	pos	(S)-(-)-Perillyl alcohol	41074	Lipids and lipid-like molecules	Prenol lipids	Monoterpenoids		C02452	43.9	23.5	M+H-H2O, M+H	C10H16O	-0.102381	12482.7	12257.1	11159.4	18135.4	18051.2	11253.6	15353.9	14476.8	18570.1	11254.1	10068.1	10476.6	11053.6	9031.63	10244.2
9.78_496.3032m/z	496.303	9.7799	pos	PE(9:0/9:0)[U]	40682	Unclassified	Unclassified	Unclassified			43.9	23.6	M+H	C23H46NO8P	-0.295184	1889.72	2147.39	1827.95	0.000105165	209.855	149.633	0.000105165	114.99	93.3789	1630.42	2974.87	2230.95	2705.69	3907.71	6106.56
9.98_346.2507n	329.247	9.9836	pos	6-((Z)-pentadec-10-en-1-yl)salicylic acid	LMPK15040008	Lipids and lipid-like molecules	Polyketides	Phenolic lipids			43.9	26.7	M+H-H2O, M+H	C22H34O3	-0.186258	6350.42	5818.9	6259.26	0.000105165	151.232	86.1807	82.8342	280.615	191.361	8021.73	15573.9	4916.38	8483.45	13485.6	15242.8
0.85_175.0480n	176.055	0.84795	pos	DMOG	96529	Unclassified	Unclassified	Unclassified			43.8	21.7	M+H, M+Na, M+H-H2O	C6H9NO5	-0.225656	20930	22008.2	21007.6	33930.3	9209.37	32707.3	27035.8	30193.5	3955.39	14347.9	26048	19045.4	31555.7	20233.7	17276.9
10.32_546.2826m/z	546.283	10.324	pos	PS(20:4(5Z,8Z,11Z,14Z)/0:0)	LMGP03050007	Lipids and lipid-like molecules	Glycerophospholipids	Glycerophosphoserines			43.8	26	M+H	C26H44NO9P	-0.152086	23811.4	23679.3	22740.6	23489.9	30011.5	51231.5	17950.7	15960.5	8329.37	32287.4	15646.4	24761.1	16132.3	21539.8	12654.6
10.68_524.2981m/z	524.298	10.6809	pos	PS(18:1(9Z)/0:0)	40829	Lipids and lipid-like molecules	Glycerophospholipids	Glycerophosphoserines			43.8	28.5	M+H	C24H46NO9P	-0.363515	22915.2	25730.4	23379.4	13447.2	17905.7	21782	18430.1	12263.9	9406.72	25148.6	24479.8	28685.4	22785	28029.6	40691.5
12.80_270.2788m/z	270.279	12.8008	pos	16-Heptadecen-2-one	LMFA12000193	Lipids and lipid-like molecules	Fatty Acyls	Oxygenated hydrocarbons			43.8	22.4	M+NH4	C17H32O	-1.21281	943230	960544	803172	1.23698e+06	1.19839e+06	936801	910417	1.00244e+06	1.17818e+06	724560	626633	740243	703579	618221	695950
3.80_251.1138m/z	251.114	3.79968	pos	3-Deaza-2'-deoxyadenosine	96553	Unclassified	Unclassified	Unclassified			43.8	21.3	M+H	C11H14N4O3	-0.0869376	26747.2	27040.3	28791.4	1729.59	4335.19	2644.1	2301.25	1374.44	1142.96	4290.77	51361.8	33403.4	31525.5	33206.3	106470
3.80_290.1597m/z	290.16	3.79968	pos	3-Methylglutarylcarnitine	HMDB0000552	Lipids and lipid-like molecules	Fatty Acyls	Fatty acid esters	*		43.8	26.9	M+H	C13H23NO6	-0.279605	609.982	570.68	859.899	75.1559	0.000105165	44.5528	122.132	150.73	0.000105165	4218.8	1127.15	143.893	327.657	242.028	800.125
4.23_172.0396m/z	172.04	4.22585	neg	5-Phenyl-1,3-oxazinane-2,4-dione	HMDB0060400	Benzenoids	Benzene and substituted derivatives	Unclassified	**	C16596	43.8	26.1	M-H2O-H	C10H9NO3	-4.33749	2801.26	2646.29	2881.29	284.343	410.514	358.537	374.253	335.748	411.332	871.863	8023.94	4674.79	5127.92	6358.84	4268.88
9.73_119.0857m/z	119.086	9.73457	pos	alpha-Methylstyrene	70026	Benzenoids	Benzene and substituted derivatives	Phenylpropenes		C14395	43.8	29.6	M+H	C9H10	1.09623	2788.91	2820.94	2516.93	4259.74	3773.41	3076.51	3069.24	2861.7	3989.68	3373.39	1856.37	2281.37	2119.73	1576.06	2243.09
9.94_327.2408n	310.237	9.9383	pos	(9E)-9-nitrooctadecenoic Acid	HMDB0062738	Lipids and lipid-like molecules	Fatty Acyls	Fatty acids and conjugates	*		43.8	24.6	M+H-H2O, M+Na	C18H33NO4	-0.527249	1607.91	1575.12	1714.91	817.581	752.05	573.72	581.069	726.277	1041.21	1410.26	2219.13	1983.09	6232.73	1821.7	1358.01
9.94_335.2231m/z	335.223	9.9426	neg	15-epi-PGA1	36120	Lipids and lipid-like molecules	Fatty Acyls	Eicosanoids			43.8	33.3	M-H	C20H32O4	1.02415	2512.83	2841.6	2771.15	0.000105165	0.000105165	0.000105165	0.000105165	0.000105165	0.000105165	6282.31	7202.12	5407.58	3177.68	4368.46	9355.97
0.73_346.0557m/z	346.056	0.734367	neg	N-Acetyl-D-galactosamine 1-phosphate	HMDB0006480	Organic oxygen compounds	Organooxygen compounds	Carbohydrates and carbohydrate conjugates			43.7	26.9	M+FA-H	C8H16NO9P	4.23736	23537.5	22147.2	23252.6	40526.9	6496.94	21259	29114	58960.7	1090.65	32106.9	9215.34	8010.34	26063	26589.9	20163.7
0.80_113.0348m/z	113.035	0.8042	pos	Maleic hydrazide	72280	Unclassified	Unclassified	Unclassified			43.7	23.4	M+H	C4H4N2O2	2.04029	6599.16	6266.96	6355.93	4143.48	4578.76	5965.07	5015.47	3629	4716.7	8259.27	9009.5	7328.04	8242.59	7335.72	8392.69
1.39_232.0281m/z	232.028	1.38522	neg	Dopamine 4-sulfate	HMDB0004148	Organic acids and derivatives	Organic sulfuric acids and derivatives	Arylsulfates		C13691	43.7	27.7	M-H	C8H11NO5S	-1.8744	12455.7	11273.5	13475.4	336.684	195.324	779.106	839.312	464.363	275.705	62536.9	3558.04	16935.2	11010.2	47900.4	1901.11
10.17_366.2614m/z	366.261	10.166	pos	N-palmitoyl serine	LMFA08020101	Lipids and lipid-like molecules	Fatty Acyls	Fatty amides			43.7	24.3	M+Na	C19H37NO4	-0.212731	8689.88	8533.72	9513.23	12134.9	12671.1	9694.96	9994.51	12847.1	14795.8	8220.56	7190.58	8872.77	8215.12	6875.3	8491.44
10.88_297.2437m/z	297.244	10.8846	neg	cis-9,10-Epoxystearic acid	36008	Unclassified	Unclassified	Unclassified			43.7	32.4	M-H	C18H34O3	0.474559	1616.72	1379.52	1815.47	179.194	222.963	196.418	140.669	177.972	108.822	2285.71	2504.31	2747.94	1539.45	3018.77	4954.8
11.30_261.2210m/z	261.221	11.3038	pos	17-octadecen-9-ynoic acid	LMFA01030562	Lipids and lipid-like molecules	Fatty Acyls	Fatty Acids and Conjugates			43.7	27.1	M+H-H2O	C18H30O2	-1.02603	6518.54	6667.07	5519.18	3765.38	3819.31	3540.32	3109.9	3034.99	3107.15	7139.29	7760.3	10137.9	5065.68	6255.16	8497.8
12.54_664.3929m/z	664.393	12.5409	pos	1-(2-methoxy-tetracosanyl)-sn-glycero-3-phosphoserine	LMGP03060023	Lipids and lipid-like molecules	Glycerophospholipids	Glycerophosphoserines			43.7	29	M+K	C31H64NO9P	-3.47698	1377.74	2492.38	1938.07	0.000105165	0.000105165	0.000105165	0.000105165	0.000105165	0.000105165	0.000105165	0.000105165	0.000105165	18065.3	29219.4	10822.1
2.25_197.0921m/z	197.092	2.25083	pos	3-Amino-L-Tyrosine	44711	Unclassified	Unclassified	Unclassified			43.7	28.2	M+H	C9H12N2O3	-0.0362671	1348.29	1511.42	1420.49	988.921	911.894	697.043	844.096	898.083	1191.99	1540.05	2933.56	1073.95	1637.34	2039.48	5387.24
3.49_162.0549m/z	162.055	3.4893	pos	3-Hydroxy-1H-quinolin-4-one	69078	Unclassified	Unclassified	Unclassified			43.7	20.2	M+H	C9H7NO2	-0.137243	83874.1	77059	105240	4232.87	5320.02	3338.17	6138.2	5016.12	3915.87	434599	42413.5	40813.7	69992	47192.5	21732.9
6.30_304.2481m/z	304.248	6.30415	pos	9-hydroxy-16-oxo-hexadecanoic acid	LMFA01170059	Lipids and lipid-like molecules	Fatty Acyls	Fatty Acids and Conjugates			43.7	22.4	M+NH4	C16H30O4	-0.604555	3382.38	3257.49	4026.71	1192.4	1017.92	1019.12	781.755	1100.11	1011.38	15730.5	5548.38	6403.02	2429.11	2017.88	1748.27
6.51_214.1801m/z	214.18	6.51115	pos	7Z,9E-dodecadienoic acid	LMFA01030237	Lipids and lipid-like molecules	Fatty Acyls	Fatty Acids and Conjugates			43.7	23.5	M+NH4	C12H20O2	-0.256585	4825.95	4889.63	4355.97	6555.92	6439.3	5595.76	5108.18	4565.46	6569.62	3724.43	3637.8	4555.51	3246.76	3138.72	6827.68
7.25_428.2656m/z	428.266	7.24695	neg	(5Z,8Z)-3-hydroxytetradecadienoylcarnitine	LMFA07070019	Lipids and lipid-like molecules	Fatty Acyls	Fatty acid esters			43.7	22.8	M+FA-H	C21H37NO5	0.467148	13499.3	13491	13513.6	0.000105165	0.000105165	0.000105165	0.000105165	0.000105165	0.000105165	9401.39	38942.7	37231.3	17259.1	29553.9	7622.88
0.70_427.0950m/z	427.095	0.703	pos	Cysteineglutathione disulfide	HMDB0000656	Organic acids and derivatives	Carboxylic acids and derivatives	Amino acids, peptides, and analogues			43.6	30.7	M+H	C13H22N4O8S2	-0.463365	15950.8	14528.1	15345	9557.76	4783.05	12419.4	5801.38	7129.06	4206.16	6934.53	14248.7	13618.3	29661.5	29149.5	29372.7
10.66_209.1535m/z	209.154	10.6586	pos	Riesling acetal	HMDB0037562	Organoheterocyclic compounds	Tetrahydrofurans	Unclassified			43.6	25.6	M+H-H2O	C13H22O3	-0.461364	8983.8	8658.73	7070.78	9796.09	9102.32	7268.19	8040.26	7374.78	10362.1	7283.98	7025.14	6027.82	6486.43	5774.04	8776.83
12.95_767.5448n	768.552	12.9545	pos	PE(P-18:0/20:4(5Z,8Z,11Z,13E)(15OH[S]))	LMGP20020010	Lipids and lipid-like molecules	Glycerophospholipids	Oxidized glycerophospholipids			43.6	31.7	M+H-H2O, M+H	C43H78NO8P	-2.18239	4.64436e+06	3.00596e+06	3.79522e+06	2.59828e+06	1.18761e+06	1.08524e+06	2.04252e+06	2.81969e+06	5.07905e+06	2.85941e+06	2.5405e+06	3.26076e+06	3.03885e+06	2.85116e+06	3.06331e+06
3.45_257.1243m/z	257.124	3.44958	pos	2-(3-Carboxy-3-aminopropyl)-L-histidine	3387	Organic acids and derivatives	Carboxylic acids and derivatives	Amino acids, peptides, and analogues		C04441	43.6	23.4	M+H	C10H16N4O4	-0.451565	2549	3414.92	3818.07	4607.77	5289.32	3804.8	3038.05	1318.12	1417.77	2922.74	3110.6	4992.59	3422.43	2440.19	3481.88
7.16_232.1907m/z	232.191	7.16412	pos	12-hydroxy-10-dodecenoic acid	LMFA01050168	Lipids and lipid-like molecules	Fatty Acyls	Fatty Acids and Conjugates			43.6	22	M+NH4	C12H22O3	-0.271086	3677.45	4100.97	3304.73	7545.63	7061.82	5230.15	5287.42	5529.21	8184.88	2926.48	2830.92	3029.61	3060.08	2919.26	4753.82
7.25_305.2321m/z	305.232	7.2471	pos	Ustilic acid B	LMFA01050539	Lipids and lipid-like molecules	Fatty Acyls	Fatty Acids and Conjugates			43.6	22	M+H	C16H32O5	-0.63014	288.039	273.408	401.767	0.000105165	0.000105165	0.000105165	0.000105165	0.34735	0.000105165	2191.05	452.1	310.84	201.29	127.968	52.8096
0.70_158.0690n	176.103	0.703	pos	1-(Hydroxymethyl)-5,5-dimethyl-2,4-imidazolidinedione	HMDB0031670	Organoheterocyclic compounds	Azolidines	Imidazolidines			43.5	21.8	M+H, M+NH4	C6H10N2O3	-0.604157	26688	29862.9	25919.1	14209.8	22703.6	34636.8	21856.2	9317.04	12969.5	31393.8	34102.4	34812.2	27503.2	33239.7	39481.1
1.18_118.0420n	136.076	1.18307	pos	Benzofuran	70116	Organoheterocyclic compounds	Benzofurans	Unclassified		C14512	43.5	20.4	M+H, M+NH4	C8H6O	1.10171	35766.4	34431.3	33367.6	31748.7	35618.6	51910.3	37386.9	22215.3	27454.9	49355.3	30623.2	38864.6	28413.4	28909.1	24085.5
10.05_341.2687m/z	341.269	10.0518	pos	Thromboxanoic acid skeleton	45967	Unclassified	Unclassified	Unclassified			43.5	26.9	M+H	C20H36O4	0.254801	1273.25	1007.34	972.555	275.276	618.045	245.587	209.793	278.314	441.772	1040.73	1564.52	2962.25	704.946	2565.19	452.573
10.19_398.3263m/z	398.326	10.1888	pos	MG(0:0/20:3(11Z,14Z,17Z)/0:0)	HMDB0011545	Lipids and lipid-like molecules	Endocannabinoids	Unclassified	*		43.5	22.5	M+NH4	C23H40O4	-0.470869	158448	153916	143692	70422.4	190675	156897	160583	164307	92954.4	107154	152184	138224	153654	196349	313223
10.21_326.3052m/z	326.305	10.2117	pos	Sclareol	HMDB0036827	Lipids and lipid-like molecules	Prenol lipids	Diterpenoids	*	C09183	43.5	26.8	M+NH4	C20H36O2	-0.667365	2015.96	1942.3	1880.48	1116.2	1337.69	1012.9	943.655	1169.61	1416.47	1209.29	3240.02	1618.49	1483.77	2513.45	4444.04
10.52_651.3743n	652.381	10.5248	pos	PON-PS	LMGP20040013	Lipids and lipid-like molecules	Glycerophospholipids	Oxidized glycerophospholipids			43.5	30.3	M+H-H2O, M+H	C31H58NO11P	-0.698422	2307.87	2072.37	2121.59	0.000105165	0.000105165	0.000105165	0.000105165	0.000105165	0.000105165	0.000105165	4229.84	744.06	1466.37	3502.5	18392.1
11.53_348.2893m/z	348.289	11.5266	pos	Arachidonoyl Ethanolamide	3721	Organic nitrogen compounds	Organonitrogen compounds	Amines	**	C11695	43.5	38.1	M+H	C22H37NO2	-1.13324	3704.89	3470.55	4933.05	3015.71	4148.63	6749.71	7143.07	4832.64	5044.98	4747.58	4513.33	6103.72	3846.7	4173.68	3723.86
11.79_848.5615m/z	848.561	11.7931	pos	PI-Cer(t18:0/18:0)	LMSP03030013	Lipids and lipid-like molecules	Sphingolipids	Phosphosphingolipids			43.5	30.1	M+Na	C42H84NO12P	-1.06634	15767.7	18398.2	18498.6	352.942	721.398	0.000105165	0.000105165	0.000105165	0.000105165	3965.36	54205.4	17827.7	18199.7	45090.4	94665.2
2.13_281.1131m/z	281.113	2.12878	pos	Aspartylphenylalanine	HMDB0000706	Organic acids and derivatives	Carboxylic acids and derivatives	Amino acids, peptides, and analogues	***		43.5	23.5	M+H	C13H16N2O5	-0.346467	1738.16	1977.15	2658.6	1097.4	1367.26	4342.47	2603.44	1942.18	474.334	3163.43	1730.55	2682.13	3996.09	3027.31	2111.12
4.50_270.0892m/z	270.089	4.50462	pos	Carajuron	LMPK12010442	Lipids and lipid-like molecules	Polyketides	Flavonoids			43.5	30.1	M+H-H2O	C16H15O5+	1.92441	427.26	475.017	377.266	0.000105165	0.000105165	0.0205912	1.32332	0.739351	35.1189	131.727	905.465	296.035	354.624	619.558	1869.84
4.52_242.1499m/z	242.15	4.51717	pos	Lysyl-Hydroxyproline	HMDB0028952	Organic acids and derivatives	Carboxylic acids and derivatives	Amino acids, peptides, and analogues			43.5	20.3	M+H-H2O	C11H21N3O4	0.0691012	22800.9	18821.9	20213.4	1050.6	1146.01	548.149	407.714	610.895	1471.8	2564.75	43039.2	19378.4	18470.3	46723.5	45924.4
7.59_210.1852m/z	210.185	7.58617	pos	4-(4-Methyl-3-pentenyl)-3-cyclohexene-1-carboxaldehyde	HMDB0031733	Lipids and lipid-like molecules	Prenol lipids	Monoterpenoids	*		43.5	23.4	M+NH4	C13H20O	-0.134666	3405.86	3282	3484.29	5243.5	5032.99	4328.79	4592.68	5038.16	5627.18	2889.32	2176.07	2409.34	2814	2151.87	4374.86
7.63_314.1976m/z	314.198	7.63037	neg	N-[(Ethoxycarbonyl)methyl)-p-menthane-3-carboxamide	HMDB0032255	Organic acids and derivatives	Carboxylic acids and derivatives	Amino acids, peptides, and analogues			43.5	22.9	M+FA-H	C15H27NO3	1.20307	2512.13	2610.96	2837.1	0.000105165	0.000105165	0.000105165	0.000105165	0.000105165	0.000105165	3132.48	2952.42	1723.29	18879	2683.56	878.719
7.71_332.2792m/z	332.279	7.70545	pos	10S-HpOME	LMFA02000059	Lipids and lipid-like molecules	Fatty Acyls	Octadecanoids			43.5	24.1	M+NH4	C18H34O4	-1.14527	1068.85	1175.86	1393.25	0.000105165	0.000105165	0.000105165	0.000105165	0.000105165	0.000105165	5027.58	1498.98	1797.13	1121.38	783.203	787.771
9.92_416.3367m/z	416.337	9.91537	pos	2-Hydroxyhexadecanoylcarnitine	LMFA07070113	Unclassified	Unclassified	Unclassified	*		43.5	41.8	M+H	C23H45NO5	-0.820131	25079.3	24334.4	22922.8	14245.3	52983.2	61325.9	56812.9	30185.2	13831.7	38948.9	13122.4	9218.14	7909.04	11250.2	22462
1.12_190.0710m/z	190.071	1.12058	pos	N-Acetyl-L-glutamic acid	3325	Organic acids and derivatives	Carboxylic acids and derivatives	Amino acids, peptides, and analogues	**	C00624	43.4	53.4	M+H	C7H11NO5	0.0194042	5445.72	5116.56	4194.06	6470.25	5565.63	6139.55	4911.25	6462.66	5620.07	2956.33	3280.75	3497.14	4825.47	3356.2	2966.21
1.12_265.0853m/z	265.085	1.12058	pos	2'-Hydroxyfurano[2'',3'':4',3']chalcone	51808	Unclassified	Unclassified	Unclassified			43.4	31.5	M+H	C17H12O3	-2.42819	878.628	725.69	886.553	92.725	43.7547	212.247	48.925	162.127	0.000105165	78.2513	1761.62	2042.77	1814.51	971.557	1102.26
1.31_207.0531n	225.087	1.31418	pos	4-(2-Aminophenyl)-2,4-dioxobutanoic acid	5916	Organic oxygen compounds	Organooxygen compounds	Carbonyl compounds	**	C01252	43.4	24.5	M+H, M+NH4	C10H9NO4	-0.407904	1038.59	1159.16	899.568	201.242	239.932	145.6	767.088	237.562	189.202	5061.75	754.398	1012.35	963.776	664.092	582.298
1.60_219.0770m/z	219.077	1.59728	neg	Glycyltyrosine	HMDB0028853	Organic acids and derivatives	Carboxylic acids and derivatives	Amino acids, peptides, and analogues			43.4	29.5	M-H2O-H	C11H14N2O4	-1.96475	1032.51	1157.66	1092.42	315.727	338.979	636.502	299.396	384.094	292.561	2084.27	1382.32	2114.18	1853.13	1530.52	1200.26
1.93_250.0934m/z	250.093	1.93065	pos	Zidovudine	HMDB0014638	Nucleosides, nucleotides, and analogues	Pyrimidine nucleosides	Pyrimidine 2',3'-dideoxyribonucleosides	**	C07210	43.4	20.2	M+H-H2O	C10H13N5O4	-0.312762	3898.51	3681.39	5412.44	837.077	846.676	978.141	1375.85	898.211	751.792	8518.27	11437	5970.3	6036.06	10214.9	6833.36
10.05_356.2793m/z	356.279	10.0518	pos	14,15-DiHETrE	HMDB0002265	Lipids and lipid-like molecules	Fatty Acyls	Eicosanoids	**	C14775	43.4	22.2	M+NH4	C20H34O4	-0.735467	13146.6	12731.6	12201.2	10451.7	13580	3637.18	1098.37	14479.3	69282.5	6767.14	9152.44	12941.6	6089.31	12235.6	8707.37
10.52_311.2231m/z	311.223	10.5201	neg	7-heptadecynoic acid	LMFA01030483	Lipids and lipid-like molecules	Fatty Acyls	Fatty Acids and Conjugates			43.4	25.6	M+FA-H	C17H30O2	1.24832	3527.95	3598.79	2977.48	1210.81	734.497	1132.15	1100.8	2370.54	1048.39	3482.26	3587	3858.12	4835.26	3950.52	8566.51
10.52_526.2945m/z	526.295	10.5201	neg	LysoPE(22:5(4Z,7Z,10Z,13Z,16Z)/0:0)	HMDB0011524	Lipids and lipid-like molecules	Glycerophospholipids	Glycerophosphoethanolamines	*		43.4	23.4	M-H	C27H46NO7P	1.11972	36821.6	38393.7	37353.4	21840.9	59042.7	104402	53259.8	30767	22297.1	48790.7	14060.4	27516.6	21547	18056.7	30976.8
10.59_408.3231m/z	408.323	10.5914	pos	MILTEFOSINE	43997	Unclassified	Unclassified	Unclassified			43.4	23.6	M+H	C21H46NO4P	-1.51307	15447.7	15917.2	16729.5	15507	25588.3	18820.1	9504.03	13653.4	30748.8	7502.64	23912.6	20196.2	6142.12	9525.32	29413
10.97_507.2733m/z	507.273	10.9687	neg	1-(11Z,14Z-eicosadienoyl)-glycero-3-phosphate	HMDB0062303	Lipids and lipid-like molecules	Glycerophospholipids	Glycerophosphates	*		43.4	22.6	M+FA-H	C23H43O7P	1.01096	78265.7	72618.7	66434.7	20298.2	76136.7	102206	83774.8	32374.9	17906.7	83990.2	52018.4	71510.1	61839.5	53765.7	95850.5
10.99_579.3533n	580.361	10.9936	pos	POB-PC	LMGP20010021	Lipids and lipid-like molecules	Glycerophospholipids	Oxidized glycerophospholipids			43.4	20.7	M+H, M+Na	C28H54NO9P	-0.629045	102213	106549	107539	3051.27	6481.31	5241.07	4879.23	5152.95	274.365	26729.2	190129	99635.9	153688	188420	528817
11.13_598.3115n	581.308	11.1266	pos	1-Oleoylglycerophosphoinositol	HMDB0061693	Lipids and lipid-like molecules	Glycerophospholipids	Glycerophosphoinositols	*		43.4	26.2	M+H-H2O, M+H	C27H51O12P	-0.595834	14202.7	13375.1	14719.3	4796.47	9000.36	12539.7	7950.93	11732.7	3144.05	24920.2	14966.6	7574.25	13497.3	22885.2	21282.6
11.19_313.2160m/z	313.216	11.1931	pos	Levonorgestrel	977	Lipids and lipid-like molecules	Steroids and steroid derivatives	Estrane steroids		C08153	43.4	25.1	M+H	C21H28O2	-0.756021	2164.95	2260.07	2121.09	3007.41	3197.34	2756.87	2203.02	2690.69	3563.27	1898.57	1476.34	1913.34	1999.78	1557.14	1719.31
3.23_208.1332m/z	208.133	3.22708	pos	Fenobucarb	70052	Unclassified	Unclassified	Unclassified			43.4	25.4	M+H	C12H17NO2	-0.0435586	573.342	419.82	580.016	687.255	272.651	1370.18	4735.36	396.43	338.655	94.0714	94.321	24.6226	19.7586	91.3155	161.03
4.12_170.0814m/z	170.081	4.11965	neg	2-hydroxyhexanoylglycine	HMDB0094719	Organic acids and derivatives	Carboxylic acids and derivatives	Amino acids, peptides, and analogues			43.4	24.1	M-H2O-H	C8H15NO4	-4.51474	2672.22	2363.02	2520.9	26.8168	97.4107	91.5603	45.2207	63.9655	39.7287	932.037	5322.45	3143.15	2685.95	5452.65	5726.34
5.95_311.2326m/z	311.233	5.95073	pos	Nonivamide	HMDB0029846	Benzenoids	Phenols	Methoxyphenols			43.4	32.5	M+NH4	C17H27NO3	-0.927387	3793.32	4089	5183.21	8018.35	2255.59	1218.63	11889.4	9390.45	2063.11	737.953	1250.86	3786.64	2819.64	1256.8	1105.47
7.40_228.1230m/z	228.123	7.3961	pos	Hydroxyphenoxyethylaminohydroxypropanol	1575	Unclassified	Unclassified	Unclassified			43.4	20.4	M+H	C11H17NO4	-0.156882	8979.14	10435.9	10207.1	503.378	393.701	373.841	460.246	364.321	587.052	8734.11	12421.7	15151.3	17927.1	22780.4	11747.6
7.67_350.2325m/z	350.233	7.6684	pos	Gibberellin A12	LMPR0104170014	Lipids and lipid-like molecules	Prenol lipids	Isoprenoids	**	C11857	43.4	23.6	M+NH4	C20H28O4	-0.196982	4270.79	4601.98	5001.42	0.000105165	0.000105165	0.000105165	0.000105165	0.000105165	0.000105165	3916.8	6094.91	7487.22	10583.4	12368.6	4970.07
8.13_300.2167m/z	300.217	8.13047	pos	(6E,8R,10Z)-8-hydroxy-3-oxohexadecadienoic acid	HMDB0062365	Lipids and lipid-like molecules	Fatty Acyls	Fatty acids and conjugates			43.4	21.2	M+NH4	C16H26O4	-0.781854	5132	5915.81	7428.7	558.967	453.079	296.676	168.707	213.234	445.326	10546.8	14502.2	10529.3	19732.6	4486.44	6194.91
9.08_271.2510n	272.258	9.08287	pos	2R-aminohexadecanoic acid	LMFA01100016	Lipids and lipid-like molecules	Fatty Acyls	Fatty Acids and Conjugates			43.4	27	M+H-H2O, M+H	C16H33NO2	-0.563185	5381.43	5758.43	5043.08	5438.5	6198.66	4551.46	4192.03	4658.5	4650.24	8169.38	4747.87	7756.47	6525.31	3563.66	5892.39
9.73_318.2194n	319.227	9.73457	pos	5-Oxo-ETE	3844	Lipids and lipid-like molecules	Fatty Acyls	Eicosanoids	**	C14732	43.4	21.9	M+H-H2O, M+H	C20H30O3	-0.430063	6064.12	6206.09	5483.35	3157.72	2975.65	3524.87	2360.07	2358.65	2397.9	7230.75	10324.5	7510.33	6359.13	6460.9	11986
1.43_251.0783m/z	251.078	1.4292	neg	Deoxyinosine	3383	Nucleosides, nucleotides, and analogues	Purine nucleosides	Purine 2'-deoxyribonucleosides	**	C05512	43.3	24	M-H	C10H12N4O4	-1.13492	1574.16	1751.32	1859.47	293.911	1442	832.273	676.515	281.593	1755.08	2242.82	2496.02	3850.26	1677.25	1449.42	2339.28
10.28_315.2542m/z	315.254	10.2792	neg	(9S,10S)-9,10-dihydroxyoctadecanoic acid	LMFA02000238	Lipids and lipid-like molecules	Fatty Acyls	Fatty acids and conjugates	*	C15988	43.3	22.3	M-H	C18H36O4	0.520243	15361.2	14905.9	19739.3	6062.21	5493.28	5138.93	4329.16	5314.86	5456.19	47993.2	16916.8	18835.8	15469.4	32690.5	23817.3
11.02_381.2784m/z	381.278	11.0155	pos	N-palmitoyl taurine	LMFA08020080	Lipids and lipid-like molecules	Fatty Acyls	Fatty amides			43.3	22.5	M+NH4	C18H37NO4S	0.689442	4394.35	4821.1	4014.62	5402.23	6332.56	3840.83	3775.85	4948	4539.41	2642.73	1921.16	2968.55	3143.18	2189.36	2979.16
11.08_1063.6946m/z	1063.69	11.0795	neg	GM4(d18:1/18:0)	LMSP0601AA02	Lipids and lipid-like molecules	Sphingolipids	Acidic glycosphingolipids			43.3	27.2	M+FA-H	C53H98N2O16	4.72117	317128	323135	293623	311826	333575	371738	257849	280696	268551	244792	265085	300329	304618	166316	173957
14.09_298.3101m/z	298.31	14.0915	pos	6,10,14-Trimethyl-2-methylenepentadecanal	HMDB0034496	Lipids and lipid-like molecules	Prenol lipids	Sesquiterpenoids	*		43.3	23.8	M+NH4	C19H36O	-1.2362	6154.67	6288.96	4971.95	3670.9	3976.61	2854.75	2599.07	3103.02	3693.77	5619.79	6017.24	8617.37	4537.23	4428.07	5966.01
3.37_267.1682m/z	267.168	3.36745	pos	Isoleucyl-Leucine	HMDB0028911	Organic acids and derivatives	Carboxylic acids and derivatives	Amino acids, peptides, and analogues			43.3	32	M+Na	C12H24N2O3	1.35196	6471.58	6926.74	7979.17	23.7901	25.245	28.6964	0.000105165	14.1216	27.4551	17305.7	11815.7	11344.3	13198.4	14002.4	6762.97
3.42_230.9965m/z	230.996	3.42163	neg	2-[3-(sulfooxy)phenyl]acetic acid	HMDB0125163	Organic acids and derivatives	Organic sulfuric acids and derivatives	Arylsulfates			43.3	26.4	M-H	C8H8O6S	-1.78894	14444.6	14402	13589.3	0.000105165	0.000105165	13.6969	0.000105165	0.000105165	0.000105165	37072.2	28692.9	15869.4	23736.1	27092.7	12741.6
5.60_349.1870m/z	349.187	5.59628	pos	Foeniculoside V	HMDB0034874	Lipids and lipid-like molecules	Prenol lipids	Terpene glycosides			43.3	25.2	M+H	C16H28O8	3.66834	4851.61	5478.43	6112.9	0.19449	0.000105165	0.000105165	0.000105165	3.00033	0.000105165	782.178	12294.9	5602.1	7380.15	11171.7	23603.7
7.01_290.2689m/z	290.269	7.00605	pos	Juniperic acid	LMFA01050051	Lipids and lipid-like molecules	Fatty Acyls	Fatty Acids and Conjugates			43.3	20	M+NH4	C16H32O3	-0.242432	684.675	609.389	436.027	195.163	105.142	165.166	282.06	420.01	317.203	288.918	318.63	3771.99	243.2	244.109	354.759
7.83_195.1379m/z	195.138	7.82648	pos	Perillyl acetate	92196	Lipids and lipid-like molecules	Prenol lipids	Monoterpenoids	*		43.3	25	M+H	C12H18O2	-0.0340009	2625.9	2526.27	2212.23	2851.34	2992.82	2029.08	2281.11	1994.88	2616.42	2321.19	1763.01	1490.55	1247.59	1828.26	3663.71
7.88_378.2638m/z	378.264	7.87622	pos	15-trans-Neuroprotectin-D1	LMFA04040002	Lipids and lipid-like molecules	Fatty Acyls	Docosanoids			43.3	21.9	M+NH4	C22H32O4	-0.276435	5396.12	5703.39	5725.44	54.8561	0.000105165	0.000105165	0.000105165	0.000105165	0.000105165	3009.21	10886.8	10872.1	6054.04	17173.5	3816.93
9.38_362.3262m/z	362.326	9.37702	pos	Phytophthora mating hormone alpha1	LMPR0104010014	Lipids and lipid-like molecules	Prenol lipids	Isoprenoids			43.3	22.7	M+NH4	C20H40O4	-0.693462	3476.61	3295.19	4589.11	7639.27	5980.73	5395.92	5494.23	6770.6	8548.62	2960.46	2409.58	3691.77	3281.77	2528.35	3132.59
9.64_149.0961m/z	149.096	9.64387	pos	ANETHOLE	43903	Benzenoids	Phenol ethers	Anisoles			43.3	21.7	M+H	C10H12O	-0.188263	11469	10989.9	10119.7	17212.7	16939.2	13693.6	12577.7	14009.8	17264.8	9258.33	7885.14	8964.53	8806.57	7607.05	9298.99
9.89_344.2349n	327.232	9.89237	pos	(+/-)-14-HDoHE	LMFA04000030	Lipids and lipid-like molecules	Fatty Acyls	Docosanoids			43.3	23.3	M+H-H2O, M+H	C22H32O3	-0.636917	4414.51	3662.99	3761.89	43.3123	104.438	82.0395	39.4078	105.444	44.2431	7180.92	7872.24	4130.1	4883.83	5532.79	11538.7
1.21_637.0928m/z	637.093	1.20502	pos	6-{[1-(7-chloro-3,5,6,8-tetramethoxy-4-oxo-4H-chromen-2-yl)-3-methoxy-4-oxocyclohexa-2,5-dien-1-yl]oxy}-3,4,5-trihydroxyoxane-2-carboxylic acid	HMDB0135847	Phenylpropanoids and polyketides	Coumarins and derivatives	Furanocoumarins			43.2	50.2	M+Na	C26H27ClO15	-0.420844	8683.46	8246.05	10299	0.000105165	0.000105165	370.498	6556.09	2134.5	0.000105165	22887.9	5455.85	9484.51	17629.2	18678.1	30936.2
10.41_368.2560n	351.253	10.4131	pos	gamma-Eudesmol rhamnoside	HMDB0037961	Lipids and lipid-like molecules	Prenol lipids	Sesquiterpenoids	*		43.2	24	M+H-H2O, M+Na	C21H36O5	-0.724548	19313.3	18395.7	17511.6	758.727	276.265	336.307	280.344	85.7347	326.023	15308.8	42047.1	21871	14132.7	28618.2	59610.5
10.73_163.1116m/z	163.112	10.7259	pos	4'-Isopropylacetophenone	88127	Organic oxygen compounds	Organooxygen compounds	Carbonyl compounds			43.2	23.2	M+H	C11H14O	-0.929452	4895.9	4787.4	4308.43	6422.6	5836.74	4510.02	4736.63	5089.42	6480.78	3494.48	3520.35	3432.4	3424.51	3154.73	3898.68
10.96_277.1446m/z	277.145	10.9583	neg	6-[(3,4-Methylenedioxy)phenyl]-3,3-dimethyl-1-hexene	HMDB0030790	Organoheterocyclic compounds	Benzodioxoles	Unclassified			43.2	18.4	M+FA-H	C15H20O2	0.443866	18640.8	15860.1	17834.2	206.388	211.933	326.285	360.117	243.567	263.301	291.402	159.571	315.594	54547.7	57181.7	44121.9
11.13_343.3316m/z	343.332	11.1266	pos	Elaidic acid ethanolamide	LMFA08040060	Lipids and lipid-like molecules	Fatty Acyls	Fatty amides			43.2	23.5	M+NH4	C20H39NO2	-0.894502	8510.77	10329.2	7709.36	7670.59	6435.43	4552.95	4948.1	5430.93	6737.92	6309.09	12114.6	12824.7	7241.08	8350.45	8121.35
11.48_209.1899m/z	209.19	11.4815	pos	Myristoleic acid	LMFA01030051	Lipids and lipid-like molecules	Fatty Acyls	Fatty acids and conjugates	*	C08322	43.2	20.9	M+H-H2O	C14H26O2	-0.580072	24241.1	24261.8	23656.9	34087.8	33598.6	26706.5	26190.7	29352.4	35811.4	19848.5	17777.9	20321	21570.7	19006.1	21462
13.42_645.4957m/z	645.496	13.4151	pos	PE-Cer(d14:2(4E,6E)/19:0)	LMSP03020039	Lipids and lipid-like molecules	Sphingolipids	Phosphosphingolipids			43.2	32.2	M+H	C35H69N2O6P	-1.37494	42756.4	43289.6	56413.1	13041.9	17417.8	12885.6	13584.9	15584.9	9633.3	87315	73424.6	71598	82746.8	58570.6	90029.3
4.14_326.1942n	344.228	4.14465	pos	Heptaethylene glycol	HMDB0061835	Organic oxygen compounds	Organooxygen compounds	Ethers			43.2	20	M+H, M+NH4	C14H30O8	0.458339	12492.3	14924.1	17758.9	13577.1	18666.6	13771.3	12482.5	16345.6	15018.1	30551.2	7799.59	11966.9	11508.3	16936.5	11315.2
4.88_219.1234m/z	219.123	4.8803	neg	9-hydroxy pelargonic acid	LMFA01050028	Lipids and lipid-like molecules	Fatty Acyls	Fatty Acids and Conjugates			43.2	23.1	M+FA-H	C9H18O3	-2.01216	683.693	666.497	613.792	20.1579	0.000105165	37.1951	20.4705	0.000105165	0.000105165	2536.83	814.788	458.059	332.65	2039.01	1000.72
5.08_186.1489m/z	186.149	5.07617	pos	(1S,4R)-1-Hydroxy-2-oxolimonene	LMPR0102090042	Lipids and lipid-like molecules	Prenol lipids	Isoprenoids		C11937	43.2	20.3	M+NH4	C10H16O2	0.0898959	2532.34	2479.31	2596.91	2243.65	2734.89	2093.05	1717.29	2582.67	3274.51	2300.53	2565.54	3754.65	2412.38	1888.03	2526.26
6.87_246.2427m/z	246.243	6.87337	pos	Myristic acid	HMDB0000806	Lipids and lipid-like molecules	Fatty Acyls	Fatty acids and conjugates	**	C06424	43.2	19.3	M+NH4	C14H28O2	-0.377798	3452.16	4054.24	5510.89	5268.75	4420.78	3888.58	5378.62	9925.08	7333.74	5137.56	3642.96	12812.1	6322.5	6572.81	4202.03
7.40_298.2012m/z	298.201	7.3961	pos	N-(3-oxododecanoyl) homoserine lactone	36731	Lipids and lipid-like molecules	Fatty Acyls	Fatty amides			43.2	26	M+H	C16H27NO4	-0.383867	3036.77	3528.01	2969.78	1537.68	1734.5	1491.42	1192.3	1771.74	1872.82	5119.61	6976.18	2102.45	6656.8	1515.51	3295.51
8.69_327.2180m/z	327.218	8.68807	neg	(9R,10S,12Z)-9,10-Dihydroxy-8-oxo-12-octadecenoic acid	HMDB0040611	Lipids and lipid-like molecules	Fatty Acyls	Lineolic acids and derivatives	*		43.2	24.2	M-H	C18H32O5	0.786593	2511.92	2443.75	2421	0.000105165	0.000105165	0.000105165	0.000105165	0.000105165	0.000105165	5895.93	4449.28	8253.09	2089.76	3511.12	2872.97
8.96_172.1695m/z	172.169	8.96442	pos	(-)-Carvomenthone	HMDB0034969	Lipids and lipid-like molecules	Prenol lipids	Monoterpenoids	*		43.2	18.4	M+NH4	C10H18O	-0.622916	18248	17787.5	18618	10670	10545.6	7423.56	10189	12539.5	13454.1	23915.2	21931.1	31125.2	15739.4	15405.4	33846.6
9.46_261.2213m/z	261.221	9.463	pos	5-(1-oxopropan-2-yl)isolongifol-5-ene	53486	Lipids and lipid-like molecules	Prenol lipids	Isoprenoids			43.2	19	M+H	C18H28O	-0.117438	1792.96	1481.26	1286.81	1123.07	717.348	608.103	561.751	714.584	798.281	900.758	1692.96	1951.41	2046.77	2619.53	939.295
9.62_174.1277m/z	174.128	9.62137	pos	Phendimetrazine	HMDB0015519	Organoheterocyclic compounds	Oxazinanes	Morpholines		C07904	43.2	20	M+H-H2O	C12H17NO	-0.0547638	3571.13	3556.6	3269.65	3813.64	4391.88	3857.09	4329.68	3444.42	3553.81	3457.36	3126.53	2745.55	2846.76	3076.87	4066.75
9.71_167.1430m/z	167.143	9.71195	pos	2,6,6-Trimethyl-1-cyclohexen-1-acetaldehyde	88513	Organic oxygen compounds	Organooxygen compounds	Carbonyl compounds			43.2	20	M+H	C11H18O	-0.312043	6762.72	6850.47	6225.38	9844.11	9360.23	7151.76	7270.03	7585.6	9828.42	6271.59	5231.42	5184.61	5329.67	4846.66	6284.68
9.73_244.1542m/z	244.154	9.73457	pos	2-Ethylacrylylcarnitine	6417	Lipids and lipid-like molecules	Fatty Acyls	Fatty esters			43.2	21.8	M+H	C12H21NO4	-0.478681	1944.28	2008.4	1734.03	850.011	776.811	622.48	511.095	561.11	821.692	985.771	2305.87	4544.36	2643.42	4797.01	1062.71
9.85_209.1535m/z	209.154	9.8472	pos	Methyl dihydrojasmonate	HMDB0031740	Lipids and lipid-like molecules	Fatty Acyls	Lineolic acids and derivatives	*		43.2	19.5	M+H-H2O	C13H22O3	-0.291802	22701.5	22435.1	19516.1	33215.1	31723.8	23962	25073.5	26447.1	34541.5	16442.1	14729.3	15827.8	17096.3	15169	18036.6
0.78_276.0957n	275.088	0.777783	neg	gamma-Glutamylglutamic acid	HMDB0011737	Organic acids and derivatives	Carboxylic acids and derivatives	Amino acids, peptides, and analogues		C05282	43.1	19.9	M-H2O-H, M-H	C10H16N2O7	-0.0452294	5189.61	5159.85	5710.96	1494.95	459.391	3116.15	2631.77	979.05	0.000105165	3602.5	10303.1	8977.66	10818	6373.1	8286.39
1.21_241.1544m/z	241.154	1.20502	pos	Cerulenin	HMDB0015168	Organoheterocyclic compounds	Epoxides	Oxirane carboxylic acids and derivatives		C12058	43.1	19.5	M+NH4	C12H17NO3	-1.04482	51189.2	49816.9	44985.4	23737.8	15128.7	23529.4	26968.6	15643.3	5772.43	91470.5	40192.8	57901.4	48919.9	61632.7	97490.8
1.38_244.1655m/z	244.166	1.37807	pos	Prolyl-Lysine	HMDB0029022	Organic acids and derivatives	Carboxylic acids and derivatives	Amino acids, peptides, and analogues			43.1	23.2	M+H	C11H21N3O3	-0.17622	4762.49	4513.71	4250.35	3655.21	3782.25	6153.12	3115.05	2420.19	5197	7211.41	4516.6	9920.37	4443.76	2604.02	2644.03
1.87_158.0812m/z	158.081	1.86655	pos	N-ACETYLPROLINE	43543	Organic acids and derivatives	Carboxylic acids and derivatives	Amino acids, peptides, and analogues			43.1	19.4	M+H	C7H11NO3	-0.0787943	8307.78	9346.72	10049.9	4447.73	4582.34	4010.33	3920.45	4656	4820.77	3314.44	22981.1	14444.1	11241.9	13395.5	14811.1
10.35_228.1361n	211.133	10.3466	pos	(-)-11-hydroxy-9,10-dihydrojasmonic acid	LMFA02020012	Lipids and lipid-like molecules	Fatty Acyls	Octadecanoids			43.1	23.6	M+H-H2O, M+Na	C12H20O4	-0.33697	2116.64	2232.96	1891.79	2295.51	2195.58	1778.87	1361.66	1673.88	1728.47	1246.41	1955.31	1821.28	1523.85	2107.77	2554.85
10.47_452.2788m/z	452.279	10.4663	neg	PE(0:0/16:0)	LMGP02050036	Lipids and lipid-like molecules	Glycerophospholipids	Glycerophosphoethanolamines	*		43.1	21.5	M-H	C21H44NO7P	1.11736	53087.1	51588.5	44586.1	18324.9	28756.8	42564.5	33891.6	31191.1	16246.9	54635.8	37973	44034.8	76214.9	43490.5	58498.6
10.73_204.1382m/z	204.138	10.7259	pos	N,N,O-Tridesmethyltramadol	HMDB0060850	Benzenoids	Benzene and substituted derivatives	Cyclohexylphenols			43.1	22.1	M+H-H2O	C13H19NO2	-0.221419	2507.19	2125.14	2472.02	2807.75	2772.31	2512.13	2844.29	2433.38	2986	1889.76	1684.03	2018.11	1900.86	1814.21	2181.04
10.75_432.1919m/z	432.192	10.7484	pos	Acidissiminol	HMDB0038618	Lipids and lipid-like molecules	Prenol lipids	Monoterpenoids	*		43.1	26.5	M+K	C25H31NO3	-4.20314	418.644	418.192	390.977	1469.09	737.977	3900.87	5288.06	1346.93	697.67	571.835	114.693	0.000105165	0.000105165	100.448	0.000105165
10.93_636.3510m/z	636.351	10.9264	pos	OHHdiA-PE	LMGP20020043	Lipids and lipid-like molecules	Glycerophospholipids	Oxidized glycerophospholipids			43.1	28.8	M+H	C30H54NO11P	0.414169	2259.4	2939.13	2526.65	0.000105165	0.000105165	0.000105165	0.000105165	0.000105165	0.000105165	247.44	3279.56	1913.66	4122.21	5847.52	14399.2
11.30_620.3918m/z	620.392	11.3038	pos	OOV-PC	LMGP20010028	Lipids and lipid-like molecules	Glycerophospholipids	Oxidized glycerophospholipids			43.1	24.3	M+H	C31H58NO9P	-0.58792	34263.1	35705.8	37923.1	2149.84	3268.31	2423	794.935	1376.03	372.817	11012.8	95218.2	48181.5	59862.3	85992	148031
12.10_251.0465m/z	251.047	12.1009	pos	2E,4E,6E,12E-Tetradecatetraene-8,10-diynoic acid	LMFA01031086	Lipids and lipid-like molecules	Fatty Acyls	Fatty Acids and Conjugates			43.1	22.9	M+K	C14H12O2	-1.82583	6888.69	6921.71	6457.54	2737.9	2479.95	2381.22	2091.23	2335.39	2442.14	1249.57	1349.93	1513.13	16992.1	21197.5	18618
12.95_744.5526m/z	744.553	12.9545	pos	PE(14:0/22:2(13Z,16Z))	LMGP02010420	Lipids and lipid-like molecules	Glycerophospholipids	Glycerophosphoethanolamines	**	C00350	43.1	30.5	M+H	C41H78NO8P	-1.62478	1.85339e+06	1.77983e+06	1.31505e+06	2.26731e+06	1.86003e+06	937282	1.0763e+06	683361	1.01929e+06	1.18338e+06	886071	954347	1.3187e+06	1.51451e+06	1.49815e+06
6.85_486.3440m/z	486.344	6.85033	neg	Glutaconylcarnitine	HMDB0013129	Lipids and lipid-like molecules	Fatty Acyls	Fatty acid esters	*		43.1	20.4	M+FA-H	C25H47NO5	0.783496	17421.1	17124.4	15880.7	0.000105165	0.000105165	0.000105165	0.000105165	0.000105165	0.000105165	11648.3	47839.7	12571.5	66458.8	27581.5	19317
8.92_386.1728n	387.18	8.91867	pos	Porson	HMDB0030810	Phenylpropanoids and polyketides	Diarylheptanoids	Cyclic diarylheptanoids			43.1	20.7	M+H, M+NH4, M+K	C22H26O6	-0.465761	15834.9	16198	17556.5	0.000105165	0.000105165	0.000105165	0.000105165	405.467	0.000105165	24528.4	27986.4	50487.7	7790.72	22007.4	26452.7
9.02_309.2424m/z	309.242	9.02125	pos	Annosquamosin B	HMDB0031379	Lipids and lipid-like molecules	Prenol lipids	Diterpenoids	*		43.1	47.1	M+H	C19H32O3	-0.224343	6084.79	6011.19	5948.23	395.561	557.011	486.004	261.002	270.078	178.117	8648.61	11245.1	6166.58	7962.12	10160	15612.2
0.71_299.1045m/z	299.105	0.712167	neg	10-Hydroxycarbazepine	HMDB0060676	Organoheterocyclic compounds	Benzazepines	Dibenzazepines	**	C07493	43	31.6	M+FA-H	C15H14N2O2	3.08293	4139.67	4851.39	3472.69	2407.22	4364.56	3591.53	8130.78	2510.28	625.548	5042.06	3149.83	4019.91	2810.86	3073.48	5983.35
1.06_218.0896n	199.072	1.0552	neg	Serinyl-Hydroxyproline	HMDB0029040	Organic acids and derivatives	Carboxylic acids and derivatives	Amino acids, peptides, and analogues			43	22.1	M-H2O-H, M-H	C8H14N2O5	-3.11755	6750.21	10188.6	6700.17	1075.63	1114.44	1844.05	2312.04	1034.55	819.985	6090.74	12366	5758.52	5147.21	13032.9	14380.4
1.23_174.0760m/z	174.076	1.22747	pos	N-Acetyl-L-glutamate 5-semialdehyde	3298	Organic acids and derivatives	Carboxylic acids and derivatives	Amino acids, peptides, and analogues	**	C01250	43	19.6	M+H	C7H11NO4	-0.412992	3198.76	3167.03	2971.24	779.852	777.024	645.648	658.489	645.924	785.418	1422.07	6687.44	2487.26	2893.73	6184.11	7770.12
1.55_292.0486m/z	292.049	1.54962	pos	Ferulic acid 4-O-glucuronide	HMDB0041733	Organic oxygen compounds	Organooxygen compounds	Carbohydrates and carbohydrate conjugates			43	24.7	M+NH4	C10H10O7S	0.149174	577.924	453.914	530.925	0.000105165	0.000105165	0.50763	0.000105165	0.000105165	0.000105165	2396.69	1176.93	290.239	1664.16	722.989	222.119
10.28_298.2507n	281.247	10.2795	pos	13S-HOME(11E)	LMFA02000094	Lipids and lipid-like molecules	Fatty Acyls	Octadecanoids			43	20.8	M+H-H2O, M+H	C18H34O3	-0.324211	39912.6	39708.6	32119.7	47623.4	46697.4	34453	32805	35686.8	43333.3	39377.2	25587.9	27288.7	26312.8	31242.9	28891.6
10.34_477.2859n	476.279	10.3368	neg	PE(0:0/18:2(9Z,12Z))	LMGP02050041	Lipids and lipid-like molecules	Glycerophospholipids	Glycerophosphoethanolamines			43	18.9	M-H, 2M-H	C23H44NO7P	0.717107	271606	306440	251985	37324.5	119783	162438	151213	83246.9	45626.3	827186	191984	296871	356865	328593	277603
10.52_301.2160m/z	301.216	10.5248	pos	15-HEPE	HMDB0010209	Lipids and lipid-like molecules	Fatty Acyls	Eicosanoids	*		43	20.9	M+H-H2O	C20H30O3	-0.681736	11412.9	12381.9	10847	8653.08	14717.4	18552.9	14736.3	14676.6	11481.9	9972.81	9952.78	7427.54	8931.83	8817.73	14151.6
10.73_526.2944m/z	526.294	10.7273	neg	LysoPE(0:0/22:5(4Z,7Z,10Z,13Z,16Z))	HMDB0011494	Lipids and lipid-like molecules	Glycerophospholipids	Glycerophosphoethanolamines	*		43	19.7	M-H	C27H46NO7P	0.857581	65127.6	69597.9	73059.6	10169.6	36271.4	37402.4	36720.4	13932.9	4940.77	181303	22833.1	117190	48248.5	48859.4	111496
10.88_506.3253m/z	506.325	10.8846	neg	PC(17:1(10Z)/0:0)	LMGP01050002	Lipids and lipid-like molecules	Glycerophospholipids	Glycerophosphocholines			43	22	M-H	C25H50NO7P	0.213421	34543.4	30192.5	33813.8	13509.6	27136.1	34956.1	23392	22468.8	18120.9	31906.1	25602.3	35895.1	30728.7	29522.4	51430.2
11.00_634.3734m/z	634.373	10.9992	neg	OG-PC	LMGP20010027	Lipids and lipid-like molecules	Glycerophospholipids	Oxidized glycerophospholipids			43	27	M-H	C31H58NO10P	1.39169	12101.5	11587.4	9397.61	153.827	0.000105165	0.000105165	0.000105165	0.000105165	0.000105165	324.803	19201.6	5571.44	9702.5	15220.7	54450.6
11.02_372.3103m/z	372.31	11.0155	pos	Persenone B	LMFA05000719	Lipids and lipid-like molecules	Fatty Acyls	Fatty alcohols	*		43	21.8	M+NH4	C21H38O4	-1.51707	8406.71	8701.82	7917.76	3319.25	3335.61	2969.29	2578.01	2905.3	3341.49	10347.7	11201.5	6280.73	6374.29	11125.6	10745.5
12.34_329.2470m/z	329.247	12.3432	pos	(4E,7E,10Z,13E,16E,19E)-docosa-4,7,10,13,16,19-hexaenoic acid	64830	Unclassified	Unclassified	Unclassified			43	22.7	M+H	C22H32O2	-1.4767	12591.1	10472	11618.3	6776.02	14854.7	24932.3	16704.4	10114.7	8948.45	9697.46	5960.12	11503.2	7524.76	11674.7	6216.7
13.33_354.3000m/z	354.3	13.3273	pos	Isolinderanolide	HMDB0038105	Organoheterocyclic compounds	Tetrahydrofurans	Unclassified			43	26.8	M+NH4	C21H36O3	-0.675202	4691.16	4178.53	4980.1	0.000105165	203.077	665.498	168.711	910.122	0.000105165	5001.33	3518.51	1921.07	3447.76	25473.3	5470.3
13.50_284.2945m/z	284.294	13.5029	pos	Stearamide	LMFA08010003	Organic acids and derivatives	Carboximidic acids and derivatives	Carboximidic acids	*	C13846	43	19.2	M+H	C18H37NO	-1.14101	2.5112e+06	2.73855e+06	2.30651e+06	663032	630933	456909	471120	552609	635233	2.96256e+06	3.80519e+06	5.04498e+06	2.41115e+06	2.28838e+06	3.35509e+06
4.52_240.1352m/z	240.135	4.51833	neg	Glutaminylisoleucine	HMDB0028800	Organic acids and derivatives	Carboxylic acids and derivatives	Amino acids, peptides, and analogues			43	19.6	M-H2O-H	C11H21N3O4	-0.706258	2548.09	2620.99	2426.52	23.9863	54.9511	33.508	0.000105165	54.4712	102.63	277.526	6688.97	3149.34	4332.6	4872.96	7232.47
8.90_165.1274m/z	165.127	8.89655	pos	5-Phenyl-1-pentanol	87818	Lipids and lipid-like molecules	Fatty Acyls	Fatty alcohols	*		43	19.3	M+H	C11H16O	-0.0753159	3398.22	3464.81	3162.27	6648.08	6360.83	4909.05	4894.44	5120.83	7428.47	2892.88	2338.53	2536.43	2638.24	2135.52	3494.04
9.21_328.2480m/z	328.248	9.20972	pos	Auxin b	HMDB0038484	Lipids and lipid-like molecules	Prenol lipids	Monoterpenoids	*		43	24.8	M+NH4	C18H30O4	-0.68955	3122.19	3281.14	3198.06	403.742	826.857	745.972	713.956	777.385	839.611	8458.81	5851.21	4250.92	3854.04	3722.42	3901.04
9.94_267.1967m/z	267.197	9.9426	neg	(-)-alpha-Bisabolol	HMDB0036197	Lipids and lipid-like molecules	Prenol lipids	Sesquiterpenoids	**	C09621	43	22.8	M+FA-H	C15H26O	0.749083	1090.63	1258.75	1035.08	0.000105165	0.000105165	0.000105165	0.000105165	0.000105165	0.000105165	3188.71	3411.79	1119.12	1679.11	2339.88	5905.13
0.76_268.0591m/z	268.059	0.75595	neg	(E)-Monocrotophos	HMDB0031805	Organic acids and derivatives	Organic phosphoric acids and derivatives	Phosphate esters		C18663	42.9	17.8	M+FA-H	C7H14NO5P	-0.208847	2260.87	2429.85	2569.39	4.59749	0.000105165	4.21604	74.9641	2.1793	0.000105165	682.612	7086.06	1394.73	2758.99	6730.61	7787.55
0.78_136.0617m/z	136.062	0.7825	pos	Adenine	HMDB0000034	Organoheterocyclic compounds	Imidazopyrimidines	Purines and purine derivatives	***	C00147	42.9	22.1	M+H	C5H5N5	-0.319847	8408.1	7617.7	7333.06	5126.75	6686.97	7948.31	8549.42	9241.5	7690.98	11505.6	7895.32	7130	8757.76	10419.8	10320.1
0.80_243.0619m/z	243.062	0.799367	neg	Pseudouridine	HMDB0000767	Nucleosides, nucleotides, and analogues	Nucleoside and nucleotide analogues	Unclassified	**	C02067	42.9	19.2	M-H	C9H12N2O6	-1.33316	7099.38	7521.05	7342.75	7610.01	10349.9	7335.3	7286.85	5546.14	10232.5	8938.79	7158.64	6402.76	7183.83	8848.58	8093.26
0.80_252.0545m/z	252.054	0.799367	neg	(2R,2'S)-Isobuteine	HMDB0030411	Organic acids and derivatives	Carboxylic acids and derivatives	Amino acids, peptides, and analogues			42.9	20	M+FA-H	C7H13NO4S	-1.19672	9337.8	9574.45	9883.76	447.428	3211.23	7152.2	31797.3	434.875	199.294	7349.14	4544.34	3376.09	5278.98	4006.84	41498.1
1.53_317.1156m/z	317.116	1.52902	pos	Emmotin A	LMPR0103200001	Lipids and lipid-like molecules	Prenol lipids	Isoprenoids			42.9	27	M+K	C16H22O4	2.33722	1307.63	1026.04	1448.44	795.26	680.113	1652.01	991.158	524.536	380.496	2614.76	1418.85	2106.61	1452.79	1862.53	2642.55
10.52_450.3574m/z	450.357	10.5248	pos	Rockogenin	HMDB0033769	Organoheterocyclic compounds	Diazanaphthalenes	Benzodiazines	*		42.9	19.4	M+NH4	C27H44O4	-0.871059	20629.8	19433.7	19829.6	4940.8	15870.8	40035.5	56587.9	35116.8	12523	10488.2	9415.79	8698.22	14269.4	18614.5	23614.7
11.04_504.3100m/z	504.31	11.0409	neg	PE(20:2(11Z,14Z)/0:0)	LMGP02050021	Lipids and lipid-like molecules	Glycerophospholipids	Glycerophosphoethanolamines			42.9	23.8	M-H	C25H48NO7P	0.95853	22063.1	20243.4	19761.3	2155.49	4657.75	5803.68	3999.2	3283.13	1343.91	39367.1	22730.9	32747.4	23125.3	23410.4	21276.7
12.71_688.4538m/z	688.454	12.7143	pos	PS(O-16:0/12:0)	LMGP03020001	Lipids and lipid-like molecules	Glycerophospholipids	Glycerophosphoserines			42.9	29.1	M+Na	C34H68NO9P	2.04516	4329.8	3287.65	4931.12	819.213	493.502	357.416	0.000105165	0.000105165	368.172	0.000105165	4111.34	0.000105165	0.000105165	10720.1	80517.6
3.82_439.1012m/z	439.101	3.82103	pos	6-{[4-carboxy-1-(3-methoxyphenyl)butan-2-yl]oxy}-3,4,5-trihydroxyoxane-2-carboxylic acid	HMDB0127783	Lipids and lipid-like molecules	Saccharolipids	Unclassified			42.9	25.3	M+K	C18H24O10	2.84237	7768.47	7500.76	7274.06	290.456	599.918	4128.41	6405.8	1274.29	0.000105165	24375.8	7114.18	3729.42	7743.94	12738.1	13168.1
3.91_348.1225m/z	348.122	3.90635	pos	N-(4-aminobutyl)-3-[4-hydroxy-3-(sulfooxy)phenyl]prop-2-enimidic acid	HMDB0139637	Phenylpropanoids and polyketides	Cinnamic acids and derivatives	Hydroxycinnamic acids and derivatives			42.9	20.2	M+NH4	C13H18N2O6S	0.222267	2986.94	3171.42	4128.56	0.000105165	0.000105165	18.9498	19.8653	0.000105165	0.000105165	7417.32	4316.18	2964.64	3059.74	8194.14	2829.21
6.19_225.1130m/z	225.113	6.19337	neg	Allixin	HMDB0040705	Organoheterocyclic compounds	Pyrans	Pyranones and derivatives			42.9	21.1	M-H	C12H18O4	-1.22653	4283.21	4062.16	3987.96	995.331	787.618	684.641	751.989	815.951	617.523	1259.13	6960.22	3078.79	2262.69	6305.54	19095.3
6.20_276.2089n	294.243	6.19622	pos	8,12-octadecadiynoic acid	LMFA01030538	Lipids and lipid-like molecules	Fatty Acyls	Fatty Acids and Conjugates			42.9	20.2	M+H, M+NH4	C18H28O2	-0.275591	5575.38	5315.87	6062.65	8163.78	4776.84	4837.68	6224.45	6823.68	7943.82	7094.99	9298.87	8456.69	7272.33	4936.48	6569.17
7.22_230.1389m/z	230.139	7.22428	pos	N-(3-hydroxy-heptanoyl)-homoserine lactone	LMFA08030034	Lipids and lipid-like molecules	Fatty Acyls	Fatty amides			42.9	18.6	M+H	C11H19NO4	0.759588	6263.03	6323.94	6010.13	1237.89	1586.39	859.421	1167.15	1361.9	1948.13	6861.67	8409.22	9824.07	17494.9	10648.9	6228.69
7.33_301.2022m/z	301.202	7.32758	neg	11-keto pentadecanoic acid	LMFA01060048	Lipids and lipid-like molecules	Fatty Acyls	Fatty Acids and Conjugates			42.9	19.2	M+FA-H	C15H28O3	0.706765	7680.9	6857.58	8106.83	0.000105165	0.000105165	0.000105165	0.000105165	0.000105165	0.000105165	41993.5	11729.5	12228.9	5173.58	6097.89	4030.63
9.88_239.1651m/z	239.165	9.87502	neg	beta-Ionol	HMDB0036820	Lipids and lipid-like molecules	Prenol lipids	Sesquiterpenoids	*		42.9	19.3	M+FA-H	C13H22O	-0.971691	1628.32	1987.74	1746.56	0.000105165	288.279	327.635	266.98	262.39	0.000105165	6607.48	1410.02	868.217	1136.36	2860.7	2656.96
0.69_289.0330m/z	289.033	0.692833	neg	Sedoheptulose 7-phosphate	3418	Organic oxygen compounds	Organooxygen compounds	Carbohydrates and carbohydrate conjugates	**	C05382	42.8	16.6	M-H	C7H15O10P	-0.173023	8181.03	7795.99	8394.71	393.879	895.288	4139.14	7649.98	3866.4	0.000105165	13930.6	10367.3	7161.43	15411.9	8938.63	13325
0.70_203.1501m/z	203.15	0.703	pos	Asymmetric dimethylarginine	HMDB0001539	Organic acids and derivatives	Carboxylic acids and derivatives	Amino acids, peptides, and analogues	***	C03626	42.8	19.5	M+H	C8H18N4O2	-0.600648	9336.36	9537.14	8700.55	10669.1	13194.8	19006.4	12882.6	7762.86	8356.02	9483.62	10123	12543.7	6636.02	7523.78	9566.4
10.67_1035.6634m/z	1035.66	10.673	neg	GM4(d18:1/16:0)	LMSP0601AA01	Lipids and lipid-like molecules	Sphingolipids	Acidic glycosphingolipids			42.8	27.1	M+FA-H	C51H94N2O16	4.88996	78201.5	68536.4	54490.7	12402.2	28846.7	58229.9	69182.5	25427.3	9027.17	40989.3	70005.1	108837	52612.9	44700.7	194223
10.81_528.3101m/z	528.31	10.8116	neg	LysoPE(22:4(7Z,10Z,13Z,16Z)/0:0)	HMDB0011523	Lipids and lipid-like molecules	Glycerophospholipids	Glycerophosphoethanolamines	*		42.8	22.9	M-H	C27H48NO7P	0.933401	30713.5	29657.4	26940.4	9870.94	11294.8	17031.4	18074.2	17535.1	4731.68	35194.8	25152.5	41101.8	36631.3	26614.4	32150.6
11.39_648.4227m/z	648.423	11.3933	pos	PC(16:0/9:0(COOH))	LMGP20010007	Unclassified	Unclassified	Unclassified			42.8	25.9	M+H-H2O	C33H64NO10P	-1.16174	16943.5	18626.7	19384.8	213.177	451.803	919.853	342.097	229.015	0.000105165	2967.91	48887.8	20123.6	26888.3	46096.2	97638.1
11.95_318.2768n	336.311	11.9479	pos	1-O-(2R-hydroxy-pentadecyl)-sn-glycerol	LMGL01020062	Lipids and lipid-like molecules	Glycerolipids	Monoradylglycerols			42.8	22.5	M+NH4, M+Na	C18H38O4	-0.673087	59811.4	53449.1	43676.4	67579.2	63308.2	48896	47571.1	55149.4	63660.7	52621.7	33671.5	36673.9	38428.5	34757.8	35954
13.09_761.5934n	744.588	13.0863	pos	PE(17:0/20:0)	LMGP02010067	Lipids and lipid-like molecules	Glycerophospholipids	Glycerophosphoethanolamines			42.8	24.7	M+K, M+H-H2O	C42H84NO8P	-0.0587351	1.65162e+06	1.71513e+06	1.16741e+06	2.1113e+06	2.08518e+06	1.49834e+06	1.18002e+06	1.10088e+06	1.08354e+06	1.11374e+06	680616	887591	964441	798140	805435
13.92_157.1334m/z	157.133	13.9176	pos	Ne,Ne dimethyllysine	HMDB0013287	Organic acids and derivatives	Carboxylic acids and derivatives	Amino acids, peptides, and analogues		C05545	42.8	17.7	M+H-H2O	C8H18N2O2	-0.609389	188415	194961	176054	260567	257680	203880	202757	224821	263504	153313	137996	149976	158424	138286	160397
4.85_193.0497m/z	193.05	4.85387	pos	8-Hydroxy-7-methoxy-2H-1-benzopyran-2-one	87142	Phenylpropanoids and polyketides	Coumarins and derivatives	Hydroxycoumarins			42.8	19.1	M+H	C10H8O4	0.626802	1929.59	1672.23	2218.1	2485.74	2559.08	2174.11	1668.55	2262.04	2681.31	1447.32	1000.78	1619.31	1371.88	1153.63	1365.79
5.18_309.1557m/z	309.156	5.18035	pos	Seryltryptophan	HMDB0029050	Organic acids and derivatives	Carboxylic acids and derivatives	Amino acids, peptides, and analogues			42.8	19.5	M+NH4	C14H17N3O4	-0.227648	2246.51	2287.68	2576.13	0.000105165	91.7495	223.988	234.176	0.000105165	0.000105165	896.998	5138.76	3055.78	2519.99	3461.45	9575.33
0.69_242.0794m/z	242.079	0.692833	neg	Cytarabine	HMDB0015122	Nucleosides, nucleotides, and analogues	Pyrimidine nucleosides	Unclassified		C02961	42.7	24.5	M-H	C9H13N3O5	4.94729	33097.5	32650.4	33729.9	17942.1	10435.3	6390.56	17391.4	38938.5	14901.1	23288.8	46685	23688.2	39194.4	55095.8	43047.1
0.71_226.0386m/z	226.039	0.712167	neg	Acamprosate	HMDB0014797	Organic acids and derivatives	Organic sulfonic acids and derivatives	Organosulfonic acids and derivatives			42.7	18.6	M+FA-H	C5H11NO4S	-2.49761	4774.48	4936.74	4588.17	2886.25	2631.74	6440.6	7339.05	3911.7	466.474	7036.4	3379.77	2743.21	5471.96	5793.53	6346.38
0.71_296.0863m/z	296.086	0.712167	neg	(1R*,3R*,3'S*)-1,2,3,4-Tetrahydro-1-(2-thio-3-pyrrolidinyl)-beta-carboline-3-carboxylic acid	HMDB0034767	Alkaloids and derivatives	Harmala alkaloids	Unclassified			42.7	31.6	M-H2O-H	C16H17N3O2S	-0.0934967	2263.42	2247.48	2270.89	236.598	0.000105165	221.304	258.833	210.28	0.000105165	2004.99	4770.13	4875.64	2999.43	2035.68	2610.55
0.74_134.1174m/z	134.117	0.740217	pos	Caproic acid	LMFA01010006	Lipids and lipid-like molecules	Fatty Acyls	Fatty acids and conjugates	*	C01585	42.7	16.1	M+NH4	C6H12O2	-1.0868	19473.3	20797.3	16432.2	42684.6	62545.6	32071.7	14733.5	5506.37	40207.7	4514.73	10812.5	21040.1	8342.87	3805.44	10335.5
1.83_244.1656m/z	244.166	1.82965	pos	Lysyl-Proline	85861	Organic acids and derivatives	Carboxylic acids and derivatives	Amino acids, peptides, and analogues			42.7	20.8	M+H	C11H21N3O3	0.0866337	2281.12	2291.34	2495.5	1083.6	913.587	1124.5	1460.29	2369.31	829.65	4088.83	2733.03	3798.53	3306.89	2827.83	3424.84
10.36_500.2788m/z	500.279	10.3616	neg	PE(20:4(5Z,8Z,11Z,14Z)/0:0)	LMGP02050009	Lipids and lipid-like molecules	Glycerophospholipids	Glycerophosphoethanolamines	*		42.7	16.8	M-H	C25H44NO7P	1.02695	341734	364046	345662	153347	281589	641258	240695	161325	110145	930719	219491	386085	242051	349298	233509
10.59_349.2349m/z	349.235	10.5914	pos	Ceriporic acid A	LMFA01170126	Lipids and lipid-like molecules	Fatty Acyls	Fatty Acids and Conjugates			42.7	20	M+Na	C19H34O4	-0.0762989	4063.39	3932.49	3489.1	561.944	517.605	464.861	691.51	380.097	514.8	3243.59	5997.06	2695.84	2448.99	4940.72	5025.97
11.17_606.3763m/z	606.376	11.1709	pos	PA-PE	LMGP20020029	Lipids and lipid-like molecules	Glycerophospholipids	Oxidized glycerophospholipids			42.7	21.6	M+H-H2O	C30H58NO10P	-0.465212	38004.6	42201.8	43442.9	962.02	3199.22	2290.6	1038.83	1936.65	154.902	9857.21	88988.8	46521.8	54738.3	77918.6	151726
12.34_256.2631m/z	256.263	12.3432	pos	Palmitic amide	HMDB0012273	Lipids and lipid-like molecules	Fatty Acyls	Fatty amides	***		42.7	17	M+H	C16H33NO	-1.35598	3.35159e+06	3.42798e+06	3.19295e+06	660279	633647	460608	445154	604717	595942	3.91905e+06	4.85624e+06	7.17471e+06	3.2936e+06	3.22856e+06	4.73844e+06
13.57_701.5581m/z	701.558	13.5684	pos	SM(d18:2/16:0)	LMSP03010090	Lipids and lipid-like molecules	Sphingolipids	Phosphosphingolipids			42.7	26.1	M+H	C39H77N2O6P	-1.61317	278173	266734	300474	928069	765295	336532	369029	363642	572765	628334	1.04346e+06	1.60547e+06	912114	1.22418e+06	1.22296e+06
14.18_235.1187m/z	235.119	14.1795	pos	Histidinyl-Proline	HMDB0028893	Organic acids and derivatives	Carboxylic acids and derivatives	Amino acids, peptides, and analogues			42.7	22.1	M+H-H2O	C11H16N4O3	-0.919776	37701	40771.4	33297.5	57870.4	58975.6	45879.9	42948	46560.9	54371.4	28494.1	23352.3	25230.2	26664.1	22721.1	26798.9
3.35_172.0968m/z	172.097	3.34933	pos	Crotanecine	68218	Unclassified	Unclassified	Unclassified			42.7	19.2	M+H	C8H13NO3	-0.168165	2573.61	2935.94	3608.49	1754.69	1987.76	1570.41	1680.15	1936.31	1998.85	1795.07	6256.93	2706.82	3392.89	4379.56	10261.2
4.69_184.0972m/z	184.097	4.69435	neg	Pseudoecgonine	HMDB0006348	Alkaloids and derivatives	Tropane alkaloids	Unclassified		C12449	42.7	20.3	M-H	C9H15NO3	-3.85055	1972.87	1981.86	1778.35	110.434	123.403	103.294	102.685	156.157	133.307	746.585	4994.53	2713.32	2878.75	3831.21	5673.02
6.77_303.2178m/z	303.218	6.76928	neg	15-hydroxy-pentadecanoic acid	LMFA01050182	Lipids and lipid-like molecules	Fatty Acyls	Fatty Acids and Conjugates			42.7	17.1	M+FA-H	C15H30O3	0.326454	6347.71	5868.29	5634.51	0.000105165	0.000105165	0.000105165	0.000105165	0.000105165	0.000105165	39733.2	4071.22	5539.94	4003.33	3206.75	3168.12
8.25_355.2493m/z	355.249	8.24533	neg	13,14-dihydro-15(R)-Prostaglandin E1	45575	Unclassified	Unclassified	Unclassified			42.7	22	M-H	C20H36O5	0.959623	9206.41	9409.33	9125.13	124.305	226.644	339.413	57.9947	76.0877	126.062	14966.7	18301.4	28374	6280.29	12551.5	11547.7
8.52_331.2493m/z	331.249	8.51735	neg	12-hydroxyheptadecanoic acid	HMDB0061663	Lipids and lipid-like molecules	Fatty Acyls	Fatty acids and conjugates	*		42.7	19.3	M+FA-H	C17H34O3	1.18419	5435.74	5195.7	4864.5	0.000105165	0.000105165	0.000105165	0.000105165	0.000105165	0.000105165	15091.4	9261.14	11219.8	6728.96	9709.09	3911.88
9.42_358.2950m/z	358.295	9.41723	pos	11-deoxy-PGF1b	LMFA03010070	Lipids and lipid-like molecules	Fatty Acyls	Eicosanoids			42.7	18	M+NH4	C20H36O4	-0.615501	70723.2	72719.4	76089.6	10507.2	17382	12699.3	13426.9	17617.8	9131.63	95249.6	110314	78874.1	63216.9	90589.9	163071
9.85_358.2949m/z	358.295	9.8472	pos	PGE1 alcohol	LMFA03010053	Lipids and lipid-like molecules	Fatty Acyls	Eicosanoids			42.7	17.8	M+NH4	C20H36O4	-0.81025	25027.2	26899	24752.8	2261.01	2968.44	2556.84	2363.42	2736.46	2899.65	33431.3	28761.8	18101.3	16388.8	23357.4	55553.5
0.64_205.1545m/z	205.155	0.640917	pos	3-Hydroxy-N6,N6,N6-trimethyl-L-lysine	6234	Organic acids and derivatives	Carboxylic acids and derivatives	Amino acids, peptides, and analogues	**	C01259	42.6	17.4	M+H	C9H20N2O3	-0.758678	2036.39	1873.27	1672.47	9564.41	4708.26	6719.59	6471.9	5079.4	2537.61	38.2565	9.15936	0.000105165	9.69302	43.5302	0.000105165
0.67_228.0638m/z	228.064	0.672283	neg	Asparaginyl-Aspartic acid	HMDB0028727	Organic acids and derivatives	Carboxylic acids and derivatives	Amino acids, peptides, and analogues			42.6	26.3	M-H2O-H	C8H13N3O6	4.98263	6823.06	6445.96	6264.24	8280.08	5139.05	9412.68	5054.87	4722.21	2235.54	8462.64	7725.42	10439.2	7850.45	7882.91	8762.99
0.70_266.1231m/z	266.123	0.703	pos	D-1-[(3-Carboxypropyl)amino]-1-deoxyfructose	HMDB0038663	Organic acids and derivatives	Carboxylic acids and derivatives	Amino acids, peptides, and analogues			42.6	21.6	M+H	C10H19NO7	-1.15481	3192.77	3670.69	3073.03	3482.49	6376.6	13260.8	7231.5	4412.52	4569.05	1113.51	3625.48	5511.1	2162.93	1000.58	1208.4
1.06_132.0245n	150.058	1.0577	pos	THTC	68817	Unclassified	Unclassified	Unclassified			42.6	21.8	M+H, M+NH4	C5H8O2S	0.120486	97553.5	78031.8	103793	49508.6	55719.2	132619	70261.6	33624	47762.2	121234	79911.3	95772	98728.1	74754.1	102402
1.18_180.0657m/z	180.066	1.1756	neg	L-Tyrosine	34	Organic acids and derivatives	Carboxylic acids and derivatives	Amino acids, peptides, and analogues	**	C00082	42.6	23.3	M-H	C9H11NO3	-4.92813	747.783	1168.52	1210.04	993.97	1082.28	1928.37	1197.79	815.049	1126.9	1254.47	1321.86	1365.41	657.68	823.508	567.417
11.44_295.2742m/z	295.274	11.4372	pos	Crucigasterin 277	LMSP01080036	Lipids and lipid-like molecules	Sphingolipids	Sphingoid bases			42.6	18.7	M+NH4	C18H31NO	-0.780576	88409.2	89986.2	91306.1	126753	123906	105464	106086	117873	140995	80470.2	66612.8	77062	83110.5	71721.5	77789.8
11.93_650.4384m/z	650.438	11.9261	pos	PON-PC	LMGP20010008	Lipids and lipid-like molecules	Glycerophospholipids	Oxidized glycerophospholipids			42.6	18.8	M+H	C33H64NO9P	-1.07434	74784.5	76911.1	82933.4	1818.28	4661.6	3953.67	3502.49	5865.59	362.628	35840.3	191438	99120.9	141034	157615	232906
12.65_488.2886m/z	488.289	12.6487	pos	N-docosahexaenoyl histidine	LMFA08020134	Lipids and lipid-like molecules	Fatty Acyls	Fatty amides			42.6	18.9	M+Na	C28H39N3O3	0.606079	6445.39	6476.96	6790.74	0.000105165	0.000105165	0.000105165	0.000105165	0.000105165	0.000105165	246.759	139.854	0.000105165	30932.5	48740.6	20640.7
3.82_208.1310n	209.138	3.82103	pos	5S,6S-epoxy-15R-hydroxy-ETE	HMDB0062236	Organic oxygen compounds	Organooxygen compounds	Ethers			42.6	15.2	M+H, M+NH4, M+Na, M+H-H2O	C9H20O5	-0.334257	27740.5	26629.6	26495	43749.5	70064.8	34407.6	55475	55426.7	61356.1	24115.1	20941	19732.9	33872.2	26784	22784.3
4.77_204.1232m/z	204.123	4.76688	pos	Succinylmonocholine	2522	Unclassified	Unclassified	Unclassified			42.6	24.3	M+H	C9H17NO4	0.615641	926.943	875.749	889.625	505.645	651.712	866.408	974.982	676.258	460.107	1772.28	1025.41	688.375	826.352	903.482	1211.91
5.37_218.2114m/z	218.211	5.37217	pos	Lauric acid	LMFA01010012	Lipids and lipid-like molecules	Fatty Acyls	Fatty acids and conjugates	**	C02679	42.6	14.4	M+NH4	C12H24O2	-0.0368405	5704.79	6280.97	6703.19	6391.68	8293.69	4386.35	7770.38	11128.3	10168.5	3769.88	2752.71	9976.32	6520.91	6974.74	5623.32
10.64_267.1716m/z	267.172	10.6368	pos	Tributyl phosphate	70062	Unclassified	Unclassified	Unclassified			42.5	17.4	M+H	C12H27O4P	-1.3064	7303.47	6928.87	6964.01	9245.45	10435.6	6615.1	6102.96	6557.11	13574.7	8056.3	6411.6	6544.86	6211.43	3852.55	8413.93
11.02_372.3469m/z	372.347	11.0155	pos	10-oxo-docosanoic acid	LMFA01060139	Lipids and lipid-like molecules	Fatty Acyls	Fatty Acids and Conjugates			42.5	22.3	M+NH4	C22H42O3	-0.834544	3605.27	3980.87	2817.52	4814.99	4870.17	3518.42	3227.51	4666.15	5138.53	3377.88	2872.51	2753.95	3838.82	3361.31	3020.19
11.19_121.0285m/z	121.029	11.1931	pos	alpha-Furyl methyl diketone	HMDB0032920	Organic oxygen compounds	Organooxygen compounds	Carbonyl compounds			42.5	16.9	M+H-H2O	C7H6O3	0.847207	2460.54	2255.18	2001.97	3306.87	2931.43	2314.35	2308.82	2676.55	2956.17	1737.7	1408.37	1769.55	1775.31	1525.9	1708.5
12.19_326.3051m/z	326.305	12.1883	pos	Oleoyl Ethanolamide	24103	Organic nitrogen compounds	Organonitrogen compounds	Amines			42.5	17.4	M+H	C20H39NO2	-0.913185	27158.9	28574.1	27880.7	25592.7	41856.8	38860.5	27132.7	29583.2	25640.8	29356.1	27495.7	36251.6	17369.3	18891.3	17180.9
3.97_129.1024m/z	129.102	3.96925	pos	(S)-Piperidine-2-carboxamide	73373	Unclassified	Unclassified	Unclassified			42.5	19.3	M+H	C6H12N2O	0.972655	2982.51	2709	2806.58	3761.22	3487.6	3276.88	2858.01	3750.48	4541.23	2119.06	1886.13	2349.37	2070.22	1927.17	2609.82
4.79_134.0602m/z	134.06	4.79157	pos	Oxindole	34541	Organoheterocyclic compounds	Indoles and derivatives	Indolines		C12312	42.5	21	M+H	C8H7NO	0.881216	1461.14	1565.7	1484.36	1383.13	1255.88	1259.96	1242.43	1361.59	1589.2	2873.95	1860.67	1105.14	1107.8	890.297	951.551
5.85_273.1709m/z	273.171	5.85265	neg	10-keto tridecanoic acid	LMFA01060042	Lipids and lipid-like molecules	Fatty Acyls	Fatty Acids and Conjugates			42.5	16.1	M+FA-H	C13H24O3	0.525831	1721.88	1482.34	1652.52	0.000105165	0.000105165	0.000105165	0.000105165	0.000105165	0.000105165	8797.6	1542.51	825.236	425.679	4300.74	1177.02
8.87_436.2708m/z	436.271	8.86733	neg	15-HETE-Ala	LMFA08020145	Lipids and lipid-like molecules	Fatty Acyls	Fatty amides			42.5	19.7	M+FA-H	C23H37NO4	0.945192	3156.15	2663.58	3203.2	0.000105165	0.000105165	0.000105165	0.000105165	0.000105165	0.000105165	1546.43	5490.74	8054.33	7351.58	10682.3	1572.07
11.70_672.4226m/z	672.423	11.7029	pos	OHODA-PE	LMGP20020050	Lipids and lipid-like molecules	Glycerophospholipids	Oxidized glycerophospholipids			42.4	21	M+H-H2O	C35H64NO10P	-1.279	14403.9	15047	17572.3	0.000105165	910.012	0.000105165	0.000105165	550.643	0.000105165	4083.51	38626.9	20355	28115.5	33050.5	86483.4
12.45_619.4803m/z	619.48	12.4517	pos	1-(O-alpha-D-glucopyranosyl)-3-keto-(1,25R,27R)-octacosanetriol	LMFA13010023	Lipids and lipid-like molecules	Fatty Acyls	Fatty acyl glycosides			42.4	21.4	M+H	C34H66O9	3.77118	38799.8	43992	52743.7	274.285	642.649	0.000105165	619.337	1768.46	0.000105165	76649.1	110271	102448	81156.3	70975.8	86554.3
12.93_331.2628m/z	331.263	12.9343	pos	12,15-Epoxy-13,14-dimethyleicosa-12,14,16-trienoic acid	HMDB0112073	Lipids and lipid-like molecules	Fatty Acyls	Fatty acids and conjugates			42.4	18.5	M+H-H2O	C22H36O3	-0.903154	1393.3	1713.11	1171.83	0.000105165	0.000105165	187.471	0.000105165	0.000105165	163.663	5318.14	911.566	2310.95	1660.41	1323.13	2562.82
14.29_169.1334m/z	169.133	14.288	pos	2-Acetyl-3-ethylidene-3,4,5,6-tetrahydropyridine	HMDB0040039	Organoheterocyclic compounds	Pyridines and derivatives	Hydropyridines			42.4	16.7	M+NH4	C9H13NO	-0.990772	83976.8	90019.9	83684.8	120168	122591	97196.1	96861.1	108190	127544	73745.1	60505.9	67970.6	70563.9	59907.6	70309
3.62_260.0589m/z	260.059	3.62253	pos	{3-[(1E)-3-oxobut-1-en-1-yl]phenyl}oxidanesulfonic acid	HMDB0133759	Organic acids and derivatives	Organic sulfuric acids and derivatives	Arylsulfates			42.4	20.8	M+NH4	C10H10O5S	0.747248	573.052	681.266	944.868	0.000105165	0.000105165	0.000105165	0.000105165	0.000105165	0.000105165	1628.5	1164.48	1645.87	1516.88	1510.89	757.316
6.51_230.1391m/z	230.139	6.51115	pos	3,4-Methyleneazelaic acid	HMDB0059744	Lipids and lipid-like molecules	Fatty Acyls	Fatty acids and conjugates	*		42.4	18.3	M+NH4	C11H16O4	1.79724	3954.11	4042.29	4166.5	2098.19	1806.96	1601.03	1531.58	1442.77	2105.63	6260.27	1954.04	2077.15	10283.3	11610.2	2152.11
6.98_212.1644m/z	212.164	6.98382	pos	Cucujolide IX	LMFA07040037	Lipids and lipid-like molecules	Fatty Acyls	Fatty esters			42.4	19.9	M+NH4	C12H18O2	-0.330618	3227.22	3251.48	3329.3	4851.5	4730.54	4353.22	4098.3	4782.71	5656.33	2293.88	2406.19	2632.58	2524.24	2395.03	3354.06
8.85_239.2117m/z	239.212	8.8519	pos	N-Isobutyl-2,4,8-decatrienamide	HMDB0030188	Lipids and lipid-like molecules	Fatty Acyls	Fatty amides	*		42.4	18.5	M+NH4	C14H23NO	-0.511106	5158.59	5379.76	4714.04	9104.94	8220.95	6581.5	6415.86	7969.21	9665.67	4257.82	4033.86	4037.65	4186.36	3845.85	5705.37
9.96_384.3107m/z	384.311	9.96082	pos	3-hydroxypentadecanoyl carnitine	HMDB0061641	Lipids and lipid-like molecules	Fatty Acyls	Fatty acid esters	*		42.4	19.6	M+H-H2O	C22H43NO5	-0.333106	4508.02	4593.88	4451.44	6483.57	10023.2	7435.04	7663.54	11963.7	4402.09	2039.42	2976.07	2253.67	2588.4	2624.23	4562.43
0.69_229.0114m/z	229.011	0.692833	neg	Ribose 1-phosphate	3370	Organic oxygen compounds	Organooxygen compounds	Carbohydrates and carbohydrate conjugates	**	C00620	42.3	37.9	M-H	C5H11O8P	-2.09027	4364.49	4213.43	4853.41	373.104	253.201	820.34	2324.95	1416.06	1.98281	7067.18	3909.49	2338.62	7217.62	6687.24	14517.3
0.74_120.1020m/z	120.102	0.740217	pos	Tetrahydro-2-methyl-3-furanol	HMDB0039799	Organoheterocyclic compounds	Tetrahydrofurans	Unclassified			42.3	16.2	M+NH4	C5H10O2	0.515065	5490.43	5852.26	5206.43	12127	18062	11102.4	4682.04	1638.96	13609.8	1467.77	3885.13	8093.91	2642.21	810.759	3392.63
1.76_259.0392m/z	259.039	1.76358	neg	Sulfacetamide	HMDB0014772	Benzenoids	Benzene and substituted derivatives	Benzenesulfonamides			42.3	14.7	M+FA-H	C8H10N2O3S	-0.884627	41425.3	35634.6	38131.4	0.000105165	0.000105165	0.000105165	0.000105165	0.000105165	0.000105165	135286	44906.5	30419.3	90960.8	70153	46957.1
10.28_386.3263m/z	386.326	10.2795	pos	Pentadecanoylcarnitine	HMDB0062517	Lipids and lipid-like molecules	Fatty Acyls	Fatty acid esters	*		42.3	18	M+H	C22H43NO4	-0.595197	15505.7	15442.7	14137.9	14001.5	26900.1	21227.8	23409.8	26589.1	10655.9	7740.96	9583.53	8101.35	8487.66	9874.87	13536.9
10.63_496.2686m/z	496.269	10.6301	neg	PS(16:0/0:0)	LMGP03050002	Lipids and lipid-like molecules	Glycerophospholipids	Glycerophosphoserines			42.3	24.5	M-H	C22H44NO9P	1.04188	8037.81	8258.5	7087.62	832.796	543.521	2138.56	2160.24	1582.04	0.000105165	12294.5	11656.6	9810.28	10368.7	10101.3	10223.8
11.13_320.2558m/z	320.256	11.1266	pos	4E,14Z-Sphingadiene	LMSP01080002	Lipids and lipid-like molecules	Sphingolipids	Sphingoid bases			42.3	21.9	M+Na	C18H35NO2	-0.729562	3935.77	4698	3459.8	2986.62	2892.27	1832.51	1828.73	2338.01	2833.91	2983.86	4894.2	5207.77	2830.15	2732.89	3573.18
12.61_177.1635m/z	177.163	12.6058	pos	3,5,7-Trimethyl-2E,4E,6E,8E-decatetraene	97469	Lipids and lipid-like molecules	Fatty Acyls	Hydrocarbons			42.3	26.6	M+H	C13H20	-1.57587	3348.15	3045.05	2728.64	1360.6	1203.13	1034.74	830.526	986.147	1282.14	3040.46	3356.49	5508.91	2638.09	3098.99	3631.77
3.78_108.0811m/z	108.081	3.77692	pos	3-Ethylpyridine	86455	Organoheterocyclic compounds	Pyridines and derivatives	Unclassified	*		42.3	17	M+H	C7H9N	3.19739	5484.16	5385.14	6448.08	8460.78	7892.49	6431.87	6494.74	7639.24	10034.7	3970.81	4513.46	5300.3	5369.09	4329.53	5559.85
4.23_169.9909m/z	169.991	4.22585	neg	Lanthionine ketimine	HMDB0004823	Organic acids and derivatives	Carboxylic acids and derivatives	Amino acids, peptides, and analogues			42.3	25.5	M-H2O-H	C6H7NO4S	-4.31131	858.059	780.638	909.267	257.508	180.441	619.818	917.014	244.819	11.7508	3870.17	851.569	820.407	1103.88	937.705	709.539
4.74_270.1813m/z	270.181	4.7432	pos	Talbutal	HMDB0014451	Organoheterocyclic compounds	Diazines	Pyrimidines and pyrimidine derivatives			42.3	16.6	M+NH4	C13H20N2O3	0.221224	768.049	644.35	646.917	22.7409	43.3053	82.2934	42.0821	33.2948	32.2332	126.799	1507.79	881.29	849.127	1160.63	1972.18
4.79_184.0972m/z	184.097	4.78583	neg	Ecgonine	HMDB0006548	Alkaloids and derivatives	Tropane alkaloids	Unclassified		C10858	42.3	18.7	M-H	C9H15NO3	-4.00987	6380.32	6486.99	6044.03	198.765	434.512	170.361	183.579	221.238	181.894	1915.65	14986	8120.88	7804.33	13511.8	16298.2
5.70_202.1801m/z	202.18	5.70138	pos	11-amino-undecanoic acid	35923	Lipids and lipid-like molecules	Steroids and steroid derivatives	Ergostane steroids	*		42.3	17.6	M+H	C11H23NO2	-0.401003	897.203	900.194	1173.68	1124.71	938.283	837.513	1017.2	1163.89	1388.67	1092.83	1028.19	1749.02	1121.55	760.026	1168.61
7.68_303.2179m/z	303.218	7.6789	neg	9-hydroxy-pentadecanoic acid	LMFA01050545	Lipids and lipid-like molecules	Fatty Acyls	Fatty Acids and Conjugates			42.3	18.1	M+FA-H	C15H30O3	0.94728	873.679	742.185	724.851	0.000105165	0.000105165	0.000105165	0.000105165	0.000105165	0.000105165	7069.53	1359.1	1218.05	474.766	506.394	463.492
7.68_366.2289m/z	366.229	7.6789	neg	Homodihydrocapsaicin	HMDB0036330	Benzenoids	Phenols	Methoxyphenols			42.3	18.8	M+FA-H	C19H31NO3	0.845842	2244.53	2227.87	2352.52	0.000105165	0.000105165	0.000105165	0.000105165	0.000105165	0.000105165	1612.88	3615.57	4302.59	8766.38	6772.12	2735.67
8.21_158.1539m/z	158.154	8.2119	pos	2,4-Nonadien-1-ol	LMFA05000608	Lipids and lipid-like molecules	Fatty Acyls	Fatty alcohols	*		42.3	13.4	M+NH4	C9H16O	-0.52983	780569	745872	613563	1.03661e+06	1.04584e+06	805369	787579	872107	1.028e+06	502193	409852	450789	515049	411937	540668
8.60_271.2147n	272.222	8.60398	pos	Tridecanoylglycine	HMDB0013317	Organic acids and derivatives	Carboxylic acids and derivatives	Amino acids, peptides, and analogues			42.3	18.4	M+H-H2O, M+H	C15H29NO3	-0.326683	15577.2	14768.5	15082.1	23831.8	21658.9	19341.4	17592.5	20011.6	27003.8	11914.9	10313	11074.3	11629.1	9512.23	13165.7
9.00_163.1117m/z	163.112	9.00342	pos	4,10-undecadiynal	75348	Lipids and lipid-like molecules	Fatty Acyls	Fatty aldehydes			42.3	20.1	M+H	C11H14O	-0.439523	3032.03	3045.71	2616.87	5081.77	4725.59	3716.59	4295.54	3917.4	5554.42	2334.14	1676.11	2072.69	2192.84	1570.07	2604.78
9.69_250.2164m/z	250.216	9.68893	pos	1-(2,6,6-Trimethyl-2-cyclohexen-1-yl)-1,6-heptadien-3-one	HMDB0029704	Lipids and lipid-like molecules	Prenol lipids	Sesquiterpenoids	*		42.3	17.3	M+NH4	C16H24O	-0.481891	8788.89	8498.19	7701.99	14207.5	15931.7	7682.19	13767	10380.4	14655.4	6651.36	6688.22	6805.31	8006.57	5656.6	6583
0.80_147.0896n	130.086	0.8042	pos	2-amino-6-hydroxyhexanoic acid	HMDB0142963	Organic acids and derivatives	Carboxylic acids and derivatives	Amino acids, peptides, and analogues			42.2	16	M+H-H2O, M+H	C6H13NO3	0.40754	11269.7	8669.51	10279.4	5948.15	5012.76	5139.13	4549.5	4340.4	4926.77	16931.5	17892	7574.58	12430.5	8973.86	9758.02
1.12_213.1232m/z	213.123	1.12058	pos	L-prolyl-L-proline	HMDB0011180	Organic acids and derivatives	Carboxylic acids and derivatives	Amino acids, peptides, and analogues			42.2	16.4	M+H	C10H16N2O3	-0.751571	4588.41	4391.22	4052.63	1963.35	5298.87	6021.31	5614.92	1876.41	3881.41	5905.79	4958.51	5633.49	2642.35	2415.32	3165.41
1.21_607.0831n	652.069	1.20915	neg	Uridine diphosphate-N-acetylgalactosamine	HMDB0000304	Nucleosides, nucleotides, and analogues	Pyrimidine nucleotides	Pyrimidine nucleotide sugars	**	C00203	42.2	19.7	M-H2O-H, M+FA-H	C17H27N3O17P2	2.58737	12762.7	11212.6	10812.5	110.865	0.000105165	800.814	7004.43	1845.72	0.000105165	18682.2	5227.79	7294.27	13650.8	14729.3	22823
11.19_278.1516n	279.159	11.1931	pos	4-(3,7-dimethylocta-2,6-dien-1-yl)benzene-1,2,3,5-tetrol	HMDB0133084	Lipids and lipid-like molecules	Prenol lipids	Quinone and hydroquinone lipids	*		42.2	21.2	M+H, M+Na	C16H22O4	-0.740442	376576	372132	327015	503028	479693	389962	374414	428965	482277	283079	253714	284544	293335	249215	306803
11.31_249.1495m/z	249.15	11.3089	neg	Gemfibrozil	3023	Benzenoids	Phenol ethers	Unclassified		C07020	42.2	21.9	M-H	C15H22O3	-0.389996	5178.55	5236.03	4840.81	5832.37	6066.95	4427.24	4870.58	5812.19	6719.38	4538.75	5173.47	4748.12	6024.85	2556.01	3778.8
12.63_532.3147m/z	532.315	12.6275	pos	PE(P-20:0/0:0)	LMGP02070004	Lipids and lipid-like molecules	Glycerophospholipids	Glycerophosphoethanolamines			42.2	20.4	M+K	C25H52NO6P	-3.50823	3697.86	5175.53	4410.99	0.000105165	0.000105165	0.000105165	0.000105165	0.000105165	0.000105165	0.000105165	0.000105165	0.000105165	26965.2	51595.7	18133.2
12.87_599.3206m/z	599.321	12.8735	neg	6-O-(1-O-stearoyl-sn-glycero-3-phosphono)-1D-myo-inositol	LMGP02060007	Lipids and lipid-like molecules	Glycerophospholipids	Glycerophosphoinositols			42.2	18.9	M-H	C27H53O12P	0.671712	176289	171312	155152	38751.2	67946.5	152453	129165	117499	27289.5	265827	190704	113271	160969	168986	294215
4.01_234.0768m/z	234.077	4.00618	neg	Phensuximide	HMDB0014970	Organoheterocyclic compounds	Pyrrolidines	Phenylpyrrolidines		C07437	42.2	15.1	M+FA-H	C11H11NO2	-1.78377	1807.34	2249.34	1947.42	19.7576	87.3717	50.2278	21.1516	46.9215	0.000105165	838.361	5096.01	2510.44	1867.61	4407.64	3643.71
4.37_165.0185m/z	165.018	4.37448	neg	2,4-dihydroxy-5-methoxybenzoic acid	HMDB0125522	Benzenoids	Benzene and substituted derivatives	Benzoic acids and derivatives			42.2	19.3	M-H2O-H	C8H8O5	-4.67427	38813	38911.6	39743.5	44338.1	46344.3	40664.1	41327.7	43987.6	46970.9	34195.1	30671.4	35240.9	36213.1	29687.6	37976.6
4.61_249.0879m/z	249.088	4.60867	neg	Tyrosyl-Serine	HMDB0029114	Organic acids and derivatives	Carboxylic acids and derivatives	Amino acids, peptides, and analogues			42.2	16.8	M-H2O-H	C12H16N2O5	-0.551528	1478.07	1169.42	1680.01	1867.04	1840.72	2397.37	2613.32	1842.6	6142.84	1031.94	384.442	372.849	559.803	267.913	386.868
4.66_211.1441m/z	211.144	4.66495	pos	L,L-Cyclo(leucylprolyl)	89817	Organic acids and derivatives	Carboxylic acids and derivatives	Amino acids, peptides, and analogues			42.2	14.2	M+H	C11H18N2O2	-0.0253577	1210.87	1002.81	1265.15	3144.35	2076.65	1393.45	1132.7	2289.16	1744.14	508.023	540.007	668.119	617.244	477.532	547.935
4.93_218.0818m/z	218.082	4.92647	neg	1,2,5,6-Tetrahydro-4H-pyrrolo[3,2,1-ij]quinolin-4-one	HMDB0037113	Organoheterocyclic compounds	Quinolines and derivatives	Quinolones and derivatives		C18487	42.2	15.4	M+FA-H	C11H11NO	-2.66712	5018.57	4755.16	5127.81	33.5967	122.754	129.966	86.8937	51.2816	19.1224	1969.41	13495.2	6270.65	5442.33	11900.8	15582.7
6.09_299.1618m/z	299.162	6.08943	pos	Panaquinquecol 2	LMFA05000687	Lipids and lipid-like molecules	Fatty Acyls	Fatty alcohols	*		42.2	19.3	M+Na	C17H24O3	-0.0406832	5006.27	4958.38	5869.83	8452.66	5145	4645.9	7768.82	9388.82	10345	3381.84	4490.32	6024.65	4057.08	3153.75	4223.61
6.64_344.2444m/z	344.244	6.64385	neg	Pentadecanoylglycine	HMDB0013300	Organic acids and derivatives	Carboxylic acids and derivatives	Amino acids, peptides, and analogues			42.2	16.2	M+FA-H	C17H33NO3	0.346824	3922.33	3468.86	4024.76	0.000105165	0.000105165	0.000105165	0.000105165	0.000105165	0.000105165	5249.88	4330.63	6561.79	11021.3	8468.75	2852.39
7.59_258.1700m/z	258.17	7.58617	pos	Hydroxyhexanoycarnitine	LMFA07070072	Lipids and lipid-like molecules	Fatty Acyls	Fatty acid esters	*		42.2	15.5	M+H-H2O	C13H25NO5	-0.0418105	1999.54	2190.96	2427.71	619.339	519.755	457.114	538.705	520.594	551.238	1145.1	931.08	616.593	4710	10311.4	657.616
8.96_336.2531m/z	336.253	8.96442	pos	9-hydroxy-2Z,5E,7Z,11Z,14Z-Eicosapentaenoic acid	LMFA01030717	Lipids and lipid-like molecules	Fatty Acyls	Fatty Acids and Conjugates			42.2	38.3	M+NH4	C20H30O3	-0.555959	3287.51	3366.8	3543.45	210.226	417.677	277.569	357.472	243.231	146.595	2645.83	4448.5	6232.69	7352.93	8618.73	2545.41
9.29_209.1172m/z	209.117	9.29112	pos	Benzyl (2R,3S)-2-methyl-3-hydroxybutanoate	66209	Unclassified	Unclassified	Unclassified			42.2	17.8	M+H	C12H16O3	-0.29278	2698	2493.5	2951.16	4231.62	3436.94	3002.35	3031.34	3026.99	3891.99	2048.09	1864.36	2355.35	2059.87	1581.46	1886.5
9.83_396.3106m/z	396.311	9.82523	pos	3-hydroxypalmitoleoylcarnitine	LMFA07070044	Lipids and lipid-like molecules	Fatty Acyls	Fatty esters			42.2	16.3	M+H-H2O	C23H43NO5	-0.483426	30566.8	29553.2	26170.2	7425.08	35572.1	29402.7	50295.5	24147.3	8769.24	22518.8	33803.3	29226.1	36505.5	30103.6	78717.1
9.92_474.2630m/z	474.263	9.92403	neg	LysoPE(18:3(6Z,9Z,12Z)/0:0)	HMDB0011508	Lipids and lipid-like molecules	Glycerophospholipids	Glycerophosphoethanolamines	*		42.2	16	M-H	C23H42NO7P	0.85253	30313.4	30989.4	29437.1	6103.26	41243.6	154783	155745	64210	18628.9	11739.6	1266.24	3441.77	4319.31	4866.84	3998.1
9.98_295.2510n	278.248	9.9836	pos	Linoleyl hydroxamic acid	LMFA08020211	Lipids and lipid-like molecules	Fatty Acyls	Fatty amides			42.2	14.2	M+H-H2O, M+Na	C18H33NO2	-0.29718	116454	115670	117133	171083	69901.7	61398.4	96474.1	120516	117633	147943	176183	149905	124331	94917.6	135844
0.62_234.1447m/z	234.145	0.619967	pos	Lysinoalanine	HMDB0029447	Organic acids and derivatives	Carboxylic acids and derivatives	Amino acids, peptides, and analogues			42.1	16.4	M+H	C9H19N3O4	-0.766137	1249.95	1434.55	1193.67	362.602	580.611	720.262	588.981	750.412	258.796	3163.47	1587.96	2017.4	2271.72	1625.44	1533.75
1.21_386.0144m/z	386.014	1.20502	pos	CDP	HMDB0001546	Nucleosides, nucleotides, and analogues	Pyrimidine nucleotides	Pyrimidine ribonucleotides	**	C00112	42.1	19.7	M+H-H2O	C9H15N3O11P2	-1.27687	5226.39	5340.98	4815.56	909.469	1460.47	1533.71	3655.74	2233.66	197.888	6987.29	3904.68	3726.62	5778.53	5685.66	8381.11
10.23_385.2734m/z	385.273	10.2343	pos	Persicaxanthin	HMDB0034952	Lipids and lipid-like molecules	Prenol lipids	Diterpenoids	*		42.1	16.8	M+H	C25H36O3	-0.947401	5526.41	6360.72	6428.35	3658.58	9320.37	17509.6	13071.8	8421.51	4179.51	6007.25	1756.4	4080.77	4040.03	3021.7	4869.14
10.41_181.1585m/z	181.159	10.4131	pos	3,6,8-dodecatrien-1-ol	LMFA05000058	Lipids and lipid-like molecules	Fatty Acyls	Fatty alcohols			42.1	15.2	M+H	C12H20O	-0.88135	7729.5	8149.16	6934.48	11439.5	10270.1	9101.33	8219.43	9018.46	11066.1	6631.73	5827.74	6059.55	6596.16	5316.22	6635.52
11.63_483.2731m/z	483.273	11.6257	neg	LysoPA(0:0/18:0)	HMDB0007850	Lipids and lipid-like molecules	Glycerophospholipids	Glycerophosphates	*		42.1	16	M+FA-H	C21H43O7P	0.692841	72266	71178.4	66025.7	8047.4	33018.1	52974.6	74030.9	33506.9	11862.5	101074	81947.7	91502	56105.8	67627	114936
14.05_101.0713m/z	101.071	14.0481	pos	Gyromitrin	HMDB0033952	Organic nitrogen compounds	Organonitrogen compounds	Hydrazines and derivatives		C08305	42.1	17.7	M+H	C4H8N2O	3.37203	18483.9	18761.5	16341.9	25037	24612.7	19411	19207.5	21733.2	25678.3	14553.1	12571.8	13680.4	14596.2	12103.7	14501.8
14.50_298.3102m/z	298.31	14.5046	pos	Tridemorph	HMDB0031810	Organoheterocyclic compounds	Oxazinanes	Morpholines		C11285	42.1	17.8	M+H	C19H39NO	-0.920974	5315.08	6052.62	3932.98	8719.59	8538.94	4971.48	4481.34	5682.72	6738.52	3466.48	2996.64	3864.52	3159.83	2664.37	3871.88
4.04_243.1340m/z	243.134	4.04098	pos	Hydroxypentobarbital	495	Unclassified	Unclassified	Unclassified			42.1	17.9	M+H	C11H18N2O4	0.47275	1841.71	1967.51	2283.75	558.835	209.855	338.3	368.771	448.866	515.529	686.202	4923.03	4592.1	2194.95	3087.92	3217.4
4.13_160.1332m/z	160.133	4.12872	pos	Pregabalin	85349	Organic acids and derivatives	Carboxylic acids and derivatives	Amino acids, peptides, and analogues			42.1	19.9	M+H	C8H17NO2	0.269506	500.038	508.563	624.74	855.427	735.836	542.365	620.151	955.38	988.31	293.814	500.075	936.579	396.371	330.781	688.715
4.75_367.1168m/z	367.117	4.75427	pos	Loracarbef	HMDB0014590	Organoheterocyclic compounds	Lactams	Beta lactams		C08109	42.1	25.9	M+NH4	C16H16ClN3O4	-0.00753541	5584.3	6289.54	5605.51	6285.02	8186.15	7346.04	4975.95	1931.59	2588.43	3559.19	5221.36	6178.85	6626.66	5378.41	6304.92
6.66_412.2707m/z	412.271	6.6602	neg	(5Z,8Z)-tetradecadienoylcarnitine	LMFA07070020	Lipids and lipid-like molecules	Fatty Acyls	Fatty esters			42.1	16.3	M+FA-H	C21H37NO4	0.709168	22150.9	20562.9	20844.5	0.000105165	0.000105165	0.000105165	0.000105165	0.000105165	0.000105165	9558.92	49733.5	47130.5	37556.7	44005	17025.6
7.34_241.2041n	224.201	7.33645	pos	(4E,6E,d14:2) sphingosine	LMSP01080007	Lipids and lipid-like molecules	Sphingolipids	Sphingoid bases			42.1	15.1	M+H-H2O, M+H	C14H27NO2	-0.41505	5323.05	6261.37	7440.28	1891.47	2327.03	3122.33	2391.21	2504.27	2200.48	16098	5988.97	10536.7	9738.13	5970.8	6662.42
7.52_237.1129m/z	237.113	7.5153	neg	11,12,13-Trinor-1(10)-spirovetivene-2,7-dione	HMDB0036734	Organic oxygen compounds	Organooxygen compounds	Carbonyl compounds			42.1	17	M+FA-H	C12H16O2	-1.49507	2007.05	2359.16	2199.18	1256.29	1145.13	993.977	1126.61	1249	1301.45	729.502	2904.02	2616.56	2879.55	3199.64	3853.05
8.43_255.1590m/z	255.159	8.43395	pos	(+)-trans-C75	96547	Unclassified	Unclassified	Unclassified			42.1	14.7	M+H	C14H22O4	-0.476301	7318.25	7447.98	7932.64	11323.2	12008.1	10340.3	9909.18	10744.1	12724.6	5277.41	4864.97	5824.97	5055.12	4510.82	7706.49
9.02_309.1711m/z	309.171	9.0215	neg	Valdiate	HMDB0040980	Lipids and lipid-like molecules	Prenol lipids	Monoterpenoids	*		42.1	19.4	M-H	C17H26O5	1.00363	6536.03	6750.96	6272.4	7320.64	7681.95	6151.22	6270.99	7336.83	9051.72	5001.6	5297.42	5421.33	4751.96	4762.9	5424.41
10.34_279.2330m/z	279.233	10.3368	neg	9(Z),11(E)-Conjugated Linoleic Acid	24063	Unclassified	Unclassified	Unclassified			42	22.8	M-H	C18H32O2	0.101321	1885.19	1876.04	1769.53	94.0509	677.815	602.018	901.18	654.174	88.58	3118.76	1869.33	2285.87	3657.3	2969.64	3286.41
11.58_594.3420m/z	594.342	11.5794	neg	PC(16:0/3:1(2E))	LMGP01010668	Lipids and lipid-like molecules	Glycerophospholipids	Glycerophosphocholines			42	18.1	M+FA-H	C27H52NO8P	1.3714	8492.83	7731.87	7704.24	0.000105165	0.000105165	0.000105165	0.000105165	0.000105165	0.000105165	2807.07	16440.4	7243.3	12025.8	16067.9	29810
12.28_398.2323m/z	398.232	12.2762	pos	Chlorophorin	LMPK13090008	Lipids and lipid-like molecules	Polyketides	Aromatic polyketides		C10250	42	15.1	M+NH4	C24H28O4	-0.852941	13202.2	12420.3	11877	881.861	2288.58	1107.44	292.264	1934.42	900.905	45829.1	8352.29	7842.19	7987.42	43081	13955.4
3.99_558.2884m/z	558.288	3.98872	pos	Tetrahydroaldosterone-3-glucuronide	HMDB0010357	Lipids and lipid-like molecules	Steroids and steroid derivatives	Steroidal glycosides	*		42	32.3	M+NH4	C27H40O11	-4.53625	1632.25	1311.55	1699.05	0.000105165	0.000105165	0.000105165	0.000105165	0.000105165	0.000105165	5790.45	2038.06	2231.27	1501.37	1698.12	1070.09
4.02_247.1441m/z	247.144	4.02192	pos	Phenylalanyl-Valine	HMDB0029008	Organic acids and derivatives	Carboxylic acids and derivatives	Amino acids, peptides, and analogues			42	28.4	M+H-H2O	C14H20N2O3	-0.134174	1065.6	1146.72	953.086	1155.75	1989.34	1778.69	3012.98	2013.75	722.441	333.574	295.92	383.835	255.865	370.62	476.676
4.88_418.2449m/z	418.245	4.8803	neg	O-(11-carboxyundecanoyl)carnitine	LMFA07070083	Lipids and lipid-like molecules	Fatty Acyls	Fatty esters			42	14.4	M+FA-H	C19H35NO6	0.726647	12867.3	11248.2	12102.7	0.000105165	0.000105165	0.000105165	0.000105165	0.000105165	0.000105165	18230.9	21688.7	14841.3	48129.6	17622.7	9307.5
6.08_458.3128m/z	458.313	6.07725	neg	N-stearoyl glutamic acid	LMFA08020090	Lipids and lipid-like molecules	Fatty Acyls	Fatty amides			42	17.6	M+FA-H	C23H43NO5	1.07324	8703.48	7791.28	8809.41	0.000105165	0.000105165	0.000105165	0.000105165	0.000105165	0.000105165	7084.44	28060	11612.5	20103.8	19984.7	6277.69
6.38_332.2218m/z	332.222	6.37567	pos	Lanugone A	LMPR0104060002	Lipids and lipid-like molecules	Prenol lipids	Isoprenoids			42	18.8	M+NH4	C20H26O3	-0.542505	1537.18	1838.49	1934.61	0.000105165	0.000105165	0.000105165	0.000105165	0.000105165	0.000105165	1535.51	3451.89	2745.89	3907.65	5411.97	2193.8
8.52_484.3284m/z	484.328	8.51735	neg	3-hydroxylinoleoylcarnitine	LMFA07070042	Lipids and lipid-like molecules	Fatty Acyls	Fatty esters			42	19	M+FA-H	C25H45NO5	0.896054	3809.15	4008.9	3557	0.000105165	0.000105165	0.000105165	0.000105165	0.000105165	0.000105165	1882.17	9013.58	2125.25	24937.6	7118.17	3650.76
9.10_305.2222m/z	305.222	9.10468	pos	N-[2-(4-Prenyloxyphenyl)ethyl]tiglamide	HMDB0041142	Benzenoids	Phenol ethers	Unclassified			42	14.2	M+NH4	C18H25NO2	-0.579229	64167.7	70109.3	64665.4	111459	111776	81404.8	81026.1	92660.5	117849	54682.5	48527.3	53679.8	55858.5	46078.8	66425.5
0.67_273.0380m/z	273.038	0.672283	neg	Mevalonic acid-5P	HMDB0001343	Organic acids and derivatives	Organic phosphoric acids and derivatives	Phosphate esters	**	C01107	41.9	12.8	M+FA-H	C6H13O7P	-0.244423	7129.71	7506.55	7479.06	1042.15	3789.95	5266.93	3017.96	3546.27	2434.45	8862.49	8498.58	19802.8	6084.56	8611.86	10634.8
1.06_272.0768n	273.084	1.0577	pos	Pyridine N-oxide glucuronide	HMDB0061177	Organic oxygen compounds	Organooxygen compounds	Carbohydrates and carbohydrate conjugates			41.9	13.4	M+H, M+Na, M+K	C11H14NO7+	-0.895737	51175.1	37584.9	51076	29249	39574.9	61304.2	46609.4	16205.5	22929.1	42738.3	40200.8	37492.9	49097.6	27152.4	60704.6
10.52_360.3105m/z	360.31	10.5248	pos	PGF1a alcohol	LMFA03010173	Lipids and lipid-like molecules	Fatty Acyls	Eicosanoids			41.9	13.7	M+NH4	C20H38O4	-1.01281	819.345	809.299	787.88	0.000105165	179.818	0.000105165	0.000105165	0.000105165	0.000105165	501.644	760.123	1030.25	893.311	2312.76	286.945
10.84_339.2892m/z	339.289	10.8377	pos	Japanic acid	LMFA01170036	Lipids and lipid-like molecules	Fatty Acyls	Fatty Acids and Conjugates			41.9	15	M+H-H2O	C21H40O4	-0.476169	67005.6	65454.5	60766.1	31720.8	40175.6	48599.6	41508	35466.7	26030.9	120027	52940	68215.4	67018.4	74841.3	76126.6
11.57_370.2949m/z	370.295	11.5711	pos	Ceriporic acid C	LMFA01170127	Lipids and lipid-like molecules	Fatty Acyls	Fatty Acids and Conjugates			41.9	19.7	M+NH4	C21H36O4	-0.780098	10079.9	10602.8	7986.58	7674.38	9719.48	8299.34	10401.3	11270.7	8084.91	6310.43	8898.56	7304.21	6477.38	8877.29	9214.31
11.84_484.2820n	502.316	11.8365	pos	PG(16:0/0:0)	46733	Lipids and lipid-like molecules	Glycerophospholipids	Glycerophosphoglycerols			41.9	19	M+NH4, M+Na, M+K, M+H	C22H45O9P	3.95854	218496	219760	199600	277784	278535	236960	236135	244660	306493	178213	138651	155191	164236	137890	142246
12.08_518.2993m/z	518.299	12.0783	pos	PC(P-16:0/0:0)	LMGP01070006	Lipids and lipid-like molecules	Glycerophospholipids	Glycerophosphocholines	*		41.9	19.5	M+K	C24H50NO6P	-3.08286	1848.74	1904.57	2674.2	0.000105165	0.000105165	0.000105165	0.000105165	0.000105165	0.000105165	0.000105165	0.000105165	0.000105165	7140.47	12452.8	6198.12
12.65_379.1583m/z	379.158	12.6529	neg	Ecabet	HMDB0015613	Lipids and lipid-like molecules	Prenol lipids	Diterpenoids			41.9	16.9	M-H	C20H28O5S	-0.458081	52173.3	41453.8	57631.9	1234.39	10755.9	12319	11857.3	4459.75	5756.65	227030	63853.3	201753	53512.8	115537	85099.4
14.48_279.0931m/z	279.093	14.4831	pos	Triphenylphosphine oxide	64889	Unclassified	Unclassified	Unclassified			41.9	15.5	M+H	C18H15OP	-0.721166	74063.3	78178.9	68803.8	106465	105522	84016.8	84481.4	92768.5	106534	61408.9	50647.7	57505.4	57043.6	53073.5	60674.1
2.83_194.1155n	195.123	2.8348	pos	Tetraethylene glycol	HMDB0094708	Organic oxygen compounds	Organooxygen compounds	Ethers			41.9	10.7	M+H, M+Na, M+NH4	C8H18O5	0.185391	27457.8	30518.2	32392.4	37119.3	57890.3	39592.6	45876.1	51511	62411.2	35033.9	29598.1	26520.3	34683	29473	33035.3
4.98_291.1452m/z	291.145	4.97975	pos	Benomyl	HMDB0031767	Organoheterocyclic compounds	Benzimidazoles	2-benzimidazolylcarbamic acid esters		C10896	41.9	13.9	M+H	C14H18N4O3	0.042237	16498	17657.9	19541.6	498.952	1929.73	1845.64	1986.9	416.311	347.472	2888.44	27600.7	21080.6	21629.4	18845.8	72399.1
6.56_343.2129m/z	343.213	6.55823	neg	9-hydroxy-5Z-nonenoic acid	LMFA01050232	Lipids and lipid-like molecules	Fatty Acyls	Fatty Acids and Conjugates			41.9	15.5	2M-H	C9H16O3	0.73987	1848.58	2051.3	2312.22	0.000105165	0.000105165	0.000105165	0.000105165	0.000105165	0.000105165	5783.73	3835.92	7721.86	2383.58	1771.69	957.078
7.54_378.2638m/z	378.264	7.54188	pos	Resolvin D6	LMFA04030004	Lipids and lipid-like molecules	Fatty Acyls	Docosanoids			41.9	13.5	M+NH4	C22H32O4	-0.161992	3874.86	4016.22	4304.14	0.000105165	0.000105165	0.000105165	0.000105165	0.000105165	0.000105165	2698.15	9077.95	9086.59	4733.22	10518	3344.96
8.53_357.2650m/z	357.265	8.52783	neg	18-oxo-nonadecanoic acid	LMFA01060129	Lipids and lipid-like molecules	Fatty Acyls	Fatty Acids and Conjugates			41.9	16.3	M+FA-H	C19H36O3	1.20064	8569.61	7964.73	7899.61	0.000105165	53.7833	0.000105165	0.000105165	0.000105165	50.6897	12899.8	22339.5	8922.83	6395.3	10622.2	24879.3
9.10_300.2168m/z	300.217	9.10468	pos	(6E,8S,10Z)-8-hydroxy-3-oxohexadecadienoic acid	HMDB0062366	Unclassified	Unclassified	Unclassified			41.9	12.2	M+NH4	C16H26O4	-0.423297	1685.34	1874.6	1546.53	392.207	488.563	315.21	393.312	122.377	362.204	2709.55	3025.8	1747.3	3513.33	1999.36	2204.99
9.48_354.2410n	335.223	9.47763	neg	Prostaglandin F2a	HMDB0001139	Lipids and lipid-like molecules	Fatty Acyls	Eicosanoids	**	C00639	41.9	16.4	M-H2O-H, M-H	C20H34O5	1.13006	35451	33888.8	34162.1	612.795	911.758	1038.73	605.667	540.05	528.583	50174.4	83737.6	36079.9	56909.3	44411	81761.3
0.83_148.0392m/z	148.039	0.826117	pos	(R)-2-Hydroxy-2H-1,4-benzoxazin-3(4H)-one	HMDB0038318	Organoheterocyclic compounds	Benzoxazines	Benzoxazinones		C15769	41.8	12.3	M+H-H2O	C8H7NO3	-0.560867	5820.42	5513.92	4308.15	7145.9	6715.64	5325.36	5631.69	5472.38	6775.25	3659.58	3287.09	3491.47	3536.8	3033.48	3748.45
1.40_276.0175m/z	276.017	1.39887	neg	DOPA sulfate	HMDB0002028	Organic acids and derivatives	Carboxylic acids and derivatives	Amino acids, peptides, and analogues			41.8	18.4	M-H	C9H11NO7S	-3.1904	7222.04	6025.82	7646.31	4596.11	4583.75	6338.87	7763.27	4060.05	4110.44	10432.7	6568	8628.53	8028.35	7876.15	8037.47
10.56_460.2840m/z	460.284	10.5622	neg	LysoPE(18:1(11Z)/0:0)	HMDB0011505	Lipids and lipid-like molecules	Glycerophospholipids	Glycerophosphoethanolamines	*		41.8	16.6	M-H2O-H	C23H46NO7P	1.28418	32440.8	36836.6	34763.9	2700.03	6551.85	8463.85	6722.8	7113.82	2510.6	77263.9	35761.4	64077.1	61937.1	56362.8	35494.6
10.62_526.2945m/z	526.294	10.6162	neg	PE(22:5(4Z,7Z,10Z,13Z,16Z)/0:0)	LMGP02050069	Lipids and lipid-like molecules	Glycerophospholipids	Glycerophosphoethanolamines			41.8	16.5	M-H	C27H46NO7P	1.03733	20568.4	18354	17092.2	4200.9	11680.2	13655.8	11950.5	4877.67	2819.53	32371.4	7193.85	19029.8	16543.8	13689.4	31906.4
11.32_317.2124m/z	317.212	11.3152	neg	5alpha-androst-16-en-3-one	LMST02020079	Lipids and lipid-like molecules	Steroids and steroid derivatives	Androstane steroids	*		41.8	15.2	M+FA-H	C19H28O	0.721157	1463.42	1168.51	1371.25	0.000105165	84.1451	100.811	63.7114	54.9091	51.141	437.079	2435.05	2087.5	1538.47	2945.36	4714.47
11.97_580.3606m/z	580.361	11.9694	pos	PS(22:1(11Z)/0:0)	LMGP03050023	Lipids and lipid-like molecules	Glycerophospholipids	Glycerophosphoserines			41.8	18.1	M+H	C28H54NO9P	-0.592816	10649.1	10367.9	7622.12	1291.28	1350.06	1223.21	672.763	1849.31	540.317	10278.5	13635	9537.2	14222.5	15296.8	20090.4
3.19_210.0757m/z	210.076	3.19005	pos	Hydroxyphenylacetylglycine	5703	Organic acids and derivatives	Carboxylic acids and derivatives	Amino acids, peptides, and analogues	**	C05596	41.8	27	M+H	C10H11NO4	-1.83511	3672.59	3280.55	3552.85	3209.86	3115.94	2646.58	2515.37	3078.75	3477.53	7629.31	3658.65	4573.89	3795.08	6373.14	3042.73
3.69_192.0655m/z	192.065	3.69092	pos	2-{[hydroxy(2-methoxyphenyl)methylidene]amino}acetic acid	HMDB0126552	Benzenoids	Benzene and substituted derivatives	Benzoic acids and derivatives			41.8	13.6	M+H-H2O	C10H11NO4	-0.201404	1893.82	1911.69	2317.77	802.862	938.497	587.272	513.095	719.793	965.62	5749.16	626.502	1570.5	1218.52	555.909	476.449
3.93_142.0863m/z	142.086	3.92757	pos	4,6-Heptadiyne-1,3-diol	HMDB0038963	Lipids and lipid-like molecules	Fatty Acyls	Fatty alcohols	*		41.8	13	M+NH4	C7H8O2	0.55033	48187.7	48933.1	54090.7	78624.5	75206	59751.3	59040.2	69379.2	84016.1	32485	35905.8	42360.4	42139.1	34726.2	45390.5
4.49_195.1130m/z	195.113	4.492	pos	Pilocarpidine	71960	Unclassified	Unclassified	Unclassified			41.8	21.8	M+H	C10H14N2O2	1.03036	1252.92	1395.61	1253.15	746.119	1070.27	2216.34	3823.36	585.93	698.358	1176.04	978.409	803.781	1588.19	820.482	1305.39
5.29_244.9852m/z	244.985	5.29188	neg	Octafluorocyclobutane	HMDB0031292	Organohalogen compounds	Organofluorides	Unclassified			41.8	18.5	M+FA-H	C4F8	-1.38012	59543.8	59676.5	58993.3	65470.7	68257.1	57780.8	61353.1	62748.5	66605.5	48555.4	42198.1	51518.2	50563.3	41610.2	54606.5
6.15_286.1661m/z	286.166	6.15223	neg	Dioscoretine	HMDB0038588	Lipids and lipid-like molecules	Fatty Acyls	Fatty acids and conjugates	*		41.8	15.5	M+FA-H	C13H23NO3	0.510095	551.102	557.724	576.61	0.000105165	0.000105165	0.000105165	0.000105165	0.000105165	0.000105165	677.761	837.193	501.514	2579.99	1122.08	343.55
6.80_163.1117m/z	163.112	6.80493	pos	3-Methyl-2-phenylbutanal	89372	Benzenoids	Benzene and substituted derivatives	Phenylacetaldehydes			41.8	15.8	M+H	C11H14O	-0.517424	4505.67	4794.88	4958.86	7086.78	7134.61	5629.15	5753.47	6631.02	8246.85	4324.98	3327.21	3633.38	4021.8	3171.6	5541.36
7.93_332.2793m/z	332.279	7.92837	pos	8-HpOME(6E)	LMFA02000079	Lipids and lipid-like molecules	Fatty Acyls	Octadecanoids			41.8	12.9	M+NH4	C18H34O4	-0.746647	4335.9	6286.33	4370.07	0.000105165	93.9266	72.8807	0.000105165	0.000105165	0.000105165	18638	6592.14	9573.94	4510.41	4596.2	2647.75
7.93_353.2336m/z	353.234	7.93002	neg	TXB1	LMFA03030008	Lipids and lipid-like molecules	Fatty Acyls	Eicosanoids			41.8	15.2	M-H2O-H	C20H36O6	0.780113	23621.1	22087.8	23317.8	280.359	1014.9	1009.67	243.836	180.65	241.538	46170.9	49400.7	33140.5	14591.3	23495.1	65089.8
1.29_202.1073m/z	202.107	1.29232	pos	N-(3-hydroxy-pentanoyl)-homoserine lactone	LMFA08030032	Lipids and lipid-like molecules	Fatty Acyls	Fatty amides			41.7	13	M+H	C9H15NO4	-0.440257	9009.13	8892.4	7750.01	1627.12	2054.49	3712.44	3452.75	1581.32	1370.12	22481.3	8734.75	4984.06	8615.81	13545.2	16130.3
1.38_205.0347m/z	205.035	1.37568	neg	Oxoadipic acid	LMFA01170121	Organic acids and derivatives	Keto acids and derivatives	Medium-chain keto acids and derivatives	**	C00322	41.7	17.2	M+FA-H	C6H8O5	-4.32472	441.188	586.753	673.662	118.073	40.3934	165.088	203.628	189.26	0.000105165	2022.5	447.568	229.023	503.795	2095.25	661.967
10.10_149.0597m/z	149.06	10.0972	pos	Pyruvophenone	63534	Benzenoids	Benzene and substituted derivatives	Phenylpropanes	**	C17268	41.7	15.1	M+H	C9H8O2	-0.20945	1893.41	1780.99	1600.31	2408.11	2538.08	1756.38	1679.71	2045.63	2218.99	1261.94	1182.61	1336.98	1221.88	1165.74	1386.98
10.50_292.2037n	275.2	10.5022	pos	8-hydroxy-10,12-octadecadiynoic acid	LMFA02000194	Lipids and lipid-like molecules	Fatty Acyls	Octadecanoids			41.7	13.6	M+H-H2O, M+Na	C18H28O3	-0.37395	7319.22	7123.91	6569.37	5261.42	6039.09	6534.77	5355.46	4778.11	5908.61	6993.1	7307	5948.67	4851.61	6221.64	9824.12
10.90_524.3363m/z	524.336	10.9037	neg	LysoPC(P-16:0)	HMDB0010407	Unclassified	Unclassified	Unclassified			41.7	17.4	M+FA-H	C24H50NO6P	1.19054	16119.6	15531.7	15088.8	3624.67	11791.2	13783.1	11931.8	10020.9	7509.31	16472.2	15127.2	17473.7	16289.4	15246.9	20458.6
10.96_620.3575m/z	620.357	10.9583	neg	OS-PC	LMGP20010026	Lipids and lipid-like molecules	Glycerophospholipids	Oxidized glycerophospholipids			41.7	20.2	M-H	C30H56NO10P	0.926335	6549.52	5649.69	5392.72	0.000105165	0.000105165	4.8808	0.000105165	0.000105165	0.00570242	3.22234	9332.35	3413.24	5150.92	6112.05	42201.8
11.55_623.2887n	646.278	11.5485	pos	Leukotriene C5	HMDB0012993	Organic acids and derivatives	Carboxylic acids and derivatives	Amino acids, peptides, and analogues			41.7	18.4	M+Na, M+K, M+H-H2O	C30H45N3O9S	1.7234	60881.3	67515.2	52697.5	39093.8	75354	78872.7	81747.9	53326.5	41261.5	44197.3	33747.8	45060.4	36917	30616.4	38911.7
11.79_242.2476m/z	242.248	11.7931	pos	5,10-Pentadecadien-1-ol	HMDB0031111	Lipids and lipid-like molecules	Fatty Acyls	Fatty alcohols	*		41.7	13.1	M+NH4	C15H28O	-1.27897	15764.7	14897.2	13053.3	1102.85	1465.47	761.86	714.572	988.453	1224.71	19103.2	23496.1	34029.3	14638.7	14540.5	23558.9
4.74_194.1307n	212.165	4.7432	pos	Parcoblattalactone	LMFA07040066	Lipids and lipid-like molecules	Fatty Acyls	Fatty esters			41.7	13.7	M+NH4, M+K	C12H18O2	0.0621865	4131	4094.6	3639.08	3973.87	3571.14	3158.44	2821.49	3006.84	3770.35	4408.44	4032.24	3444.32	3722.88	4590.89	2946.11
9.42_494.2876m/z	494.288	9.41723	pos	1-(2-methoxy-6Z-hexadecenyl)-sn-glycero-3-phosphoserine	LMGP03060012	Lipids and lipid-like molecules	Glycerophospholipids	Glycerophosphoserines			41.7	15.4	M+H-H2O	C23H46NO9P	-0.216284	5951.13	6007.06	6711.75	0.000105165	0.000105165	0.000105165	54.344	80.5628	0.000105165	2761.35	12233.2	6738.36	8472.32	15544.1	18448.7
1.06_204.1230m/z	204.123	1.0577	pos	DL-Acetylcarnitine	LMFA07070060	Lipids and lipid-like molecules	Fatty Acyls	Fatty esters	**	C02571	41.6	9.45	M+H	C9H17NO4	-0.199367	329070	248655	306399	101204	189896	352515	647385	376787	47615.1	183565	165107	129143	152177	136194	491885
10.65_470.3490m/z	470.349	10.6472	neg	Vaccenyl carnitine	HMDB0006351	Unclassified	Unclassified	Unclassified	*		41.6	15.8	M+FA-H	C25H47NO4	0.64403	14232.2	11660.7	12600.8	2213.81	9361.56	8541.97	10104.7	8537.1	3623.51	7676.16	10967.6	10913.8	16437.6	18391.3	15913.8
10.67_395.1530m/z	395.153	10.673	neg	Harmol	HMDB0034217	Alkaloids and derivatives	Harmala alkaloids	Unclassified			41.6	17.1	2M-H	C12H10N2O	4.07974	1690.65	1464.02	2282.43	0.000105165	0.000105165	0.000105165	0.000105165	0.000105165	0.000105165	3656.95	3555.92	1929.33	2997.17	2680.88	7248.96
10.77_344.2581m/z	344.258	10.7711	pos	Veatchine	64020	Unclassified	Unclassified	Unclassified			41.6	12.6	M+H	C22H33NO2	-0.786594	5197.4	4870.95	4564.01	0.000105165	153.308	441.448	0.000105165	94.2438	0.000105165	7743.64	8674.7	9970.29	5897.99	6529.91	12208.4
10.88_312.2530m/z	312.253	10.8815	pos	(9R,13R)-10-oxo-11-phytoenoic acid	LMFA02010002	Lipids and lipid-like molecules	Fatty Acyls	Octadecanoids			41.6	13.6	M+NH4	C18H30O3	-1.2417	4728	4733.6	4363.82	1044.89	1382.78	1273.52	1031.97	1029.47	997.376	6170.09	6633.93	6858.29	5677.2	6950.16	9950.48
3.97_282.1679n	283.175	3.96925	pos	Hexaethylene glycol	HMDB0061822	Organic oxygen compounds	Organooxygen compounds	Ethers			41.6	12.8	M+H, M+NH4	C12H26O7	0.322708	11996.7	12583.5	14393.7	14629.1	16728.3	12203.2	12888.6	17983.1	21903.4	20265.5	7577.56	10536.8	10530.5	13301.5	10924.1
5.70_126.1278m/z	126.128	5.70138	pos	gamma-Coniceine	68145	Unclassified	Unclassified	Unclassified			41.6	11.5	M+H	C8H15N	0.703637	3050.19	2908.15	3177.41	4166.86	3759.21	3434.51	3303.33	3805.12	5071.82	2426.84	2137.55	2557.02	2933.37	1913.6	2857.77
7.71_328.2481m/z	328.248	7.70545	pos	Sterebin A	HMDB0035337	Lipids and lipid-like molecules	Prenol lipids	Sesquiterpenoids	*		41.6	15.9	M+NH4	C18H30O4	-0.430332	2981.9	3041.91	3783.4	6866.21	5660.48	2981.42	6216.07	8060.27	3013.79	1886.33	2032.41	2299.4	3461.53	3611.24	2440.08
8.67_153.1274m/z	153.127	8.67072	pos	(+)-Camphor	41065	Lipids and lipid-like molecules	Prenol lipids	Monoterpenoids			41.6	15.4	M+H	C10H16O	-0.216987	4558.17	3730.12	4480.48	6338.29	5725.24	4817.39	5216.14	5977.39	7004.52	3385.22	3364.24	2990.31	3298.11	2806.08	4119.81
9.34_460.2686m/z	460.269	9.33635	pos	3-O-Acetylepisamarcandin	HMDB0031958	Phenylpropanoids and polyketides	Coumarins and derivatives	Unclassified			41.6	14.8	M+NH4	C26H34O6	-1.84023	4012.09	4075.78	5081.39	4706.64	5683.34	3257.49	3977.51	3869.16	4986.69	5414.4	5053.86	7646.69	5681.9	7393.32	4291.41
9.73_186.1852m/z	186.185	9.73457	pos	(+/-)-trans- and cis-4,8-Dimethyl-3,7-nonadien-2-ol	HMDB0032238	Lipids and lipid-like molecules	Prenol lipids	Monoterpenoids	*		41.6	10.2	M+NH4	C11H20O	-0.294215	6678.91	6608.24	5988.41	7912.71	7369.02	5906.31	5929.26	6795.78	9212.63	6172.6	5572.22	6980.16	5402.57	4832.34	6599.08
0.76_144.1019m/z	144.102	0.760767	pos	xi-4-Hydroxy-4-methyl-2-cyclohexen-1-one	HMDB0033629	Organic oxygen compounds	Organooxygen compounds	Carbonyl compounds			41.5	11.5	M+NH4	C7H10O2	-0.371756	10100.2	9161.58	8699.46	9674.12	6677.93	6673.2	6663.84	8283.21	8823.81	9756.16	9799.86	9498.86	7276.48	9915.44	8285.71
0.98_184.0720m/z	184.072	0.980683	neg	Alanyl-Asparagine	HMDB0028682	Organic acids and derivatives	Carboxylic acids and derivatives	Amino acids, peptides, and analogues			41.5	17.4	M-H2O-H	C7H13N3O4	-3.80846	3050.9	3634.59	5098.26	3520.45	3127.47	4456.22	3103.15	1701.11	3216.08	3742.48	3730.01	5867.2	5302.94	4437.97	5083.52
1.21_619.1066m/z	619.107	1.20915	neg	Rubroskyrin	HMDB0030865	Benzenoids	Anthracenes	Anthraquinones			41.5	24.4	M+FA-H	C30H22O12	-4.68707	4227.33	3976.96	4738.72	97.2953	165.393	125.38	2369.37	1077.8	0.000105165	11203.9	2514.56	3599.09	7785.21	8321.64	12569
1.38_216.0092n	234.043	1.37807	pos	(5-ethenyl-2-hydroxyphenyl)oxidanesulfonic acid	HMDB0124978	Organic acids and derivatives	Organic sulfuric acids and derivatives	Arylsulfates			41.5	12.7	M+H, M+NH4	C8H8O5S	-0.156352	3502.21	3138.46	3093.49	0.000105165	0.000105165	34.7137	32.741	0.000105165	0.000105165	14770.8	710.774	3903.17	2336.71	11100.7	148.733
10.06_450.2631m/z	450.263	10.0556	neg	PE(16:1(9Z)/0:0)	LMGP02050010	Lipids and lipid-like molecules	Glycerophospholipids	Glycerophosphoethanolamines			41.5	13.2	M-H	C21H42NO7P	1.12674	52772.3	58568.5	58711.7	12354.4	23791	40196.1	37031.4	25316.7	11210.8	74339.1	44327.8	64345.4	47332.1	65276.9	78442.3
10.97_329.2473m/z	329.247	10.9716	pos	10,13,16-Docosatriynoic acid	LMFA01030685	Lipids and lipid-like molecules	Fatty Acyls	Fatty Acids and Conjugates			41.5	13	M+H	C22H32O2	-0.744588	16040.7	15051.8	14205.6	8377.83	13733.7	15636	9952.43	8911.12	8922.59	16523.6	14991.9	17297.8	12384	12191.2	26675.9
11.03_466.2945m/z	466.294	11.0251	neg	1-(2-methoxy-6Z-hexadecenyl)-sn-glycero-3-phosphoethanolamine	LMGP02060017	Lipids and lipid-like molecules	Glycerophospholipids	Glycerophosphoethanolamines			41.5	14	M-H	C22H46NO7P	1.24917	22707.4	20800.6	23267.7	7741.41	15694.4	18032.5	23366.7	11192	6073.43	35364.1	12207.6	16568.1	16810.4	17942.9	20236
11.28_490.3289m/z	490.329	11.2813	pos	PE(O-18:0/0:0)	LMGP02060003	Lipids and lipid-like molecules	Glycerophospholipids	Glycerophosphoethanolamines			41.5	23.3	M+Na	C23H50NO6P	4.46343	4403.06	4673.53	3900.08	960.493	1222.44	2255.39	1137.4	1013.84	1033.97	9765.33	4425.12	6424.72	6783.87	6878.31	6743.65
11.48_562.3497m/z	562.35	11.4815	pos	PS(O-20:0/0:0)	LMGP03060001	Lipids and lipid-like molecules	Glycerophospholipids	Glycerophosphoserines			41.5	16.7	M+Na	C26H54NO8P	3.37354	3812.49	4350.97	3398.35	282.78	84.6548	134.632	152.123	56.3339	35.2889	3186.87	8817.11	5233.12	7469.61	7179.98	6859.29
14.57_391.2839m/z	391.284	14.5698	pos	D8'-Merulinic acid A	HMDB0041454	Benzenoids	Benzene and substituted derivatives	Benzoic acids and derivatives			41.5	32.7	M+H	C24H38O4	-0.998522	10476.6	9741.62	9443.66	14806.8	14794	8623.84	10882.7	9206.82	16041.7	7482.59	6205.8	8179.44	5345.7	6194.97	6451.34
3.12_246.9916m/z	246.992	3.11515	neg	2-[4-hydroxy-3-(sulfooxy)phenyl]acetic acid	HMDB0125151	Organic acids and derivatives	Organic sulfuric acids and derivatives	Arylsulfates			41.5	19.3	M-H	C8H8O7S	-0.7931	1399.22	1362.74	1563.43	16.358	24.2287	138.708	249.909	42.437	0.000105165	6986.66	602.798	2167.2	2034.52	4881.14	0.000105165
4.19_277.1185m/z	277.119	4.19392	pos	L-gamma-Glutamyl-beta-phenyl-beta-L-alanine	HMDB0038514	Organic acids and derivatives	Carboxylic acids and derivatives	Amino acids, peptides, and analogues			41.5	13.7	M+H-H2O	C14H18N2O5	0.88042	1008.67	1104.94	1253.24	0.000105165	34.4101	141.042	0.000105165	31.4912	0.000105165	318.572	2899.92	2082.39	1596.57	2065.15	1260.82
4.59_222.0767m/z	222.077	4.5907	neg	1,2-Dehydrosalsolinol	HMDB0012490	Organoheterocyclic compounds	Dihydroisoquinolines	Unclassified			41.5	12.6	M+FA-H	C10H11NO2	-2.59189	854.172	746.039	712.857	0.000105165	0.000105165	0.000105165	0.000105165	0.000105165	0.000105165	2562.81	885.32	898.139	707.003	2208.77	315.143
4.87_304.2118m/z	304.212	4.86648	pos	3-hydroxyoctanoyl carnitine	HMDB0061634	Lipids and lipid-like molecules	Fatty Acyls	Fatty acid esters	*		41.5	12.1	M+H	C15H29NO5	-0.157825	5647.54	6465.96	7208.01	4434.14	7227.7	9913.8	18115.2	8579.34	1931.69	7227.03	2924.88	3499.45	2787.3	5391.71	8685.33
8.87_252.2321m/z	252.232	8.87437	pos	Pumiliotoxin 251D	73516	Unclassified	Unclassified	Unclassified			41.5	15.3	M+H	C16H29NO	-0.340983	1558.85	1501.26	1418.86	1737.59	2525.49	2217.9	1558.55	2015.33	1433.98	1944.01	986.039	1252.12	991.154	817.823	982.749
9.73_414.2039n	415.211	9.73457	pos	Eplerenone	HMDB0014838	Lipids and lipid-like molecules	Steroids and steroid derivatives	Steroid lactones		C12512	41.5	12.4	M+H, M+Na, M+K, M+NH4, M+H-H2O	C24H30O6	-0.715985	423662	432365	382264	619317	588702	495622	457204	419431	566709	583287	278554	338875	323771	202619	324454
9.96_332.2792m/z	332.279	9.96082	pos	9,13-DiHOME(11)	LMFA02000163	Lipids and lipid-like molecules	Fatty Acyls	Octadecanoids			41.5	14.1	M+NH4	C18H34O4	-1.00754	2454.34	3092.97	3754.93	6271.22	353.446	468.137	3671.95	8034.56	570.078	1173.74	616.874	3192.92	2491.98	822.632	832.573
1.06_229.1545m/z	229.155	1.0577	pos	Isoleucylproline	HMDB0011174	Organic acids and derivatives	Carboxylic acids and derivatives	Amino acids, peptides, and analogues			41.4	9.89	M+H	C11H20N2O3	-0.574175	104751	95133.4	99611.8	29955.7	35730.5	41806.3	81112.2	44487.8	12486.4	171947	61739.4	82205.2	96167	118643	282533
10.26_164.0473n	165.055	10.2567	pos	4-Hydroxycinnamic acid	HMDB0002035	Phenylpropanoids and polyketides	Cinnamic acids and derivatives	Hydroxycinnamic acids and derivatives	***	C00811	41.4	17.1	M+H-H2O, M+H	C9H8O3	-0.493837	37498.2	36460.4	31901.8	55863.1	51244.3	40623.6	40275.8	43933	53778.6	23427.5	21677.6	24840.3	25531.3	20836.4	28462.8
12.65_466.1665m/z	466.167	12.6529	neg	Pitavastatin	HMDB0041991	Organoheterocyclic compounds	Quinolines and derivatives	Phenylquinolines		C13334	41.4	13.9	M+FA-H	C25H24FNO4	-1.4352	19941.5	19430.9	21723.8	1973.11	9871.59	7879.53	10470.5	3514.29	4640.59	29880.5	17500.8	33455.2	18739.1	22295.8	21820.9
14.57_425.3046m/z	425.305	14.5698	pos	1-Octadecyl Lysophosphatidic Acid	45219	Unclassified	Unclassified	Unclassified			41.4	18.7	M+H	C21H45O6P	4.7052	878.39	1017.58	707.545	167.249	912.468	415.466	491.208	931.97	0.000105165	8006.1	1053.76	1553.67	347.3	335.254	220.989
2.88_382.1004m/z	382.1	2.88287	neg	(S)-malyl N-acetyl-alpha-D-glucosaminide	LMFA13010059	Lipids and lipid-like molecules	Fatty Acyls	Fatty acyl glycosides			41.4	13.6	M+FA-H	C12H19NO10	3.76979	15613.1	15034.9	15586.4	4125.6	4940.55	15734.1	19989.8	6955.63	1076.72	27210.4	20139.3	8792.32	13453.7	16311.8	31986.2
6.20_229.1677n	212.164	6.19622	pos	N-Decanoylglycine	HMDB0013267	Organic acids and derivatives	Carboxylic acids and derivatives	Amino acids, peptides, and analogues			41.4	11.9	M+H-H2O, M+Na, M+H	C12H23NO3	-0.316343	11380.9	11278.7	11209.7	16321.5	15157.4	11742.9	13816.4	18436.5	20169.1	11225.8	14281.4	20408	9649.67	8294	10615.2
6.96_180.1513n	198.185	6.96148	pos	(3Z,6Z,9Z)-dodecatrienol	46052	Lipids and lipid-like molecules	Fatty Acyls	Fatty alcohols		C08375	41.4	11.9	M+H-H2O, M+NH4, M+H	C12H20O	-0.556424	17318.3	17522.6	16592.9	24818.5	24916.7	19941.4	20227.5	22621.3	26966	12691.4	12069	13228.4	13533.9	12183.9	16425.2
7.78_241.2273m/z	241.227	7.7788	pos	(E,E)-2,4-Decadienoic isobutylamide	HMDB0030951	Lipids and lipid-like molecules	Fatty Acyls	Fatty amides			41.4	13.8	M+NH4	C14H25NO	-0.748648	193770	199399	192391	317237	320189	250339	255449	282193	333120	140421	118701	157728	148291	135958	196288
7.83_308.2219m/z	308.222	7.82648	pos	12-nitro-9Z,12Z-octadecadienoic acid	LMFA01120002	Lipids and lipid-like molecules	Fatty Acyls	Fatty Acids and Conjugates		C13958	41.4	11.1	M+H-H2O	C18H31NO4	-0.506556	5587.06	6021.78	5950	117.293	43.4835	131.812	163.627	235.602	122.966	8019.17	7529.66	6369.05	17800.9	9816.57	5292.04
9.22_287.2231m/z	287.223	9.22283	neg	Caprylic acid	HMDB0000482	Lipids and lipid-like molecules	Fatty Acyls	Fatty acids and conjugates	**	C06423	41.4	10.3	2M-H	C8H16O2	0.948362	1516.08	1493.94	1485.92	0.000105165	0.000105165	0.000105165	0.000105165	0.000105165	0.000105165	4899.79	2744.96	3160.38	1750.68	2373.34	1654.08
9.43_312.2303n	311.223	9.43053	neg	9-oxo-13-hydroxy-11-octadecenoic acid	LMFA02000248	Lipids and lipid-like molecules	Fatty Acyls	Octadecanoids			41.4	12.4	M-H2O-H, M-H	C18H32O4	0.833429	31179.5	29482.8	31683.7	0.000105165	187.815	722.353	442.856	55.9363	0.000105165	47871	59471.3	31517.2	23205.1	39095.2	94611.3
0.70_342.1158n	365.105	0.703	pos	Sucrose	137	Organic oxygen compounds	Organooxygen compounds	Carbohydrates and carbohydrate conjugates	**	C00089	41.3	12.3	M+Na, M+K, M+NH4, M+H-H2O	C12H22O11	-1.27505	60451.8	61265.3	55519	39141.2	103262	121109	226848	53790.6	36498	23505.8	27499.4	46028.3	37873.1	19502.9	10681.3
0.80_214.0828m/z	214.083	0.799367	neg	Serylglutamine	HMDB0029037	Organic acids and derivatives	Carboxylic acids and derivatives	Amino acids, peptides, and analogues			41.3	12.6	M-H2O-H	C8H15N3O5	-2.15189	3329.92	3322.42	3787.89	2572.32	2874.33	4040.04	3844.26	2671.19	1262.73	3955.27	4239.2	3325.83	4424.53	4211.64	3027.62
11.28_676.4180m/z	676.418	11.2813	pos	OHOOA-PC	LMGP20010037	Lipids and lipid-like molecules	Glycerophospholipids	Oxidized glycerophospholipids			41.3	15.8	M+H	C34H62NO10P	-0.655834	2333.7	2116.35	2084.27	0.000105165	0.000105165	168.173	0.000105165	0.000105165	0.000105165	0.000105165	3664.92	787.637	1323.13	4237.91	26351.5
11.39_363.2502m/z	363.25	11.3933	pos	O-sebacoylcarnitine	LMFA07070100	Lipids and lipid-like molecules	Fatty Acyls	Fatty esters			41.3	13.6	M+NH4	C17H31NO6	3.62084	3742.02	4692.39	3802.87	251.454	109.904	93.9448	30.972	324.422	111.808	7695.78	12055.7	2632.13	1491.73	3339.75	4578.28
12.10_538.3865m/z	538.386	12.1009	pos	PC(19:0/0:0)[U]	40308	Unclassified	Unclassified	Unclassified			41.3	10.5	M+H	C27H56NO7P	-0.491577	99475.4	106825	104346	64067.3	85527.9	89035.3	81251.9	77263.2	71017.1	109684	91617.1	110190	111319	105722	171112
12.34_297.2897m/z	297.29	12.3432	pos	Linoleamide	LMFA08010008	Lipids and lipid-like molecules	Fatty Acyls	Fatty amides	*		41.3	11.3	M+NH4	C18H33NO	-1.10512	371027	348963	333094	201719	195878	156043	151955	181868	207012	393056	419267	557161	310933	310356	461795
12.41_576.3410m/z	576.341	12.4081	pos	PC(19:0/0:0)	LMGP01050041	Lipids and lipid-like molecules	Glycerophospholipids	Glycerophosphocholines			41.3	18.6	M+K	C27H56NO7P	-2.89673	1576.34	1848.99	1923.76	0.000105165	0.000105165	0.000105165	0.000105165	0.000105165	0.000105165	0.000105165	0.000105165	0.000105165	9552.24	19375.7	8111.18
12.61_208.1825n	226.216	12.6058	pos	4E,9Z-Tetradecadienal	LMFA06000174	Lipids and lipid-like molecules	Fatty Acyls	Fatty aldehydes			41.3	16	M+H-H2O, M+NH4	C14H24O	-0.970336	29366.4	30879.9	29255.5	5916.98	4313.51	4432.94	4373.81	5659.5	4670.6	33993.2	44708	63670	26116.4	25339.3	40637.7
2.76_218.1028m/z	218.103	2.7646	neg	Isovalerylalanine	HMDB0000747	Organic acids and derivatives	Carboxylic acids and derivatives	Amino acids, peptides, and analogues			41.3	10.7	M+FA-H	C8H15NO3	-3.23756	34758.5	38185.2	35181.7	12648.5	13676.8	21254.5	34737.4	11708	13185.9	70757.8	41723.9	35077	49594.8	48578.5	48055.7
3.29_267.0734m/z	267.073	3.29173	neg	Arabinosylhypoxanthine	HMDB0003040	Nucleosides, nucleotides, and analogues	Purine nucleosides	Unclassified			41.3	14	M-H	C10H12N4O5	-0.237056	1193.88	1119.3	1209.77	0.000105165	0.000105165	23.2933	29.1345	0.000105165	0.000105165	1144.63	1406.68	801.555	1433.98	2691.03	5148.26
5.53_215.1521n	198.149	5.52843	pos	N-Nonanoylglycine	HMDB0013279	Organic acids and derivatives	Carboxylic acids and derivatives	Amino acids, peptides, and analogues			41.3	10.1	M+H-H2O, M+Na, M+H	C11H21NO3	-0.00146985	14097.5	16857.6	15123.4	18734	18697.2	14114	19155.5	16338.3	23166	12363.1	11457	16924.5	14249.6	11255.6	14033.5
5.81_171.1491m/z	171.149	5.80505	pos	7,8-diaminononanoic acid	LMFA01100062	Lipids and lipid-like molecules	Fatty Acyls	Fatty Acids and Conjugates			41.3	17.5	M+H-H2O	C9H20N2O2	-0.454332	52739.8	61501.2	67764.4	63950.9	62677.8	49676.5	56458.3	64779.7	73205.1	55210.8	42992.1	67098.3	54052.3	55222	83454.2
6.09_332.2430m/z	332.243	6.08943	pos	3-hydroxydecanoyl carnitine	HMDB0061636	Lipids and lipid-like molecules	Fatty Acyls	Fatty acid esters	*		41.3	12.1	M+H	C17H33NO5	-0.534957	6635.59	6627.11	7664.98	3641.13	9448.68	7318.12	13761.9	10590.1	2519.98	7445.7	4868.25	4219.57	3330.44	4588.29	11155.6
6.40_235.1441m/z	235.144	6.39862	pos	Glutethimide	HMDB0015505	Organoheterocyclic compounds	Piperidines	Phenylpiperidines		C07489	41.3	21.6	M+NH4	C13H15NO2	-0.169861	3900.45	3588.93	3492.7	8191.95	6864.68	6020.23	5962.63	6616.07	7531.49	2533.77	2395.32	2734.73	2888.61	2489.9	3495.95
7.20_149.1324m/z	149.132	7.2017	pos	2,4-Undecadienal	HMDB0031359	Organic oxygen compounds	Organooxygen compounds	Carbonyl compounds			41.3	10.9	M+H-H2O	C11H18O	-0.218245	2408.73	2369.07	1984.46	1911.1	2018.6	1413.63	1348.17	1569.12	1802.91	3127.34	3211.43	1808.42	1402.32	1929.62	4662.84
0.61_216.1349m/z	216.135	0.608883	neg	Alanyl-Lysine	HMDB0028692	Organic acids and derivatives	Carboxylic acids and derivatives	Amino acids, peptides, and analogues			41.2	11.6	M-H	C9H19N3O3	-2.33721	1914.61	2142.11	2282.32	491.717	317.513	543.813	606.171	480.623	196.608	6556.04	2194.74	2191.83	5169.48	2555.1	3386.58
10.92_528.3101m/z	528.31	10.9193	neg	PE(22:4(7Z,10Z,13Z,16Z)/0:0)	LMGP02050014	Lipids and lipid-like molecules	Glycerophospholipids	Glycerophosphoethanolamines			41.2	11.5	M-H	C27H48NO7P	1.10126	66884	83340.4	73535.3	18922	30155.8	49059.5	23256.1	26653.3	11553.6	132994	62639.4	140845	70017.3	68338.7	100281
11.75_299.2578m/z	299.258	11.7481	pos	9-hydroxy-12Z-octadecenoic acid	35484	Unclassified	Unclassified	Unclassified			41.2	13.7	M+H	C18H34O3	-0.816218	22200.3	20301.4	17171.4	21400.4	21542.2	16769.5	16496.3	17036.4	18388.1	20545.1	15416.8	17266.7	15206	19686.9	17680.8
13.02_346.3078n	364.342	13.0209	pos	1-O-(2-methoxy-hexadecyl)-sn-glycerol	LMGL01020037	Lipids and lipid-like molecules	Glycerolipids	Monoradylglycerols			41.2	12.5	M+NH4, M+K, M+Na, M+H	C20H42O4	-1.42275	1.98494e+06	2.03201e+06	1.76583e+06	2.72189e+06	2.6263e+06	2.04801e+06	2.03775e+06	2.25248e+06	2.62008e+06	1.53582e+06	1.35554e+06	1.48751e+06	1.55166e+06	1.33719e+06	1.53731e+06
14.29_125.0710m/z	125.071	14.288	pos	Methylimidazole acetaldehyde	58224	Organoheterocyclic compounds	Azoles	Imidazoles	**	C05827	41.2	9.37	M+H	C6H8N2O	0.311268	101528	106682	87155.1	152202	151011	115523	111595	123521	144207	75116.9	62494	68931.3	69907.6	61890	70243.5
14.29_174.1276m/z	174.128	14.288	pos	N,N-Diethylbenzeneacetamide	HMDB0032635	Benzenoids	Benzene and substituted derivatives	Phenylacetamides		C10938	41.2	11.9	M+H-H2O	C12H17NO	-0.459137	59690.7	61682.6	50687.7	81438.2	78298.7	62428.9	61748.4	65192.5	76402.2	43314.7	40463.8	43669.9	46849.3	40990.4	47092
15.46_104.1073m/z	104.107	15.4636	pos	3-Methyl-3-buten-1-ol	HMDB0030126	Organic oxygen compounds	Organooxygen compounds	Alcohols and polyols			41.2	11.9	M+NH4	C5H10O	4.0339	187.928	250.132	290.3	281.246	320.162	171.652	219.146	249.58	399.605	479.657	432.591	706.495	748.541	648.704	886.985
4.63_277.1184m/z	277.118	4.6332	pos	Phenylalanyl-Glutamate	HMDB0028994	Organic acids and derivatives	Carboxylic acids and derivatives	Amino acids, peptides, and analogues			41.2	11.3	M+H-H2O	C14H18N2O5	0.452706	774.838	546.777	929.617	730.55	115.468	95.5494	131.613	149.322	37.9812	1393.53	652.213	778.574	723.201	1203.55	560.231
6.30_183.1492m/z	183.149	6.30415	pos	Nepetalactam	HMDB0038597	Organoheterocyclic compounds	Pyridines and derivatives	Hydropyridines			41.2	8.91	M+NH4	C10H15NO	0.146179	11579.8	11454.7	13021.9	20416.4	21207.7	17066.7	16627.8	17741.5	21893.8	9901.71	7719.35	10049.3	10189	9045.1	13378.2
6.32_228.1230m/z	228.123	6.31675	pos	3,4-Dihydroxyphenylvaleric acid	HMDB0029233	Benzenoids	Phenols	Benzenediols			41.2	9.28	M+NH4	C11H14O4	-0.0625874	6129.04	6177.98	6540.81	1032.53	670.697	624.982	780.96	660.409	974.955	5012.72	9847.99	8132.62	12579.8	13421.7	8921.08
7.18_376.3055m/z	376.306	7.17963	pos	13,14-Dihydro PGF-1a	HMDB0005076	Lipids and lipid-like molecules	Fatty Acyls	Eicosanoids	*		41.2	10.4	M+NH4	C20H38O5	-0.575963	36083.9	40688.6	40851.8	456.572	1085.82	734.211	557.183	608.251	616.688	84865.5	67862.1	59477.4	36141.5	42869.8	113176
8.05_211.1804m/z	211.18	8.05158	pos	N-Cyclopropyl-trans-2-cis-6-nonadienamide	HMDB0032210	Lipids and lipid-like molecules	Fatty Acyls	Fatty amides	*		41.2	10.9	M+NH4	C12H19NO	-0.535151	128536	134680	138770	220296	220324	182260	182642	205509	246686	107420	91006	107515	107021	87638.9	138026
8.12_298.2025m/z	298.203	8.12072	neg	N-(3-hydroxy-dodecanoyl)-homoserine lactone	LMFA08030013	Lipids and lipid-like molecules	Fatty Acyls	Fatty amides			41.2	12	M-H	C16H29NO4	0.421205	2642.78	2446.35	2531.3	0.000105165	0.000105165	0.000105165	0.000105165	0.000105165	0.000105165	4888.06	5983.67	3797.22	10198.2	3133.25	2255.88
8.16_327.2408n	328.248	8.16155	pos	9-Nitrooleate	44827	Unclassified	Unclassified	Unclassified			41.2	10.5	M+H-H2O, M+H	C18H33NO4	-0.346922	3239.91	3368.28	3657.21	544.793	161.201	247.919	189.502	361.057	411.292	2729.61	4693.53	5887.72	7894.64	7050.29	3870.13
9.67_293.2296m/z	293.23	9.66635	pos	2,2-difluoro-hexadecanoic acid	35918	Lipids and lipid-like molecules	Fatty Acyls	Fatty Acids and Conjugates			41.2	12.8	M+H	C16H30F2O2	3.20344	5680.79	5207.09	4677.36	14.5103	14.1256	7.60733	9.80837	9.78664	10.3674	15552.4	6154.76	4728.59	3626.81	3338.34	1871.12
9.98_466.3527m/z	466.353	9.9836	pos	3alpha,7alpha,12alpha-Trihydroxy-5beta-24E-cholesten-26-oic acid	LMST04030064	Unclassified	Unclassified	Unclassified			41.2	12.9	M+NH4	C27H44O5	-0.0645309	2771.21	2906.48	2950.31	1085.74	3397.98	8919.25	12264.5	5565.68	2341.18	1882.93	967.72	619.697	892.98	1214.57	2768.33
0.71_380.0895n	379.082	0.712167	neg	Tephcalostan C	LMPK12090003	Lipids and lipid-like molecules	Polyketides	Flavonoids			41.1	17.4	M-H, M+FA-H	C21H16O7	-0.178245	32947.5	32449.8	31633.4	16187.9	32499.8	50359.8	87198.7	21057	11229.4	14236.7	18437.7	28073	37910.5	24847.3	29500.5
0.74_204.0978m/z	204.098	0.740217	pos	Asparaginyl-Alanine	HMDB0028724	Organic acids and derivatives	Carboxylic acids and derivatives	Amino acids, peptides, and analogues			41.1	13.3	M+H	C7H13N3O4	-0.342768	5502.86	6835.77	6028.6	13180.3	12882.9	7462.8	4184.63	2871.56	11085.6	4236.69	5807.8	5846.07	6027.35	4993.55	7493
1.04_146.0923m/z	146.092	1.03683	pos	2-amino-4-cyano-butanoic acid	LMFA01100038	Lipids and lipid-like molecules	Fatty Acyls	Fatty Acids and Conjugates		C05717	41.1	12.5	M+NH4	C5H8N2O2	-1.00922	4638.82	4376.82	4197.16	1546.61	788.135	1456.76	1423.77	1285.95	996.48	6284.6	14803.4	2421.68	3560.15	2882.62	8061.53
12.03_335.1511m/z	335.151	12.0345	pos	Hydrocinchonine	HMDB0030283	Alkaloids and derivatives	Cinchona alkaloids	Unclassified			41.1	15.8	M+K	C19H24N2O	-3.17216	9179.3	8657.84	9547.92	1535.49	9775.2	22718.8	21699.6	9877.22	8258.18	8515.44	2811.91	6789.72	3086.16	3622.01	2928.15
14.97_637.4678m/z	637.468	14.9673	pos	9-Oxoasimicinone	HMDB0032949	Lipids and lipid-like molecules	Fatty Acyls	Fatty alcohols	*		41.1	18.8	M+H	C37H64O8	0.629975	8928.49	9490.16	9686.61	7279.08	0.000105165	814.817	500.752	0.000105165	5721.64	10703.5	22773.4	40141	2638.26	3379.02	3423.98
3.06_170.0812m/z	170.081	3.05678	pos	2-Keto-6-acetamidocaproate	HMDB0012150	Organic acids and derivatives	Keto acids and derivatives	Medium-chain keto acids and derivatives	**	C05548	41.1	10.3	M+H-H2O	C8H13NO4	-0.0845429	7320.1	7267.49	8677.02	3313.82	3766.53	3201.28	3042.2	3573.25	3779.66	5696.41	19819.9	10169.7	9195.27	16485.4	19847.7
4.58_319.1655m/z	319.166	4.57868	pos	3-(3,4-dihydroxyphenyl)-N-[2-(4-hydroxyphenyl)ethyl]propanimidic acid	HMDB0137011	Benzenoids	Phenols	Benzenediols			41.1	11.8	M+NH4	C17H19NO4	0.895359	2233.32	2131.13	2399.4	775.044	374.543	257.056	222.251	364.091	488.048	5446.15	1927.68	1383.25	1164.45	1541.78	5563.09
9.23_380.2793m/z	380.279	9.23208	pos	Epoxysiderol	HMDB0036704	Lipids and lipid-like molecules	Prenol lipids	Diterpenoids	*		41.1	11.2	M+NH4	C22H34O4	-0.659286	1699.6	1703.94	1994.68	129.11	179.703	164.071	56.3996	199.163	243.774	932.293	4356.74	3137.98	1881.98	5967.3	727.46
9.96_498.2632m/z	498.263	9.95542	neg	PE(20:5(5Z,8Z,11Z,14Z,17Z)/0:0)	LMGP02050027	Lipids and lipid-like molecules	Glycerophospholipids	Glycerophosphoethanolamines			41.1	15.6	M-H	C25H42NO7P	1.24255	9856.58	7781.48	9102.85	7896.74	22074.1	63704.5	20602.6	13896	11376.6	1681.05	0.000105165	363.976	152.927	784.997	348.145
0.76_349.0542m/z	349.054	0.760767	pos	Phosphoribosyl formamidocarboxamide	HMDB0001439	Nucleosides, nucleotides, and analogues	Imidazole ribonucleosides and ribonucleotides	1-ribosyl-imidazolecarboxamides	**	C04734	41	10.4	M+H-H2O	C10H15N4O9P	-0.612986	15576.8	17202	14777.2	24376	312.245	9140.54	82457.2	39090.8	0.000105165	5686.6	137.406	0.000105165	14698.3	4114.89	32878
10.14_382.2951m/z	382.295	10.1431	pos	PGF2alpha dimethyl amide	LMFA03010074	Lipids and lipid-like molecules	Fatty Acyls	Eicosanoids			41	10.4	M+H	C22H39NO4	-0.349762	14531.4	13930.5	13135	930.738	1735.84	1246.31	808.622	1472.28	1331.75	14227	21632.4	24836.3	13421.8	25344.5	17168.3
10.70_235.1327m/z	235.133	10.7034	pos	(10S,11S)-Pterosin C	87182	Benzenoids	Indanes	Indanones			41	12.7	M+H	C14H18O3	-0.670125	11324.4	10762.4	9300.55	15781.7	14245.2	11480.4	11255.6	12005.9	13779.1	8013.19	6227.62	7460.8	7678.87	6546.62	7775.74
10.77_272.2945m/z	272.295	10.7711	pos	8Z-Heptadecen-2S-ol	LMFA05000528	Lipids and lipid-like molecules	Fatty Acyls	Fatty alcohols			41	10.8	M+NH4	C17H34O	-1.00092	30232.8	27114.3	23939.1	37940.4	33373.1	27252	28136.3	30074.3	36771.2	19787.5	17713.7	19602.3	20191.1	16834.4	20778.2
11.13_339.3001m/z	339.3	11.1266	pos	Alpha-Linolenoyl ethanolamide	HMDB0013624	Organic nitrogen compounds	Organonitrogen compounds	Amines		C13828	41	15.5	M+NH4	C20H35NO2	-1.48212	7626.77	7833.35	8050.32	5077.76	3912.46	3729.93	3607.67	5223.77	4979.63	6067.39	13906	11960.4	6803.1	8323.88	12015.4
11.28_228.2320m/z	228.232	11.2813	pos	8E,10E-Tetradecadien-1-ol	LMFA05000179	Lipids and lipid-like molecules	Fatty Acyls	Fatty alcohols			41	8.16	M+NH4	C14H26O	-0.676501	52643.6	53068.5	48262.9	21959.8	21225	17060.1	15891.5	18022.7	19449.7	67629.1	74923.7	110239	49528.3	50680.1	75463.2
11.28_341.3048m/z	341.305	11.2813	pos	MG(18:0/0:0/0:0)	HMDB0011131	Lipids and lipid-like molecules	Glycerolipids	Monoradylglycerols	*		41	10.3	M+H-H2O	C21H42O4	-0.547468	9878.48	9796.83	8491.41	3918.08	7402.02	10202.8	9348.57	5785.82	3505.7	18558.1	5192.84	8395.36	6315.13	8677.47	7876.71
13.94_175.0153m/z	175.015	13.9391	pos	Phenolic phosphate	65822	Unclassified	Unclassified	Unclassified			41	8.52	M+H	C6H7O4P	-0.903412	2818.49	3144.71	3023.24	0.000105165	0.000105165	0.000105165	0.000105165	0.000105165	0.000105165	0.000105165	0.000105165	0.000105165	7668.39	10045.4	8615.05
2.43_324.2168m/z	324.217	2.43192	pos	Capsiate	HMDB0034780	Benzenoids	Phenols	Methoxyphenols		C20203	41	9.09	M+NH4	C18H26O4	-0.411723	399693	384854	387962	523298	519747	422282	417923	497617	605373	308182	312012	356634	370020	318843	384152
3.95_285.1558m/z	285.156	3.94988	pos	L-Agaritine	HMDB0033758	Organic acids and derivatives	Carboxylic acids and derivatives	Amino acids, peptides, and analogues			41	14	M+NH4	C12H17N3O4	0.335937	1101.44	1077.13	1509.33	1357.05	1788.36	2000.72	861.496	438.091	752.831	1001.21	1496.53	2254.54	1339.23	1235.36	1213.34
4.56_141.1155n	142.123	4.55915	pos	PELLETIERINE	43983	Organoheterocyclic compounds	Piperidines	Unclassified			41	11.5	M+H-H2O, M+H	C8H15NO	1.2867	3438.36	2874.26	3019.77	4601.61	4101.44	3610.81	3549.97	3866.38	4462.2	2305.87	2045.28	3060.99	2316.11	2207.4	2167.14
4.66_209.0451m/z	209.045	4.65667	neg	5-Hydroxyferulate	64176	Phenylpropanoids and polyketides	Cinnamic acids and derivatives	Hydroxycinnamic acids and derivatives	**	C05619	41	11.6	M-H	C10H10O5	-2.27078	112130	109221	117962	123681	138488	115944	117935	127276	139871	100216	90205.3	103641	107567	86947.8	111342
5.39_254.0578m/z	254.058	5.39105	pos	Macaridine	HMDB0039455	Organoheterocyclic compounds	Pyridines and derivatives	Hydropyridines			41	8.1	M+K	C13H13NO2	-0.122694	60475.9	47263.2	63049.4	2436	5924.92	1728.02	2274.13	4269.46	1881.39	14729.2	96018.4	54781.5	54826.8	99467.4	160667
[truncated: 9,642 more rows]
