# Supplementary material for: Untargeted metabolomics of the cochleae from two laryngeally echolocating bats
Source: Front Mol Biosci. 2023 Apr 19;10:1171366. doi: 10.3389/fmolb.2023.1171366 (PMC10154556; doi:10.3389/fmolb.2023.1171366)
Supplement: Supplementary file 1 [file DataSheet1.ZIP › Supplementary Material/Supplementary Table S2.xlsx]

## Sheet: Super-class
Table S2. Detailed information and the number of metabolites identified at Super-class, Class, and Sub-class levels (Total, pos-ion and neg-ion).
Super-class for total			Super-class for pos-ion			Super-class for neg-ion
Lipids and lipid-like molecules	1987		Lipids and lipid-like molecules	1460		Lipids and lipid-like molecules	527
Organic acids and derivatives	446		Organic acids and derivatives	252		Organic acids and derivatives	194
Organoheterocyclic compounds	315		Organoheterocyclic compounds	202		Organoheterocyclic compounds	113
Benzenoids	208		Benzenoids	141		Organic oxygen compounds	80
Organic oxygen compounds	195		Organic oxygen compounds	115		Benzenoids	67
Phenylpropanoids and polyketides	104		Phenylpropanoids and polyketides	59		Phenylpropanoids and polyketides	45
Nucleosides, nucleotides, and analogues	60		Organic nitrogen compounds	28		Nucleosides, nucleotides, and analogues	34
Organic nitrogen compounds	31		Nucleosides, nucleotides, and analogues	26		Alkaloids and derivatives	9
Alkaloids and derivatives	24		Alkaloids and derivatives	15		Organosulfur compounds	8
Organosulfur compounds	18		Organosulfur compounds	10		Organic nitrogen compounds	3
Hydrocarbons	11		Hydrocarbons	9		Hydrocarbons	2
Organohalogen compounds	4		Organohalogen compounds	3		Lignans, neolignans and related compounds	1
Organic 1,3-dipolar compounds	2		Homogeneous non-metal compounds	2		Organic 1,3-dipolar compounds	1
Lignans, neolignans and related compounds	2		Homogeneous metal compounds	1		Organohalogen compounds	1
Homogeneous non-metal compounds	2		Lignans, neolignans and related compounds	1		Sum	1085
Homogeneous metal compounds	1		Organic 1,3-dipolar compounds	1
Sum	3410		Sum	2325

## Sheet: Class
Table S2. Detailed information and the number of metabolites identified at Super-class, Class, and Sub-class levels (Total, pos-ion and neg-ion).
Class for total			Class for pos-ion			Class for neg-ion
Fatty Acyls	1005		Fatty Acyls	753		Fatty Acyls	252
Glycerophospholipids	382		Prenol lipids	285		Glycerophospholipids	158
Carboxylic acids and derivatives	358		Glycerophospholipids	224		Carboxylic acids and derivatives	140
Prenol lipids	347		Carboxylic acids and derivatives	218		Organooxygen compounds	79
Organooxygen compounds	194		Organooxygen compounds	115		Prenol lipids	62
Steroids and steroid derivatives	112		Steroids and steroid derivatives	84		Benzene and substituted derivatives	32
Benzene and substituted derivatives	108		Benzene and substituted derivatives	76		Steroids and steroid derivatives	28
Phenols	59		Sphingolipids	47		Organic sulfuric acids and derivatives	23
Sphingolipids	59		Phenols	37		Phenols	22
Indoles and derivatives	44		Glycerolipids	32		Indoles and derivatives	20
Glycerolipids	38		Organonitrogen compounds	28		Flavonoids	19
Flavonoids	32		Indoles and derivatives	24		Pyridines and derivatives	12
Organonitrogen compounds	31		Azoles	19		Sphingolipids	12
Organic sulfuric acids and derivatives	29		Pyridines and derivatives	17		Keto acids and derivatives	10
Pyridines and derivatives	29		Sterol Lipids	17		Quinolines and derivatives	10
Azoles	25		Cinnamic acids and derivatives	14		Purine nucleosides	9
Cinnamic acids and derivatives	22		Polyketides	14		Cinnamic acids and derivatives	8
Keto acids and derivatives	20		Diazines	13		Imidazopyrimidines	8
Polyketides	19		Flavonoids	13		Pyrimidine nucleotides	8
Sterol Lipids	19		Imidazopyrimidines	10		Hydroxy acids and derivatives	7
Imidazopyrimidines	18		Keto acids and derivatives	10		Azoles	6
Quinolines and derivatives	18		Phenol ethers	10		Glycerolipids	6
Diazines	17		Piperidines	9		Purine nucleotides	6
Purine nucleosides	16		Quinolines and derivatives	8		Pyrimidine nucleosides	6
Phenol ethers	13		Unsaturated hydrocarbons	8		Benzopyrans	5
Pyrimidine nucleosides	11		Coumarins and derivatives	7		Organic phosphoric acids and derivatives	5
Pyrimidine nucleotides	11		Heteroaromatic compounds	7		Polyketides	5
Benzopyrans	9		Purine nucleosides	7		Diazinanes	4
Coumarins and derivatives	9		Pyrrolidines	7		Diazines	4
Diazinanes	9		Indanes	6		Organic phosphonic acids and derivatives	4
Hydroxy acids and derivatives	9		Naphthalenes	6		Stilbenes	4
Piperidines	9		Organic sulfuric acids and derivatives	6		Tropane alkaloids	4
Purine nucleotides	9		Azolidines	5		Dihydrofurans	3
Unsaturated hydrocarbons	9		Diazinanes	5		Harmala alkaloids	3
Heteroaromatic compounds	8		Lactones	5		Organonitrogen compounds	3
Pyrrolidines	8		Peptidomimetics	5		Phenol ethers	3
Stilbenes	8		Pyrimidine nucleosides	5		Thioethers	3
Tropane alkaloids	8		Sulfoxides	5		2-arylbenzofuran flavonoids	2
Harmala alkaloids	7		5'-deoxyribonucleosides	4		Anthracenes	2
Lactones	7		Benzofurans	4		Azolines	2
Naphthalenes	7		Benzopyrans	4		Benzimidazoles	2
Peptidomimetics	7		Diazanaphthalenes	4		Benzodiazepines	2
Azolidines	6		Harmala alkaloids	4		Benzodioxoles	2
Indanes	6		Naphthofurans	4		Benzoxazines	2
Organic phosphonic acids and derivatives	6		Pteridines and derivatives	4		Coumarins and derivatives	2
Organic phosphoric acids and derivatives	6		Stilbenes	4		Flavin nucleotides	2
Pteridines and derivatives	6		Tetrahydrofurans	4		Lactams	2
Sulfoxides	6		Tropane alkaloids	4		Lactones	2
5'-deoxyribonucleosides	5		Azepines	3		Naphthopyrans	2
Diazanaphthalenes	5		Endocannabinoids	3		Organic disulfides	2
Lactams	5		Epoxides	3		Peptidomimetics	2
Phenylpropanoic acids	5		Lactams	3		Phenylpropanoic acids	2
Tannins	5		Phenylpropanoic acids	3		Pteridines and derivatives	2
2-arylbenzofuran flavonoids	4		Purine nucleotides	3		Pyrans	2
Azolines	4		Pyrimidine nucleotides	3		Pyrenes	2
Benzimidazoles	4		Pyrroles	3		Saccharolipids	2
Benzofurans	4		Tannins	3		Saxitoxins, gonyautoxins, and derivatives	2
Dihydrofurans	4		Tetrahydroisoquinolines	3		Sterigmatocystins	2
Epoxides	4		2-arylbenzofuran flavonoids	2		Sterol Lipids	2
Naphthofurans	4		Aporphines	2		Tannins	2
Tetrahydrofurans	4		Azolines	2		Tetralins	2
Tetralins	4		Benzimidazoles	2		1-azaoxoaporphines	1
Azepines	3		Benzopyrazoles	2		5'-deoxyribonucleosides	1
Benzodiazepines	3		Carboximidic acids and derivatives	2		Allyl-type 1,3-dipolar organic compounds	1
Benzoxazines	3		Depsides and depsidones	2		Azaspirodecane derivatives	1
Endocannabinoids	3		Diarylheptanoids	2		Azolidines	1
Macrolides and analogues	3		Hydroxy acids and derivatives	2		Benzazepines	1
Organic disulfides	3		Isoquinolines and derivatives	2		Benzisoxazoles	1
Organic thiophosphoric acids and derivatives	3		Macrolides and analogues	2		Benzodioxanes	1
Pyrans	3		Organic phosphonic acids and derivatives	2		Benzothiazines	1
Pyrroles	3		Organic thiophosphoric acids and derivatives	2		Benzotriazoles	1
Saccharolipids	3		Oxazinanes	2		Diazanaphthalenes	1
Tetrahydroisoquinolines	3		Oxepanes	2		Dibenzocycloheptenes	1
Thioethers	3		Phenanthrenes and derivatives	2		Dihydroisoquinolines	1
Allyl-type 1,3-dipolar organic compounds	2		Tetralins	2		Dithianes	1
Anthracenes	2		3,4-dihydrocoumarins	1		Epoxides	1
Aporphines	2		Alkyl halides	1		Furofurans	1
Azaspirodecane derivatives	2		Allyl sulfur compounds	1		Heteroaromatic compounds	1
Benzodioxoles	2		Allyl-type 1,3-dipolar organic compounds	1		Imidazole ribonucleosides and ribonucleotides	1
Benzopyrazoles	2		Azaspirodecane derivatives	1		Isoflavonoids	1
Benzothiazines	2		Benzodiazepines	1		Macrolides and analogues	1
Carboximidic acids and derivatives	2		Benzophenanthridine alkaloids	1		Naphthalenes	1
Depsides and depsidones	2		Benzothiazepines	1		Nucleoside and nucleotide analogues	1
Diarylheptanoids	2		Benzothiazines	1		Organic oxoanionic compounds	1
Flavin nucleotides	2		Benzothiazoles	1		Organic sulfonic acids and derivatives	1
Imidazole ribonucleosides and ribonucleotides	2		Benzoxazines	1		Organic thiophosphoric acids and derivatives	1
Isoflavonoids	2		Cinchona alkaloids	1		Organic trisulfides	1
Isoquinolines and derivatives	2		Cinnamaldehydes	1		Organofluorides	1
Naphthopyrans	2		Cinnamyl alcohols	1		Oxanes	1
Nucleoside and nucleotide analogues	2		Dihydrofurans	1		Phenol esters	1
Organic sulfonic acids and derivatives	2		Ergoline and derivatives	1		Pyrrolidines	1
Organic trisulfides	2		Fluorenes	1		Pyrrolines	1
Organofluorides	2		Furanoid lignans	1		Pyrrolizines	1
Oxanes	2		Furans	1		Saturated hydrocarbons	1
Oxazinanes	2		Homogeneous post-transition metal compounds	1		Sulfoxides	1
Oxepanes	2		Imidazole ribonucleosides and ribonucleotides	1		Thienoimidazolidines	1
Phenanthrenes and derivatives	2		Imidolactams	1		Thienothiazines	1
Pyrenes	2		Indenes and isoindenes	1		Thiocarboxylic acids and derivatives	1
Pyrrolines	2		Isobenzofurans	1		Thiochromanes	1
Saturated hydrocarbons	2		Isocoumarins and derivatives	1		Thiocyanates	1
Saxitoxins, gonyautoxins, and derivatives	2		Isoflavonoids	1		Trioxanes	1
Sterigmatocystins	2		Kavalactones	1		Unsaturated hydrocarbons	1
1-azaoxoaporphines	1		Linear 1,3-diarylpropanoids	1		Sum	1082
3,4-dihydrocoumarins	1		Non-metal oxoanionic compounds	1
Alkyl halides	1		Nucleoside and nucleotide analogues	1
Allyl sulfur compounds	1		Organic carbonic acids and derivatives	1
Benzazepines	1		Organic disulfides	1
Benzisoxazoles	1		Organic phosphoric acids and derivatives	1
Benzodioxanes	1		Organic sulfonic acids and derivatives	1
Benzophenanthridine alkaloids	1		Organic trisulfides	1
Benzothiazepines	1		Organochlorides	1
Benzothiazoles	1		Organofluorides	1
Benzotriazoles	1		Other non-metal halides	1
Cinchona alkaloids	1		Oxanes	1
Cinnamaldehydes	1		Oxathianes	1
Cinnamyl alcohols	1		Pyrans	1
Dibenzocycloheptenes	1		Pyrazolo[3,4-d]pyrimidine glycosides	1
Dihydroisoquinolines	1		Pyrazolopyrimidines	1
Dithianes	1		Pyrrolines	1
Ergoline and derivatives	1		Pyrrolizidines	1
Fluorenes	1		Pyrrolopyrazines	1
Furanoid lignans	1		Pyrrolopyrimidines	1
Furans	1		Ribonucleoside 3'-phosphates	1
Furofurans	1		Saccharolipids	1
Homogeneous post-transition metal compounds	1		Saturated hydrocarbons	1
Imidolactams	1		Sulfenyl compounds	1
Indenes and isoindenes	1		Sulfinic acids and derivatives	1
Isobenzofurans	1		Tetrapyrroles and derivatives	1
Isocoumarins and derivatives	1		Thienopyridines	1
Kavalactones	1		Thiiranes	1
Linear 1,3-diarylpropanoids	1		Thiols	1
Non-metal oxoanionic compounds	1		Triazines	1
Organic carbonic acids and derivatives	1		Vinylogous acids	1
Organic oxoanionic compounds	1		Sum	2323
Organochlorides	1
Other non-metal halides	1
Oxathianes	1
Phenol esters	1
Pyrazolo[3,4-d]pyrimidine glycosides	1
Pyrazolopyrimidines	1
Pyrrolizidines	1
Pyrrolizines	1
Pyrrolopyrazines	1
Pyrrolopyrimidines	1
Ribonucleoside 3'-phosphates	1
Sulfenyl compounds	1
Sulfinic acids and derivatives	1
Tetrapyrroles and derivatives	1
Thienoimidazolidines	1
Thienopyridines	1
Thienothiazines	1
Thiiranes	1
Thiocarboxylic acids and derivatives	1
Thiochromanes	1
Thiocyanates	1
Thiols	1
Triazines	1
Trioxanes	1
Vinylogous acids	1
Sum	3405

## Sheet: Sub-class
Table S2. Detailed information of cochlear metabolites identified at Super-class, Class, and Sub-class levels (Total, pos-ion and neg-ion).
Sub-class for total			Sub-class for pos-ion			Sub-class for neg-ion
Amino acids, peptides, and analogues	337		Amino acids, peptides, and analogues	205		Amino acids, peptides, and analogues	132
Fatty acid esters	132		Eicosanoids	115		Glycerophosphoethanolamines	59
Eicosanoids	125		Fatty acid esters	80		Fatty acid esters	52
Monoterpenoids	102		Monoterpenoids	80		Carbohydrates and carbohydrate conjugates	46
Sesquiterpenoids	100		Sesquiterpenoids	78		Glycerophosphocholines	45
Carbohydrates and carbohydrate conjugates	99		Fatty alcohols	66		Carbonyl compounds	25
Glycerophosphoethanolamines	97		Fatty amides	58		Fatty alcohols	25
Fatty alcohols	91		Oxidized glycerophospholipids	57		Arylsulfates	22
Glycerophosphocholines	83		Octadecanoids	55		Monoterpenoids	22
Fatty amides	76		Carbohydrates and carbohydrate conjugates	53		Sesquiterpenoids	22
Oxidized glycerophospholipids	75		Glycerophosphoserines	50		Fatty esters	19
Carbonyl compounds	66		Carbonyl compounds	41		Fatty amides	18
Octadecanoids	66		Glycerophosphocholines	38		Glycerophosphates	18
Glycerophosphoserines	61		Glycerophosphoethanolamines	38		Oxidized glycerophospholipids	18
Fatty esters	44		Diterpenoids	33		Glycerophosphoserines	11
Diterpenoids	39		Lineolic acids and derivatives	30		Octadecanoids	11
Bile acids, alcohols and derivatives	37		Isoprenoids	29		Benzoic acids and derivatives	10
Lineolic acids and derivatives	35		Bile acids, alcohols and derivatives	28		Eicosanoids	10
Isoprenoids	32		Terpene lactones	27		Fatty alcohol esters	10
Glycerophosphates	31		Fatty aldehydes	25		Bile acids, alcohols and derivatives	9
Sphingoid bases	31		Fatty esters	25		Fatty acids and conjugates	9
Terpene lactones	31		Sphingoid bases	25		Indoles	9
Benzoic acids and derivatives	30		Monoradylglycerols	23		Androstane steroids	8
Fatty aldehydes	30		Fatty acyl glycosides	22		Methoxyphenols	8
Arylsulfates	28		Benzoic acids and derivatives	20		Purines and purine derivatives	8
Monoradylglycerols	27		Benzenediols	18		Fatty acids and conjugates	7
Fatty alcohol esters	26		Amines	17		Hydroxycinnamic acids and derivatives	7
Fatty acyl glycosides	25		Fatty alcohol esters	16		Alcohols and polyols	6
Benzenediols	21		Hydrocarbons	14		Diterpenoids	6
Alcohols and polyols	19		Alcohols and polyols	13		Flavonoid glycosides	6
Amines	19		Glycerophosphates	13		Hydroxysteroids	6
Hydroxycinnamic acids and derivatives	18		Terpene glycosides	13		Sphingoid bases	6
Methoxyphenols	18		Docosanoids	12		1-benzopyrans	5
Purines and purine derivatives	18		Glycerophosphoglycerols	12		Fatty acids and conjugates	5
Indoles	17		Phosphosphingolipids	12		Fatty aldehydes	5
Hydrocarbons	16		Estrane steroids	11		Lineolic acids and derivatives	5
Androstane steroids	15		Glycerophosphoinositols	11		O-methylated flavonoids	5
Phosphosphingolipids	15		Hydroxycinnamic acids and derivatives	11		Phosphate esters	5
Terpene glycosides	15		Quinone and hydroquinone lipids	11		Pyrimidine nucleotide sugars	5
Glycerophosphoglycerols	14		Bile acids and derivatives	10		Short-chain keto acids and derivatives	5
Glycerophosphoinositols	14		Fatty acids and conjugates	10		1-hydroxy-2-unsubstituted benzenoids	4
Hydroxysteroids	14		Methoxyphenols	10		1-hydroxy-4-unsubstituted benzenoids	4
Fatty acids and conjugates	13		Purines and purine derivatives	10		Fatty Acids and Conjugates	4
Pyrimidines and pyrimidine derivatives	13		Pyrimidines and pyrimidine derivatives	10		Fatty Acids and Conjugates	4
Quinone and hydroquinone lipids	13		Fatty Acids and Conjugates	9		Fatty acids and conjugates	4
Docosanoids	12		Oxazoles	9		Flavans	4
Estrane steroids	12		Ethers	8		Medium-chain keto acids and derivatives	4
Flavonoid glycosides	12		Hydropyridines	8		Monoradylglycerols	4
Bile acids and derivatives	11		Hydroxysteroids	8		Piperazines	4
Steroidal glycosides	11		Indoles	8		Quinoline carboxylic acids	4
Ethers	10		Steroidal glycosides	8		Terpene lactones	4
Flavonoids	10		Triterpenoids	8		Tryptamines and derivatives	4
Hydropyridines	10		Androstane steroids	7		Benzenediols	3
Oxazoles	10		Anisoles	7		Benzenesulfonamides	3
1-benzopyrans	9		Fatty Acids and Conjugates	7		Benzenesulfonic acids and derivatives	3
Oxygenated hydrocarbons	9		Fatty acids and conjugates	7		Fatty acids and conjugates	3
Piperazines	9		Flavonoids	7		Fatty Acids and Conjugates	3
Quinoline carboxylic acids	9		Quaternary ammonium salts	7		Fatty Acids and Conjugates	3
Thiazoles	9		Arylsulfates	6		Fatty acids and conjugates	3
Anisoles	8		Cholestane steroids	6		Fatty Acids and Conjugates	3
Fatty acids and conjugates	8		Fatty Acids and Conjugates	6		Fatty Acids and Conjugates	3
Medium-chain keto acids and derivatives	8		Fatty Acids and Conjugates	6		Fatty acyl glycosides	3
Short-chain keto acids and derivatives	8		Fatty Acids and Conjugates	6		Flavonoids	3
Triterpenoids	8		Fatty acids and conjugates	6		Furanones	3
Benzenesulfonamides	7		Fatty acids and conjugates	6		Glycerophosphoinositols	3
Fatty acids and conjugates	7		Flavonoid glycosides	6		Hydroxyindoles	3
Fatty Acids and Conjugates	7		Glycosphingolipids	6		Isoprenoids	3
Fatty acids and conjugates	7		Indolyl carboxylic acids and derivatives	6		Medium-chain hydroxy acids and derivatives	3
Glycosphingolipids	7		Oxygenated hydrocarbons	6		Oxygenated hydrocarbons	3
Indolyl carboxylic acids and derivatives	7		Thiazoles	6		Phosphosphingolipids	3
O-methylated flavonoids	7		Fatty acids and conjugates	5		Purine ribonucleotides	3
Quaternary ammonium salts	7		Fatty Acids and Conjugates	5		Pyridinecarboxylic acids and derivatives	3
1-hydroxy-2-unsubstituted benzenoids	6		Fatty Acids and Conjugates	5		Pyrimidine 2'-deoxyribonucleosides	3
Cholestane steroids	6		Fatty acids and conjugates	5		Pyrimidine ribonucleotides	3
Fatty Acids and Conjugates	6		Fatty acids and conjugates	5		Pyrimidines and pyrimidine derivatives	3
Fatty Acids and Conjugates	6		Gamma butyrolactones	5		Pyrrolidinylpyridines	3
Fatty Acids and Conjugates	6		Indanones	5		Steroidal glycosides	3
Fatty Acids and Conjugates	6		Phenylpropanes	5		Thiazoles	3
Fatty Acids and Conjugates	6		Piperazines	5		1,4-benzodiazepines	2
Fatty acids and conjugates	6		Quinoline carboxylic acids	5		Acidic glycosphingolipids	2
Fatty acids and conjugates	6		Retinoids	5		Alpha hydroxy acids and derivatives	2
Flavans	6		Unsaturated aliphatic hydrocarbons	5		Amines	2
Gamma butyrolactones	6		1-benzopyrans	4		Anthraquinones	2
Phosphate esters	6		Benzenesulfonamides	4		Aryl thioethers	2
Pyridinecarboxylic acids and derivatives	6		Cresols	4		Beta lactams	2
Tryptamines and derivatives	6		Diradylglycerols	4		Bisphosphonates	2
Beta lactams	5		Fatty Acids and Conjugates	4		Dialkyldisulfides	2
Dicarboxylic acids and derivatives	5		Fatty acids and conjugates	4		Dicarboxylic acids and derivatives	2
Diradylglycerols	5		Fatty acids and conjugates	4		Ethers	2
Fatty Acids and Conjugates	5		Medium-chain keto acids and derivatives	4		Fatty Acids and Conjugates	2
Fatty acids and conjugates	5		Phenoxy compounds	4		Fatty Acids and Conjugates	2
Fatty acids and conjugates	5		Stigmastanes and derivatives	4		Fatty acids and conjugates	2
Fatty acids and conjugates	5		Triradylcglycerols	4		Fatty Acids and Conjugates	2
Hybrid peptides	5		Aromatic polyketides	3		Fatty Acids and Conjugates	2
Hydrolyzable tannins	5		Benzodiazines	3		Fatty acids and conjugates	2
Indanones	5		Beta lactams	3		Fatty Acids and Conjugates	2
Macrolides and lactone polyketides	5		Dicarboxylic acids and derivatives	3		Fatty Acids and Conjugates	2
Phenylpropanes	5		Fatty Acids and Conjugates	3		Glycerophosphoglycerols	2
Purine ribonucleotides	5		Fatty acids and conjugates	3		Hybrid peptides	2
Pyrimidine nucleotide sugars	5		Fatty Acids and Conjugates	3		Hydrocarbons	2
Pyrimidine ribonucleotides	5		Fatty acids and conjugates	3		Hydrolyzable tannins	2
Retinoids	5		Fatty acids and conjugates	3		Hydropyridines	2
Unsaturated aliphatic hydrocarbons	5		Fatty acids and conjugates	3		Hydroxyflavonoids	2
1-hydroxy-4-unsubstituted benzenoids	4		Fatty acids and conjugates	3		Macrolides and lactone polyketides	2
Benzenesulfonic acids and derivatives	4		Fatty Acids and Conjugates	3		Organic phosphonic acids	2
Benzodiazines	4		Fatty acids and conjugates	3		Other Fatty Acyls	2
Cresols	4		Flavones	3		Pentacarboxylic acids and derivatives	2
Fatty Acids and Conjugates	4		Hybrid peptides	3		Phenylpyruvic acid derivatives	2
Fatty Acids and Conjugates	4		Hydrolyzable tannins	3		Pterins and derivatives	2
Fatty acids and conjugates	4		Imidazoles	3		Purine 2'-deoxyribonucleosides	2
Fatty Acids and Conjugates	4		Indolecarboxylic acids and derivatives	3		Purine deoxyribonucleotides	2
Fatty acids and conjugates	4		Macrolides and lactone polyketides	3		Pyranones and derivatives	2
Fatty acids and conjugates	4		N-acylpyrrolidines	3		Quinone and hydroquinone lipids	2
Fatty acids and conjugates	4		Neutral glycosphingolipids	3		Terpene glycosides	2
Furanones	4		Pregnane steroids	3		Thiazolines	2
Hydroxyindoles	4		Pyrazines	3		Tricarboxylic acids and derivatives	2
Imidazoles	4		Pyridinecarboxylic acids and derivatives	3		Tyrosols and derivatives	2
Medium-chain hydroxy acids and derivatives	4		Short-chain keto acids and derivatives	3		1-ribosyl-imidazolecarboxamides	1
Other Fatty Acyls	4		Sterols	3		5'-deoxy-5'-thionucleosides	1
Phenoxy compounds	4		Tetracarboxylic acids and derivatives	3		Acylaminosugars	1
Pterins and derivatives	4		Thiazolidines	3		Alkanes	1
Pyrazines	4		1-hydroxy-2-unsubstituted benzenoids	2		Aniline and substituted anilines	1
Pyrrolidinylpyridines	4		5'-deoxy-5'-thionucleosides	2		Anisoles	1
Sterols	4		Alloxazines and isoalloxazines	2		Benzodiazines	1
Stigmastanes and derivatives	4		Beta-keto acids and derivatives	2		Benzoquinolines	1
Tricarboxylic acids and derivatives	4		Biphenyls and derivatives	2		Benzoxazinones	1
Triradylcglycerols	4		Carboximidic acids	2		Beta hydroxy acids and derivatives	1
1,4-benzodiazepines	3		Carboxylic acid derivatives	2		Biflavonoids and polyflavonoids	1
5'-deoxy-5'-thionucleosides	3		Carboxylic acids	2		Bile acids and derivatives	1
Aromatic polyketides	3		Depsipeptides	2		Branched unsaturated hydrocarbons	1
Bisphosphonates	3		Diphenylmethanes	2		Carbazoles	1
Carboxylic acid derivatives	3		Fatty Acids and Conjugates	2		Carboxylic acid derivatives	1
Carboxylic acids	3		Fatty acids and conjugates	2		Carboxylic acids	1
Dialkyldisulfides	3		Fatty Acids and Conjugates	2		CDP-glycerols	1
Fatty Acids and Conjugates	3		Fatty acids and conjugates	2		Cinnamic acid esters	1
Fatty Acids and Conjugates	3		Fatty acids and conjugates	2		Coumestans	1
Fatty Acids and Conjugates	3		Fatty Acids and Conjugates	2		Delta valerolactones	1
Fatty acids and conjugates	3		Fatty Acids and Conjugates	2		Dialkylthioethers	1
Fatty acids and conjugates	3		Fatty acids and conjugates	2		Dibenzazepines	1
Fatty acids and conjugates	3		Fatty Acids and Conjugates	2		Diradylglycerols	1
Fatty Acids and Conjugates	3		Fatty acids and conjugates	2		Estrane steroids	1
Fatty acids and conjugates	3		Fatty Acids and Conjugates	2		Fatty acids and conjugates	1
Fatty Acids and Conjugates	3		Fatty acids and conjugates	2		Fatty acids and conjugates	1
Fatty Acids and Conjugates	3		Fatty acids and conjugates	2		Fatty acids and conjugates	1
Fatty acids and conjugates	3		Fatty Acids and Conjugates	2		Fatty acids and conjugates	1
Fatty Acids and Conjugates	3		Fatty acids and conjugates	2		Fatty acids and conjugates	1
Fatty acids and conjugates	3		Fatty Acids and Conjugates	2		Fatty Acids and Conjugates	1
Flavones	3		Fatty Acids and Conjugates	2		Fatty Acids and Conjugates	1
Imidazolidines	3		Fatty Acids and Conjugates	2		Fatty Acids and Conjugates	1
Indolecarboxylic acids and derivatives	3		Fatty acids and conjugates	2		Fatty acids and conjugates	1
N-acylpyrrolidines	3		Fatty Acids and Conjugates	2		Fatty acids and conjugates	1
Neutral glycosphingolipids	3		Fatty acids and conjugates	2		Fatty Acids and Conjugates	1
Organic phosphonic acids	3		Fatty acids and conjugates	2		Fatty acids and conjugates	1
Phenethylamines	3		Fatty acids and conjugates	2		Fatty acids and conjugates	1
Phenylacetaldehydes	3		Fatty acids and conjugates	2		Fatty Acids and Conjugates	1
Pregnane steroids	3		Fatty acids and conjugates	2		Fatty acids and conjugates	1
Purine 2'-deoxyribonucleosides	3		Flavans	2		Fatty Acids and Conjugates	1
Purine deoxyribonucleotides	3		Glycerophosphoinositolglycans	2		Fatty Acids and Conjugates	1
Pyranones and derivatives	3		Imidazolidines	2		Fatty acids and conjugates	1
Pyrimidine 2'-deoxyribonucleosides	3		Indazoles	2		Fatty acids and conjugates	1
Steroid lactones	3		Morpholines	2		Fatty acyl thioesters	1
Tetracarboxylic acids and derivatives	3		N-acylpiperidines	2		Gamma butyrolactones	1
Thiazolidines	3		O-methylated flavonoids	2		Gamma-keto acids and derivatives	1
Thiazolines	3		Other Fatty Acyls	2		Glycerophosphoglycerophosphates	1
Thiophosphoric acid esters	3		Other Glycerophospholipids	2		Glycosphingolipids	1
Tyrosols and derivatives	3		Phenethylamines	2		Glycosyldiradylglycerols	1
1-ribosyl-imidazolecarboxamides	2		Phenylacetaldehydes	2		Hydroquinolines	1
Acidic glycosphingolipids	2		Phenylacetamides	2		Hydroxycoumarins	1
Alloxazines and isoalloxazines	2		Pterins and derivatives	2		Hydroxypyridines	1
Alpha hydroxy acids and derivatives	2		Purine ribonucleotides	2		Imidazoles	1
Anthraquinones	2		Pyrimidine 2',3'-dideoxyribonucleosides	2		Imidazolidines	1
Aryl thioethers	2		Pyrimidine ribonucleotides	2		Indolines	1
Benzoxazinones	2		Secosteroids	2		Indolyl carboxylic acids and derivatives	1
Beta hydroxy acids and derivatives	2		Steroid conjugates	2		Isoprenoid phosphates	1
Beta-keto acids and derivatives	2		Steroid lactones	2		Isosorbides	1
Biphenyls and derivatives	2		Stilbene glycosides	2		N-arylamides	1
Branched unsaturated hydrocarbons	2		Substituted pyrroles	2		Nitrophenols	1
Carbazoles	2		Sulfated steroids	2		Nitroquinolines and derivatives	1
Carboximidic acids	2		Thiophosphoric acid esters	2		N-phenylureas	1
CDP-glycerols	2		Tricarboxylic acids and derivatives	2		Organic nitrates	1
Depsipeptides	2		Tryptamines and derivatives	2		Organic nitro compounds	1
Diphenylmethanes	2		Vitamin D and derivatives	2		Organosulfonic acids and derivatives	1
Fatty Acids and Conjugates	2		1,3,5-triazines	1		Oxazoles	1
Fatty acids and conjugates	2		1,4-benzodiazepines	1		Oxirane carboxylic acids and derivatives	1
Fatty Acids and Conjugates	2		1-pyranosylindoles	1		Phenethylamines	1
Fatty acids and conjugates	2		1-ribosyl-imidazolecarboxamides	1		Pheniramines	1
Fatty Acids and Conjugates	2		2-benzimidazolylcarbamic acid esters	1		Phenoxazines	1
Fatty acids and conjugates	2		4-alkoxyphenols	1		Phenylacetaldehydes	1
Fatty Acids and Conjugates	2		Alkyl fluorides	1		Phenylbenzodioxanes	1
Fatty acids and conjugates	2		Alkylthiols	1		Phenylbutylamines	1
Fatty acids and conjugates	2		Benzenesulfonic acids and derivatives	1		Phenylpyridines	1
Fatty Acids and Conjugates	2		Benzenetriols and derivatives	1		Phenylpyrrolidines	1
Fatty acids and conjugates	2		Benzofuranones	1		Phenylquinolines	1
Fatty Acids and Conjugates	2		Benzoxazinones	1		Purine nucleotide sugars	1
Fatty acids and conjugates	2		Benzoyl derivatives	1		Pyranocoumarins	1
Fatty Acids and Conjugates	2		Benzyl alcohols	1		Pyrazines	1
Fatty acids and conjugates	2		Benzylisoquinolines	1		Pyrazoles	1
Fatty acids and conjugates	2		Benzylpiperidines	1		Pyrroloquinolines	1
Fatty Acids and Conjugates	2		Beta hydroxy acids and derivatives	1		Quinolones and derivatives	1
Fatty Acids and Conjugates	2		Bisphosphonates	1		Short-chain hydroxy acids and derivatives	1
Fatty acids and conjugates	2		Branched unsaturated hydrocarbons	1		Steroid lactones	1
Fatty Acids and Conjugates	2		Carbazoles	1		Sterols	1
Fatty acids and conjugates	2		CDP-glycerols	1		Sulfated flavonoids	1
Fatty Acids and Conjugates	2		Chalcones and dihydrochalcones	1		Sulfuric acid esters	1
Fatty Acids and Conjugates	2		Cinnamic acids	1		Thioesters	1
Fatty Acids and Conjugates	2		Clavines and derivatives	1		Thiophosphoric acid esters	1
Fatty acids and conjugates	2		Cumenes	1		Triazolobenzothiazoles	1
Fatty Acids and Conjugates	2		Cyclic diarylheptanoids	1		Zearalenones	1
Fatty acids and conjugates	2		Cyclic pyrimidine nucleotides	1		Total	1005
Fatty acids and conjugates	2		Cycloalkanes	1
Fatty Acids and Conjugates	2		Cyclohexylphenols	1
Fatty acids and conjugates	2		Cyclopyrrolones	1
Fatty acids and conjugates	2		Dialkyldisulfides	1
Fatty Acids and Conjugates	2		Enynes	1
Fatty Acids and Conjugates	2		Ergostane steroids	1
Fatty acids and conjugates	2		Fatty Acids and Conjugates	1
Fatty Acids and Conjugates	2		Fatty Acids and Conjugates	1
Fatty acids and conjugates	2		Fatty acids and conjugates	1
Fatty acids and conjugates	2		Fatty Acids and Conjugates	1
Fatty Acids and Conjugates	2		Fatty acids and conjugates	1
Fatty acids and conjugates	2		Fatty acids and conjugates	1
Gamma-keto acids and derivatives	2		Fatty acids and conjugates	1
Glycerophosphoinositolglycans	2		Fatty acids and conjugates	1
Hydroxycoumarins	2		Fatty Acids and Conjugates	1
Hydroxyflavonoids	2		Fatty acids and conjugates	1
Indazoles	2		Fatty acids and conjugates	1
Indolines	2		Fatty Acids and Conjugates	1
Morpholines	2		Fatty acids and conjugates	1
N-acylpiperidines	2		Fatty acids and conjugates	1
Organic nitro compounds	2		Fatty acids and conjugates	1
Organosulfonic acids and derivatives	2		Fatty Acids and Conjugates	1
Other Glycerophospholipids	2		Fatty acids and conjugates	1
Oxirane carboxylic acids and derivatives	2		Fatty acids and conjugates	1
Pentacarboxylic acids and derivatives	2		Fatty Acids and Conjugates	1
Phenylacetamides	2		Fatty acids and conjugates	1
Phenylbutylamines	2		Fatty Acids and Conjugates	1
Phenylpyruvic acid derivatives	2		Fatty acids and conjugates	1
Pyranocoumarins	2		Fatty Acids and Conjugates	1
Pyrazoles	2		Fatty Acids and Conjugates	1
Pyrimidine 2',3'-dideoxyribonucleosides	2		Fatty Acids and Conjugates	1
Quinolones and derivatives	2		Fatty Acids and Conjugates	1
Secosteroids	2		Fatty acids and conjugates	1
Steroid conjugates	2		Fatty Acids and Conjugates	1
Stilbene glycosides	2		Fatty Acids and Conjugates	1
Substituted pyrroles	2		Fatty Acids and Conjugates	1
Sulfated steroids	2		Fatty Acids and Conjugates	1
Vitamin D and derivatives	2		Fatty acids and conjugates	1
1,3,5-triazines	1		Fatty acids and conjugates	1
1-pyranosylindoles	1		Fatty Acids and Conjugates	1
2-benzimidazolylcarbamic acid esters	1		Fatty Acids and Conjugates	1
4-alkoxyphenols	1		Fatty Acids and Conjugates	1
Acylaminosugars	1		Fatty acids and conjugates	1
Alkanes	1		Fatty Acids and Conjugates	1
Alkyl fluorides	1		Fatty Acids and Conjugates	1
Alkylthiols	1		Fatty acids and conjugates	1
Aniline and substituted anilines	1		Fatty Acids and Conjugates	1
Benzenetriols and derivatives	1		Fatty Acids and Conjugates	1
Benzofuranones	1		Fatty Acids and Conjugates	1
Benzoquinolines	1		Fatty Acids and Conjugates	1
Benzoyl derivatives	1		Fatty Acids and Conjugates	1
Benzyl alcohols	1		Fatty acids and conjugates	1
Benzylisoquinolines	1		Fatty Acids and Conjugates	1
Benzylpiperidines	1		Fatty Acids and Conjugates	1
Biflavonoids and polyflavonoids	1		Fatty nitriles	1
Chalcones and dihydrochalcones	1		Fumonisins	1
Cinnamic acid esters	1		Furanocoumarins	1
Cinnamic acids	1		Furanones	1
Clavines and derivatives	1		Furoic acid and derivatives	1
Coumestans	1		Gamma-keto acids and derivatives	1
Cumenes	1		Glycosylglycerols	1
Cyclic diarylheptanoids	1		Guanidines	1
Cyclic pyrimidine nucleotides	1		Hydrazines and derivatives	1
Cycloalkanes	1		Hydrophenanthrenes	1
Cyclohexylphenols	1		Hydroxycoumarins	1
Cyclopyrrolones	1		Hydroxyindoles	1
Delta valerolactones	1		Hydroxyisoflavonoids	1
Dialkylthioethers	1		Indolines	1
Dibenzazepines	1		Isoxazolines	1
Enynes	1		Linear diarylheptanoids	1
Ergostane steroids	1		Medium-chain hydroxy acids and derivatives	1
Fatty Acids and Conjugates	1		Naphthols and derivatives	1
Fatty Acids and Conjugates	1		Naphthoquinones	1
Fatty acids and conjugates	1		Naphthyridines	1
Fatty Acids and Conjugates	1		Nitrobenzenes	1
Fatty acids and conjugates	1		Nitronaphthalenes	1
Fatty acids and conjugates	1		Non-metal sulfates	1
Fatty acids and conjugates	1		Olefins	1
Fatty acids and conjugates	1		Organic nitro compounds	1
Fatty Acids and Conjugates	1		Organic nitroso compounds	1
Fatty acids and conjugates	1		Organic phosphonic acids	1
Fatty Acids and Conjugates	1		Organosulfonic acids and derivatives	1
Fatty acids and conjugates	1		Other Sphingolipids	1
Fatty acids and conjugates	1		Oximes	1
Fatty acids and conjugates	1		Oxirane carboxylic acids and derivatives	1
Fatty acids and conjugates	1		Phenolic lipids	1
Fatty acids and conjugates	1		Phenothiazines	1
Fatty Acids and Conjugates	1		Phenylacetic acids	1
Fatty Acids and Conjugates	1		Phenylbutylamines	1
Fatty acids and conjugates	1		Phenylmethylamines	1
Fatty acids and conjugates	1		Phenylpiperidines	1
Fatty Acids and Conjugates	1		Phenylpropenes	1
Fatty acids and conjugates	1		Phosphate esters	1
Fatty Acids and Conjugates	1		Piperidinones	1
Fatty acids and conjugates	1		Porphyrins	1
Fatty Acids and Conjugates	1		Purine 2'-deoxyribonucleosides	1
Fatty acids and conjugates	1		Purine deoxyribonucleotides	1
Fatty acids and conjugates	1		Pyranocoumarins	1
Fatty acids and conjugates	1		Pyranones and derivatives	1
Fatty acids and conjugates	1		Pyrazoles	1
Fatty acids and conjugates	1		Pyrazolo[3,4-d]pyrimidines	1
Fatty Acids and Conjugates	1		Pyridine carboxaldehydes	1
Fatty Acids and Conjugates	1		Pyridoindoles	1
Fatty Acids and Conjugates	1		Pyridoxines	1
Fatty Acids and Conjugates	1		Pyrrole carboxylic acids and derivatives	1
Fatty Acids and Conjugates	1		Pyrrolidinylpyridines	1
Fatty Acids and Conjugates	1		Pyrrolidones	1
Fatty Acids and Conjugates	1		Pyrrolo[2,3-d]pyrimidines	1
Fatty acids and conjugates	1		Quaternary benzophenanthridine alkaloids	1
Fatty Acids and Conjugates	1		Quinolones and derivatives	1
Fatty Acids and Conjugates	1		Quinones and hydroquinones	1
Fatty acids and conjugates	1		Steroid esters	1
Fatty Acids and Conjugates	1		Steroidal alkaloids	1
Fatty acids and conjugates	1		Sulfinic acids	1
Fatty Acids and Conjugates	1		Tetrahydrofuran lignans	1
Fatty Acids and Conjugates	1		Thiazolines	1
Fatty acids and conjugates	1		Trifluoromethylbenzenes	1
Fatty Acids and Conjugates	1		Tyrosols and derivatives	1
Fatty acids and conjugates	1		Ureas	1
Fatty Acids and Conjugates	1		Xylenes	1
Fatty acids and conjugates	1		Total	2172
Fatty acids and conjugates	1
Fatty Acids and Conjugates	1
Fatty Acids and Conjugates	1
Fatty Acids and Conjugates	1
Fatty Acids and Conjugates	1
Fatty Acids and Conjugates	1
Fatty acids and conjugates	1
Fatty Acids and Conjugates	1
Fatty Acids and Conjugates	1
Fatty Acids and Conjugates	1
Fatty acids and conjugates	1
Fatty Acids and Conjugates	1
Fatty acyl thioesters	1
Fatty nitriles	1
Fumonisins	1
Furanocoumarins	1
Furoic acid and derivatives	1
Glycerophosphoglycerophosphates	1
Glycosyldiradylglycerols	1
Glycosylglycerols	1
Guanidines	1
Hydrazines and derivatives	1
Hydrophenanthrenes	1
Hydroquinolines	1
Hydroxyisoflavonoids	1
Hydroxypyridines	1
Isoprenoid phosphates	1
Isosorbides	1
Isoxazolines	1
Linear diarylheptanoids	1
Naphthols and derivatives	1
Naphthoquinones	1
Naphthyridines	1
N-arylamides	1
Nitrobenzenes	1
Nitronaphthalenes	1
Nitrophenols	1
Nitroquinolines and derivatives	1
Non-metal sulfates	1
N-phenylureas	1
Olefins	1
Organic nitrates	1
Organic nitroso compounds	1
Other Sphingolipids	1
Oximes	1
Pheniramines	1
Phenolic lipids	1
Phenothiazines	1
Phenoxazines	1
Phenylacetic acids	1
Phenylbenzodioxanes	1
Phenylmethylamines	1
Phenylpiperidines	1
Phenylpropenes	1
Phenylpyridines	1
Phenylpyrrolidines	1
Phenylquinolines	1
Piperidinones	1
Porphyrins	1
Purine nucleotide sugars	1
Pyrazolo[3,4-d]pyrimidines	1
Pyridine carboxaldehydes	1
Pyridoindoles	1
Pyridoxines	1
Pyrrole carboxylic acids and derivatives	1
Pyrrolidones	1
Pyrrolo[2,3-d]pyrimidines	1
Pyrroloquinolines	1
Quaternary benzophenanthridine alkaloids	1
Quinones and hydroquinones	1
Short-chain hydroxy acids and derivatives	1
Steroid esters	1
Steroidal alkaloids	1
Sulfated flavonoids	1
Sulfinic acids	1
Sulfuric acid esters	1
Tetrahydrofuran lignans	1
Thioesters	1
Triazolobenzothiazoles	1
Trifluoromethylbenzenes	1
Ureas	1
Xylenes	1
Zearalenones	1
Total	3177
