# Supplementary material for: Untargeted metabolomics of the cochleae from two laryngeally echolocating bats
Source: Front Mol Biosci. 2023 Apr 19;10:1171366. doi: 10.3389/fmolb.2023.1171366 (PMC10154556; doi:10.3389/fmolb.2023.1171366)
Supplement: Supplementary file 1 [file DataSheet1.ZIP › Supplementary Material/Supplementary Table S3.xlsx]

## Sheet: Sheet1
Table S3. KEGG pathways identified for all cochlear metabolites.
KEGG A class	KEGG B class	Pathway	Number of metabolites	Pathway ID	Metabolites	K_IDs
Metabolism	Global and overview maps	Metabolic pathways	416	ko01100	9.92_300.2895m/z;0.74_229.0882n;6.49_515.2915n;1.21_268.0807n;8.81_426.3212m/z;1.16_283.0916n;1.06_268.1039m/z;0.70_148.0603m/z;3.81_784.1499m/z;1.55_283.0683m/z;10.07_302.3052m/z;0.76_322.0445m/z;0.64_155.0694n;0.62_227.1138m/z;1.06_611.1446m/z;0.72_131.0694n;1.06_168.0274n;1.06_151.0251m/z;1.06_346.0557m/z;6.20_363.2164m/z;0.64_174.1116n;0.74_116.0708m/z;0.68_183.0659n;3.82_348.0702m/z;0.72_118…	C00319+C05570+C05122+C00294+C00695+C00387+C00212+C00025+C00016+C01762+C00836+C05822+C00135+C00386+C00127+C00300+C00366+C00385+C00020+C00735+C00062+C00148+C00588+C01367+C00183+C00864+C00219+C00299+C14748+C14768+C00255+C11992+C00408+C05513+C01921+C00388+C01042+C14827+C00245+C12270+C00275+C01772+C00008+C00214+C05961+C00073+C14826+C00157+C00043+C06231+C14781+C00475+C11990+C00105+C00407+C00643+C03740+…
Metabolism	Lipid metabolism	Arachidonic acid metabolism	46	ko00590	10.77_320.2349n;12.52_304.2400n;10.90_303.2316m/z;10.78_320.2353n;8.81_328.2248n;4.95_388.2696m/z;13.21_826.5604m/z;11.33_319.2258m/z;5.68_370.2588m/z;11.95_303.2316m/z;10.37_320.2349n;10.05_356.2793m/z;9.73_318.2194n;9.48_354.2410n;10.37_361.2348m/z;6.12_344.2431m/z;6.49_354.2638m/z;4.74_386.2537m/z;5.45_384.2378m/z;7.71_334.2375m/z;8.41_354.2636m/z;9.89_301.2160m/z;7.96_386.2536m/z;8.55_388.269…	C04742+C00219+C14748+C14768+C14795+C05961+C00157+C14781+C06314+C14778+C14749+C14775+C14732+C00639+C14772+C14794+C02165+C05956+C05950+C14717+C05356+C00909+C05962+C05963+C14774+C05957+C14769+C14773+C05965+C00584+C05953+C04577+C05949+C02165+C05966+C14810+C14808+C05954+C05958+C14771+C05955+C14776+C05953+C00157+C00157+C00157
Metabolism	Lipid metabolism	Glycerophospholipid metabolism	39	ko00564	10.67_540.3311m/z;10.57_569.3479n;10.88_566.3467m/z;11.35_546.3533m/z;11.55_508.3409m/z;0.68_183.0659n;10.55_462.2975m/z;10.37_567.3321n;0.68_257.1026n;10.39_543.3322n;10.10_493.3166n;9.96_517.3168n;10.26_482.3242m/z;11.13_507.3689n;11.73_550.3864m/z;10.75_569.3479n;10.59_506.3604m/z;11.10_548.3708m/z;13.21_826.5604m/z;10.40_588.3313m/z;10.97_616.3626m/z;9.98_542.3240m/z;0.68_215.0557n;10.67_480.…	C04230+C04230+C04230+C04230+C04230+C00588+C04590+C04230+C00670+C04230+C04230+C04230+C04230+C04230+C04230+C04230+C04230+C04230+C00157+C04230+C04230+C04230+C01233+C04230+C00350+C00093+C00065+C02737+C02737+C04230+C00307+C04230+C04230+C00570+C04230+C00157+C00416+C00157+C00157
Metabolism	Global and overview maps	Biosynthesis of amino acids	39	ko01230	0.70_148.0603m/z;0.64_155.0694n;0.64_174.1116n;0.74_116.0708m/z;0.72_118.0864m/z;0.87_150.0583m/z;1.53_132.1019m/z;1.08_192.0261n;1.06_385.1285m/z;1.12_190.0710m/z;1.23_174.0760m/z;0.69_289.0330m/z;1.18_180.0657m/z;1.38_205.0347m/z;9.40_338.9888m/z;4.58_259.1186m/z;3.98_347.0986m/z;14.87_184.9854m/z;14.87_182.0221m/z;4.52_115.0392m/z;0.70_102.0553m/z;0.74_161.0687n;1.29_383.0473m/z;0.68_106.0502m…	C00025+C00135+C00062+C00148+C00183+C00073+C00407+C00158+C00021+C00624+C01250+C05382+C00082+C00322+C05378+C00233+C00493+C03232+C01102+C06010+C00188+C00956+C00311+C00065+C00152+C02291+C00437+C00109+C02504+C00279+C03287+C00666+C00079+C00049+C03406+C00026+C00019+C00047+C00166
Environmental Information Processing	Membrane transport	ABC transporters	39	ko02010	1.21_268.0807n;1.16_283.0916n;1.06_268.1039m/z;0.70_148.0603m/z;1.55_283.0683m/z;0.64_155.0694n;0.64_174.1116n;0.74_116.0708m/z;0.71_549.1673m/z;0.72_118.0864m/z;1.06_244.0692n;4.28_377.1457m/z;0.70_126.0220m/z;0.76_243.0854n;1.53_132.1019m/z;0.67_259.0222m/z;0.74_274.0918m/z;1.43_251.0783m/z;0.70_342.1158n;0.67_180.0626n;6.62_152.9959m/z;12.65_337.1667m/z;0.73_208.0722m/z;6.90_332.1409m/z;1.23_2…	C00294+C00387+C00212+C00025+C01762+C00135+C00062+C00148+C01835+C00183+C00299+C00255+C00245+C00475+C00407+C01177+C00559+C05512+C00089+C00137+C00093+C06687+C00881+C05349+C00526+C00181+C01157+C00188+C00065+C00392+C00140+C00079+C00049+C00379+C00492+C00794+C00491+C00047+C00330
Human Diseases	Cancer: overview	Choline metabolism in cancer	33	ko05231	10.67_540.3311m/z;10.57_569.3479n;10.88_566.3467m/z;11.35_546.3533m/z;11.55_508.3409m/z;0.68_183.0659n;10.37_567.3321n;0.68_257.1026n;10.39_543.3322n;10.10_493.3166n;9.96_517.3168n;10.26_482.3242m/z;11.13_507.3689n;11.73_550.3864m/z;10.75_569.3479n;10.59_506.3604m/z;11.10_548.3708m/z;13.21_826.5604m/z;10.40_588.3313m/z;10.97_616.3626m/z;9.98_542.3240m/z;10.67_480.3102m/z;6.62_152.9959m/z;6.63_526…	C04230+C04230+C04230+C04230+C04230+C00588+C04230+C00670+C04230+C04230+C04230+C04230+C04230+C04230+C04230+C04230+C04230+C00157+C04230+C04230+C04230+C04230+C00093+C04230+C00307+C04230+C04230+C04230+C00157+C00165+C00416+C00157+C00157
Metabolism	Amino acid metabolism	Tyrosine metabolism	31	ko00350	4.05_211.0608m/z;1.18_180.0657m/z;3.19_210.0757m/z;10.26_164.0473n;4.62_185.1285m/z;1.06_200.0917m/z;4.09_215.1390m/z;5.11_180.1020m/z;0.80_200.0917m/z;1.06_188.0917m/z;10.48_186.0760m/z;0.85_137.0233m/z;2.06_171.1129m/z;4.04_156.1020m/z;4.24_169.0495m/z;1.06_187.1078m/z;4.90_155.1178m/z;5.97_169.0494m/z;1.40_215.1026m/z;10.37_199.1078m/z;3.82_204.0497m/z;3.84_134.0965m/z;0.73_231.0134m/z;0.73_16…	C05581+C00082+C05596+C00811+C05587+C05582+C05588+C05588+C10447+C05576+C01161+C00628+C03758+C06044+C00544+C00547+C00483+C05577+C00355+C04368+C02514+C02442+C00122+C00042+C05578+C00355+C05584+C05583+C02465+C00788+C00642
Metabolism	Amino acid metabolism	Tryptophan metabolism	27	ko00380	3.67_204.0296m/z;1.62_220.0849n;4.06_192.0653m/z;3.82_118.0653m/z;4.48_237.0870m/z;3.93_188.0345m/z;1.31_207.0531n;1.38_205.0347m/z;1.06_245.0767m/z;4.93_281.0779m/z;0.63_212.0203m/z;1.06_192.1131m/z;4.67_208.0610m/z;3.15_221.0927m/z;4.98_204.0660m/z;0.63_297.0735m/z;0.74_141.0657m/z;1.36_154.0499m/z;2.66_293.1144m/z;5.00_151.0866m/z;3.84_181.0973m/z;4.88_206.0818m/z;2.35_237.0868m/z;3.17_235.108…	C02470+C00643+C05635+C00463+C02700+C01717+C01252+C00322+C05655+C03824+C03722+C02693+C05834+C00780+C00637+C05648+C10164+C00632+C05643+C05658+C05638+C00955+C05830+C06212+C00331+C01598+C05640
Organismal Systems	Nervous system	Serotonergic synapse	27	ko04726	12.52_304.2400n;10.78_320.2353n;1.62_220.0849n;4.06_192.0653m/z;10.05_356.2793m/z;9.48_354.2410n;10.37_361.2348m/z;6.49_354.2638m/z;4.74_386.2537m/z;8.41_354.2636m/z;9.89_301.2160m/z;8.55_388.2692m/z;8.60_354.2638m/z;7.50_352.2481m/z;7.63_321.2422m/z;9.44_356.2793m/z;9.92_319.2267m/z;4.90_370.2590m/z;5.57_352.2482m/z;11.02_356.2793m/z;3.15_221.0927m/z;10.41_354.2635m/z;6.04_334.2143n;11.48_338.26…	C00219+C14768+C00643+C05635+C14775+C00639+C14772+C02165+C05956+C05356+C00909+C05963+C14774+C05957+C14769+C14773+C05965+C00584+C05953+C02165+C00780+C05966+C05954+C14771+C05955+C05953+C00165
Metabolism	Nucleotide metabolism	Purine metabolism	26	ko00230	1.21_268.0807n;1.16_283.0916n;1.06_268.1039m/z;1.55_283.0683m/z;1.06_168.0274n;1.06_151.0251m/z;1.06_346.0557m/z;3.82_348.0702m/z;1.75_299.0633m/z;0.78_426.0223m/z;1.06_135.0300m/z;0.76_364.0648m/z;1.16_152.0566m/z;0.78_347.0398m/z;0.74_274.0918m/z;1.43_251.0783m/z;0.78_136.0617m/z;0.69_229.0114m/z;0.76_349.0542m/z;0.70_314.0746m/z;1.50_604.0699m/z;0.78_428.0367m/z;1.19_376.0662m/z;0.74_370.0519m…	C00294+C00387+C00212+C01762+C00366+C00385+C00020+C01367+C05513+C00008+C00262+C00144+C00242+C00130+C00559+C05512+C00147+C00620+C04734+C04640+C00301+C00054+C00360+C00362+C00361+C00330
Organismal Systems	Digestive system	Bile secretion	26	ko04976	6.49_515.2915n;8.81_426.3212m/z;1.06_168.0274n;6.20_363.2164m/z;0.70_162.1123m/z;8.85_483.3428m/z;11.28_331.2628m/z;1.93_250.0934m/z;9.48_354.2410n;4.71_514.3354m/z;11.39_384.2742m/z;6.49_354.2638m/z;8.55_388.2692m/z;0.78_229.1295m/z;4.90_370.2590m/z;11.02_356.2793m/z;3.15_221.0927m/z;1.10_342.1195m/z;5.12_273.1344m/z;10.01_410.3264m/z;2.06_171.1129m/z;1.06_145.0131m/z;9.67_459.2719m/z;0.66_668.8…	C05122+C00695+C00366+C00735+C00318+C01921+C07185+C07210+C00639+C03033+C05465+C02165+C05963+C07207+C00584+C02165+C00780+C03033+C02918+C02528+C03758+C00026+C04483+C02465+C00750+C03033
Metabolism	Global and overview maps	2-Oxocarboxylic acid metabolism	24	ko01210	0.70_148.0603m/z;0.72_118.0864m/z;0.87_150.0583m/z;1.53_132.1019m/z;1.08_192.0261n;1.12_190.0710m/z;1.23_174.0760m/z;1.18_180.0657m/z;1.38_205.0347m/z;4.58_259.1186m/z;4.52_115.0392m/z;1.68_133.0496m/z;0.74_161.0687n;1.29_383.0473m/z;1.02_157.0495m/z;1.04_159.0651m/z;0.74_175.1078m/z;1.71_203.0554m/z;4.58_159.0653m/z;1.68_183.1128m/z;1.06_133.0376n;1.06_145.0131m/z;0.63_145.0971m/z;1.08_163.0391m…	C00025+C00183+C00073+C00407+C00158+C00624+C01250+C00082+C00322+C00233+C06010+C04181+C00956+C00311+C04236+C02631+C00437+C00109+C02504+C00079+C00049+C00026+C00047+C00166
Environmental Information Processing	Signaling molecules and interaction	Neuroactive ligand-receptor interaction	24	ko04080	1.06_268.1039m/z;0.70_148.0603m/z;6.20_363.2164m/z;0.62_112.0871m/z;0.70_126.0220m/z;1.15_304.0906n;0.78_426.0223m/z;5.68_370.2588m/z;11.53_348.2893m/z;9.48_354.2410n;6.49_354.2638m/z;4.90_370.2590m/z;11.02_356.2793m/z;3.15_221.0927m/z;2.06_171.1129m/z;1.06_187.1078m/z;4.90_155.1178m/z;9.76_382.2714m/z;1.06_133.0376n;11.55_594.3778m/z;5.16_463.2305m/z;0.66_668.8214m/z;6.73_164.0709m/z;6.12_404.25…	C00212+C00025+C00735+C00388+C00245+C12270+C00008+C06314+C11695+C00639+C02165+C00584+C02165+C00780+C03758+C00547+C00483+C01120+C00049+C04598+C01598+C02465+C00788+C01120
Metabolism	Lipid metabolism	Linoleic acid metabolism	22	ko00591	12.52_304.2400n;7.19_330.2409n;7.99_312.2300n;8.13_295.2266m/z;11.28_297.2422m/z;13.21_826.5604m/z;9.83_313.2372m/z;10.25_313.2388m/z;8.12_277.2160m/z;6.49_295.2268m/z;9.29_313.2371m/z;8.37_331.2476m/z;6.78_295.2266m/z;11.86_295.2266m/z;9.71_314.2689m/z;10.41_261.2209m/z;10.55_307.2630m/z;12.14_281.2475m/z;12.60_726.5448m/z;11.00_716.5244m/z;11.84_298.2739m/z;14.85_769.5462m/z	C00219+C14835+C14827+C14766+C14826+C00157+C14831+C14829+C14765+C07338+C04717+C14833+C14827+C14827+C14762+C06426+C03242+C01595+C00157+C00157+C04056+C00157
Organismal Systems	Digestive system	Protein digestion and absorption	22	ko04974	0.70_148.0603m/z;0.64_155.0694n;0.64_174.1116n;0.74_116.0708m/z;0.72_118.0864m/z;0.62_112.0871m/z;0.87_150.0583m/z;1.53_132.1019m/z;3.82_118.0653m/z;1.18_180.0657m/z;0.70_102.0553m/z;0.68_106.0502m/z;1.06_115.0504m/z;4.90_155.1178m/z;4.93_175.0968m/z;1.68_183.1128m/z;2.96_109.0651m/z;5.14_175.0967m/z;1.06_133.0376n;10.46_124.0518m/z;0.71_285.0220m/z;0.63_145.0971m/z	C00025+C00135+C00062+C00148+C00183+C00388+C00073+C00407+C00463+C00082+C00188+C00065+C00152+C00483+C00246+C00079+C01468+C02632+C00049+C01746+C00491+C00047
Metabolism	Lipid metabolism	Steroid hormone biosynthesis	21	ko00140	6.20_363.2164m/z;11.44_291.2315m/z;10.41_369.2633m/z;11.66_308.2582m/z;6.12_350.2325m/z;6.24_361.2008m/z;6.90_382.2586m/z;10.44_289.2160m/z;6.73_409.2232m/z;9.41_395.2442m/z;5.35_295.1669m/z;7.86_384.2742m/z;6.24_405.1921m/z;12.19_319.2631m/z;12.87_269.1547m/z;9.06_318.2066m/z;7.54_383.1515m/z;6.76_398.1629m/z;11.33_311.2019m/z;8.76_379.2494m/z;9.06_333.2074m/z	C00735+C04295+C05482+C03917+C05498+C01780+C05471+C01227+C05474+C05476+C00951+C05481+C00762+C13712+C05300+C05299+C08359+C08358+C03205+C13713+C00535
Metabolism	Metabolism of other amino acids	D-Amino acid metabolism	20	ko00470	0.70_148.0603m/z;0.64_155.0694n;0.64_174.1116n;0.74_116.0708m/z;0.87_150.0583m/z;0.72_117.0789n;13.83_115.0867m/z;1.25_129.0659m/z;0.68_132.0654m/z;0.70_102.0553m/z;0.68_106.0502m/z;1.51_175.1189m/z;6.72_213.0840m/z;1.68_183.1128m/z;9.50_154.0626m/z;1.06_133.0376n;5.24_209.0787m/z;1.06_145.0131m/z;0.63_145.0971m/z;1.08_163.0391m/z	C00025+C00135+C00062+C00148+C00073+C00431+C00515+C05942+C01157+C00188+C00065+C00792+C00666+C00079+C03771+C00049+C00740+C00026+C00047+C00166
Metabolism	Nucleotide metabolism	Pyrimidine metabolism	19	ko00240	0.76_322.0445m/z;1.06_244.0692n;2.12_287.0885m/z;0.76_243.0854n;1.06_323.0285m/z;1.06_113.0348m/z;0.76_324.0588m/z;0.80_243.0619m/z;1.21_386.0144m/z;1.42_127.0502m/z;4.52_315.0577m/z;0.76_112.0507m/z;0.68_132.0535n;0.74_325.0426m/z;0.73_208.0722m/z;0.74_115.0503m/z;1.23_228.0742n;1.06_126.0664m/z;0.97_324.0591m/z	C05822+C00299+C00214+C00475+C00105+C00106+C00055+C02067+C00112+C00178+C00337+C00380+C02642+C01168+C00881+C00429+C00526+C02376+C02355
Human Diseases	Cancer: overview	Central carbon metabolism in cancer	19	ko05230	0.70_148.0603m/z;0.64_155.0694n;0.64_174.1116n;0.74_116.0708m/z;0.72_118.0864m/z;0.87_150.0583m/z;1.53_132.1019m/z;1.08_192.0261n;1.18_180.0657m/z;9.06_338.9888m/z;5.39_135.0301m/z;1.29_383.0473m/z;0.68_106.0502m/z;1.06_115.0504m/z;1.68_183.1128m/z;0.73_231.0134m/z;1.06_133.0376n;0.73_163.0238m/z;1.06_145.0131m/z	C00025+C00135+C00062+C00148+C00183+C00073+C00407+C00158+C00082+C00665+C00186+C00311+C00065+C00152+C00079+C00122+C00049+C00042+C00026
Metabolism	Amino acid metabolism	Arginine and proline metabolism	17	ko00330	0.70_148.0603m/z;0.72_131.0694n;0.64_174.1116n;0.74_116.0708m/z;0.80_146.0923m/z;0.63_239.1146m/z;1.23_174.0760m/z;0.72_117.0789n;0.68_132.0654m/z;0.76_249.1079m/z;7.25_237.0756m/z;13.26_210.0166m/z;9.50_154.0626m/z;0.71_277.1040m/z;5.99_416.1728m/z;11.39_241.1795m/z;10.34_527.2871m/z	C00025+C00300+C00062+C00148+C01035+C00884+C01250+C00431+C01157+C05932+C05945+C03287+C03771+C15767+C00019+C00750+C10497
Metabolism	Global and overview maps	Carbon metabolism	16	ko01200	0.70_148.0603m/z;1.08_192.0261n;0.69_289.0330m/z;9.40_338.9888m/z;9.40_350.9890m/z;14.87_184.9854m/z;5.53_184.9859m/z;1.29_383.0473m/z;0.68_106.0502m/z;0.71_195.0503m/z;4.79_180.9914m/z;0.73_231.0134m/z;1.06_133.0376n;0.73_163.0238m/z;5.08_257.0053m/z;1.06_145.0131m/z	C00025+C00158+C05382+C05378+C00447+C03232+C00227+C00311+C00065+C00257+C00279+C00122+C00049+C00042+C00345+C00026
Organismal Systems	Sensory system	Inflammatory mediator regulation of TRP channels	16	ko04750	10.77_320.2349n;12.52_304.2400n;10.78_320.2353n;0.62_112.0871m/z;11.53_348.2893m/z;6.49_354.2638m/z;10.48_339.2543m/z;7.63_321.2422m/z;9.92_319.2267m/z;4.90_370.2590m/z;11.02_356.2793m/z;3.15_221.0927m/z;10.41_354.2635m/z;10.77_115.0544m/z;2.35_155.1430m/z;12.52_605.5490m/z	C04742+C00219+C14768+C00388+C11695+C02165+C06866+C14769+C05965+C00584+C02165+C00780+C05966+C00903+C09844+C00165
Metabolism	Amino acid metabolism	Cysteine and methionine metabolism	15	ko00270	0.87_150.0583m/z;1.06_385.1285m/z;14.87_184.9854m/z;0.70_140.0107m/z;0.68_106.0502m/z;0.66_223.0745m/z;1.71_203.0554m/z;1.06_133.0376n;5.38_197.0006m/z;9.60_183.0805m/z;3.81_222.9831m/z;0.71_285.0220m/z;5.99_416.1728m/z;3.56_176.0378m/z;3.64_342.0878m/z	C00073+C00021+C03232+C01234+C00065+C02291+C00109+C00049+C00606+C02989+C15650+C00491+C00019+C03145+C00170
Metabolism	Lipid metabolism	alpha-Linolenic acid metabolism	15	ko00592	13.21_826.5604m/z;6.30_277.2162m/z;8.57_310.2376m/z;11.97_156.1382m/z;9.49_195.1385m/z;10.93_249.2211m/z;10.86_259.2054m/z;6.33_255.1238m/z;8.28_310.2375m/z;6.45_269.1395m/z;7.25_211.1329m/z;11.81_261.2211m/z;12.60_726.5448m/z;11.00_716.5244m/z;14.85_769.5462m/z	C00157+C16346+C16320+C16323+C16310+C16343+C16300+C08491+C04672+C11512+C16308+C06427+C00157+C00157+C00157
Metabolism	Xenobiotics biodegradation and metabolism	Drug metabolism - cytochrome P450	15	ko00982	11.28_331.2628m/z;3.82_268.2020m/z;4.23_172.0396m/z;0.71_299.1045m/z;5.24_187.0969m/z;3.21_208.0609m/z;10.17_619.2895m/z;5.28_238.0718m/z;0.80_321.0747m/z;10.28_391.2389m/z;4.54_235.1804m/z;12.01_155.1177m/z;4.75_192.0660m/z;1.49_235.0720m/z;1.42_213.1232m/z	C07185+C16560+C16596+C07493+C16648+C16591+C16608+C16587+C16608+C16547+C07073+C16570+C16595+C16584+C16586
Metabolism	Carbohydrate metabolism	Amino sugar and nucleotide sugar metabolism	14	ko00520	0.68_260.0295n;0.69_606.0743m/z;1.21_607.0831n;0.68_203.0524m/z;1.49_133.0496m/z;0.63_324.0926m/z;0.63_239.0395m/z;0.78_204.0867m/z;3.91_204.0868m/z;9.94_593.0414m/z;1.08_652.0799m/z;10.19_565.0495m/z;0.80_262.0675m/z;5.29_254.9898m/z	C00275+C00043+C00203+C00984+C00181+C03410+C00191+C00140+C00645+C04089+C01170+C00029+C02985+C05385
Genetic Information Processing	Translation	Aminoacyl-tRNA biosynthesis	14	ko00970	0.70_148.0603m/z;0.64_155.0694n;0.64_174.1116n;0.74_116.0708m/z;0.72_118.0864m/z;0.87_150.0583m/z;1.53_132.1019m/z;1.18_180.0657m/z;0.70_102.0553m/z;0.68_106.0502m/z;1.06_115.0504m/z;1.68_183.1128m/z;1.06_133.0376n;0.63_145.0971m/z	C00025+C00135+C00062+C00148+C00183+C00073+C00407+C00082+C00188+C00065+C00152+C00079+C00049+C00047
Metabolism	Amino acid metabolism	Glycine, serine and threonine metabolism	13	ko00260	0.72_131.0694n;0.76_143.0814m/z;14.87_184.9854m/z;0.71_233.0775m/z;14.87_182.0221m/z;0.70_102.0553m/z;0.68_106.0502m/z;0.66_223.0745m/z;1.71_203.0554m/z;13.15_790.5568m/z;14.00_838.5575m/z;1.06_133.0376n;5.24_209.0787m/z	C00300+C06231+C03232+C03508+C01102+C00188+C00065+C02291+C00109+C02737+C02737+C00049+C00740
Metabolism	Amino acid metabolism	Histidine metabolism	13	ko00340	0.74_229.0882n;0.70_148.0603m/z;0.64_155.0694n;0.62_227.1138m/z;0.62_112.0871m/z;0.64_170.0923m/z;14.29_125.0710m/z;5.96_321.0591m/z;5.37_141.0658m/z;0.80_155.0450m/z;0.80_138.0431n;1.06_133.0376n;1.06_145.0131m/z	C05570+C00025+C00135+C00386+C00388+C01152+C05827+C01044+C20522+C05565+C00785+C00049+C00026
Metabolism	Lipid metabolism	Biosynthesis of unsaturated fatty acids	13	ko01040	12.52_304.2400n;11.35_324.2895m/z;10.82_358.3676m/z;1.14_265.2524m/z;10.50_328.3208m/z;13.28_333.2785m/z;10.88_356.3522m/z;10.46_356.3519m/z;10.41_261.2209m/z;10.55_307.2630m/z;11.81_261.2211m/z;10.06_208.0975m/z;12.14_281.2475m/z	C00219+C16522+C08281+C00712+C16526+C16527+C08316+C08316+C06426+C03242+C06427+C06428+C01595
Metabolism	Amino acid metabolism	Lysine degradation	12	ko00310	0.62_129.0790n;0.64_205.1545m/z;1.38_205.0347m/z;3.06_170.0812m/z;0.72_117.0789n;4.29_257.1506m/z;4.31_115.0392m/z;0.74_161.0687n;0.73_163.0238m/z;3.22_187.1081m/z;1.06_145.0131m/z;0.63_145.0971m/z	C00408+C01259+C00322+C05548+C00431+C00408+C00489+C00956+C00042+C02727+C00026+C00047
Metabolism	Metabolism of cofactors and vitamins	Nicotinate and nicotinamide metabolism	12	ko00760	3.84_181.0610m/z;1.04_123.0554m/z;5.12_120.0446m/z;0.63_212.0203m/z;0.73_299.0877m/z;6.70_387.2053m/z;5.12_273.1344m/z;1.34_181.0971m/z;0.73_231.0134m/z;0.52_178.1104n;1.06_133.0376n;0.73_163.0238m/z	C05380+C00153+C01004+C03722+C03150+C01297+C02918+C19567+C00122+C20361+C00049+C00042
Metabolism	Metabolism of cofactors and vitamins	Pantothenate and CoA biosynthesis	12	ko00770	0.72_118.0864m/z;2.75_219.1107n;1.06_113.0348m/z;1.29_300.0842m/z;2.83_206.1387m/z;0.68_132.0535n;4.52_115.0392m/z;0.74_115.0503m/z;1.06_133.0376n;0.78_428.0367m/z;11.39_241.1795m/z;7.13_403.0937m/z	C00183+C00864+C00106+C03492+C05944+C02642+C06010+C00429+C00049+C00054+C00750+C01134
Metabolism	Xenobiotics biodegradation and metabolism	Metabolism of xenobiotics by cytochrome P450	12	ko00980	0.62_223.0955n;3.45_185.1285m/z;2.47_238.0831m/z;0.67_194.0928m/z;14.40_190.0974m/z;7.14_145.0648m/z;1.34_181.0971m/z;10.14_129.0699m/z;2.37_199.1077m/z;0.68_168.0324m/z;3.78_174.0550m/z;1.45_347.0919m/z	C19563+C19582+C19564+C19581+C16453+C11714+C19567+C00829+C19579+C14872+C14040+C14853
Metabolism	Carbohydrate metabolism	Ascorbate and aldarate metabolism	11	ko00053	0.80_135.0300m/z;0.67_180.0626n;4.71_514.3354m/z;0.71_209.0296m/z;1.10_342.1195m/z;0.63_239.0395m/z;1.25_351.0558m/z;10.19_565.0495m/z;5.29_254.9898m/z;1.06_145.0131m/z;13.30_545.3836m/z	C01620+C00137+C03033+C00879+C03033+C00191+C01041+C00029+C05385+C00026+C03033
Metabolism	Lipid metabolism	Primary bile acid biosynthesis	11	ko00120	6.49_515.2915n;8.81_426.3212m/z;11.95_415.3202m/z;8.85_483.3428m/z;0.70_126.0220m/z;8.48_457.3269m/z;6.66_459.3428m/z;9.69_443.3477m/z;11.39_384.2742m/z;6.69_457.3268m/z;10.01_410.3264m/z	C05122+C00695+C17335+C01921+C00245+C01301+C05446+C05444+C05465+C01301+C02528
Metabolism	Amino acid metabolism	Alanine, aspartate and glutamate metabolism	11	ko00250	0.70_148.0603m/z;1.06_175.0480n;1.15_304.0906n;1.08_192.0261n;0.84_289.0678m/z;1.06_115.0504m/z;0.73_231.0134m/z;1.06_133.0376n;0.73_163.0238m/z;0.69_289.1153m/z;1.06_145.0131m/z	C00025+C01042+C12270+C00158+C00940+C00152+C00122+C00049+C00042+C03406+C00026
Metabolism	Amino acid metabolism	Phenylalanine metabolism	11	ko00360	1.18_164.0473n;1.18_180.0657m/z;4.54_192.0660m/z;0.78_153.1022m/z;1.68_183.1128m/z;0.62_184.0967m/z;0.73_231.0134m/z;0.73_163.0238m/z;9.14_163.0393m/z;3.42_151.0390m/z;1.08_163.0391m/z	C01772+C00082+C05598+C02505+C00079+C05607+C00122+C00042+C04044+C00642+C00166
Metabolism	Metabolism of other amino acids	beta-Alanine metabolism	11	ko00410	0.64_155.0694n;0.62_227.1138m/z;2.75_219.1107n;1.06_113.0348m/z;1.29_300.0842m/z;0.63_212.0203m/z;1.36_237.0368m/z;0.68_132.0535n;0.74_115.0503m/z;1.06_133.0376n;11.39_241.1795m/z	C00135+C00386+C00864+C00106+C03492+C03722+C05669+C02642+C00429+C00049+C00750
Environmental Information Processing	Signal transduction	cAMP signaling pathway	11	ko04024	1.06_268.1039m/z;1.06_346.0557m/z;4.90_370.2590m/z;5.39_135.0301m/z;3.15_221.0927m/z;2.06_171.1129m/z;1.06_187.1078m/z;0.73_163.0238m/z;6.73_164.0709m/z;12.52_605.5490m/z;11.25_483.2732m/z	C00212+C00020+C00584+C00186+C00780+C03758+C00547+C00042+C00788+C00165+C00416
Organismal Systems	Sensory system	Taste transduction	11	ko04742	0.70_148.0603m/z;1.06_346.0557m/z;0.78_426.0223m/z;0.76_364.0648m/z;1.08_192.0261n;0.78_347.0398m/z;0.70_342.1158n;2.68_295.1288m/z;3.15_221.0927m/z;1.06_187.1078m/z;5.24_209.0787m/z	C00025+C00020+C00008+C00144+C00158+C00130+C00089+C11045+C00780+C00547+C00740
Human Diseases	Cancer: overview	Pathways in cancer	11	ko05200	6.20_363.2164m/z;11.66_308.2582m/z;4.90_370.2590m/z;10.44_289.2160m/z;5.35_295.1669m/z;6.24_405.1921m/z;0.73_231.0134m/z;12.52_605.5490m/z;11.25_483.2732m/z;9.06_333.2074m/z;9.46_283.2056m/z	C00735+C03917+C00584+C01227+C00951+C00762+C00122+C00165+C00416+C00535+C00777
Metabolism	Carbohydrate metabolism	Pentose and glucuronate interconversions	10	ko00040	4.71_514.3354m/z;1.49_133.0496m/z;0.76_303.1311m/z;1.10_342.1195m/z;0.63_239.0395m/z;4.52_303.1309m/z;10.19_565.0495m/z;5.29_254.9898m/z;1.06_145.0131m/z;13.30_545.3836m/z	C03033+C00181+C00474+C03033+C00191+C00379+C00029+C05385+C00026+C03033
Metabolism	Amino acid metabolism	Valine, leucine and isoleucine biosynthesis	10	ko00290	0.72_118.0864m/z;1.53_132.1019m/z;4.58_259.1186m/z;4.52_115.0392m/z;1.68_133.0496m/z;0.70_102.0553m/z;1.02_157.0495m/z;1.04_159.0651m/z;1.71_203.0554m/z;4.58_159.0653m/z	C00183+C00407+C00233+C06010+C04181+C00188+C04236+C02631+C00109+C02504
Organismal Systems	Endocrine system	Ovarian steroidogenesis	10	ko04913	12.52_304.2400n;10.78_320.2353n;11.44_291.2315m/z;9.48_354.2410n;8.41_354.2636m/z;7.63_321.2422m/z;10.44_289.2160m/z;10.41_354.2635m/z;5.35_295.1669m/z;9.06_333.2074m/z	C00219+C14768+C04295+C00639+C05356+C14769+C01227+C05966+C00951+C00535
Metabolism	Carbohydrate metabolism	Fructose and mannose metabolism	9	ko00051	0.68_260.0295n;9.06_338.9888m/z;9.40_338.9888m/z;5.39_135.0301m/z;5.09_165.0759m/z;0.70_522.2020m/z;0.71_181.0709m/z;0.80_262.0675m/z;10.09_413.0040m/z	C00275+C00665+C05378+C00186+C00392+C01355+C00794+C02985+C01768
Metabolism	Metabolism of cofactors and vitamins	Ubiquinone and other terpenoid-quinone biosynthesis	9	ko00130	1.18_180.0657m/z;10.26_164.0473n;7.56_278.2116m/z;4.24_169.0495m/z;0.71_275.0538m/z;10.50_414.3362m/z;13.34_481.3326m/z;4.13_308.1845m/z;1.53_627.1320m/z	C00082+C00811+C17552+C00544+C00156+C14156+C13309+C17554+C05847
Metabolism	Amino acid metabolism	Arginine biosynthesis	9	ko00220	0.70_148.0603m/z;0.64_174.1116n;1.12_190.0710m/z;1.23_174.0760m/z;0.74_175.1078m/z;0.73_231.0134m/z;1.06_133.0376n;0.69_289.1153m/z;1.06_145.0131m/z	C00025+C00062+C00624+C01250+C00437+C00122+C00049+C03406+C00026
Metabolism	Lipid metabolism	Sphingolipid metabolism	9	ko00600	9.92_300.2895m/z;10.07_302.3052m/z;8.79_444.3321m/z;8.98_465.3451m/z;13.11_813.6829m/z;0.68_106.0502m/z;9.76_382.2714m/z;8.97_509.3364m/z;6.12_404.2543m/z	C00319+C00836+C01747+C03640+C00550+C00065+C01120+C03640+C01120
Organismal Systems	Nervous system	Retrograde endocannabinoid signaling	9	ko04723	0.70_148.0603m/z;12.52_304.2400n;13.21_826.5604m/z;11.53_348.2893m/z;12.95_744.5526m/z;12.60_726.5448m/z;12.52_605.5490m/z;11.00_716.5244m/z;14.85_769.5462m/z	C00025+C00219+C00157+C11695+C00350+C00157+C00165+C00157+C00157
Organismal Systems	Digestive system	Mineral absorption	9	ko04978	0.74_116.0708m/z;0.72_118.0864m/z;0.87_150.0583m/z;1.53_132.1019m/z;0.70_102.0553m/z;11.44_245.1896m/z;0.68_106.0502m/z;1.06_115.0504m/z;1.68_183.1128m/z	C00148+C00183+C00073+C00407+C00188+C00124+C00065+C00152+C00079
Human Diseases	Cancer: overview	Chemical carcinogenesis - DNA adducts	9	ko05204	0.62_223.0955n;14.07_170.0962m/z;3.45_185.1285m/z;2.47_238.0831m/z;0.67_194.0928m/z;14.40_190.0974m/z;1.34_181.0971m/z;2.37_199.1077m/z;1.45_347.0919m/z	C19563+C10998+C19582+C19564+C19581+C16453+C19567+C19579+C14853
Metabolism	Carbohydrate metabolism	Pentose phosphate pathway	8	ko00030	0.69_289.0330m/z;0.69_229.0114m/z;9.40_338.9888m/z;0.52_354.9840m/z;0.68_173.0210m/z;0.71_195.0503m/z;4.79_180.9914m/z;5.08_257.0053m/z	C05382+C00620+C05378+C01151+C01801+C00257+C00279+C00345
Metabolism	Carbohydrate metabolism	Galactose metabolism	8	ko00052	0.70_342.1158n;0.67_180.0626n;8.59_386.2898m/z;0.68_203.0524m/z;11.44_245.1896m/z;4.67_549.1699m/z;10.19_565.0495m/z;0.71_181.0709m/z	C00089+C00137+C01235+C00984+C00124+C00492+C00029+C00794
Metabolism	Lipid metabolism	Fatty acid biosynthesis	8	ko00061	6.87_246.2427m/z;5.37_218.2114m/z;9.22_287.2231m/z;8.50_254.2244n;6.47_475.3377m/z;1.14_265.2524m/z;2.23_155.1429m/z;12.12_237.2210m/z	C06424+C02679+C06423+C08362+C01571+C00712+C01571+C08362
Metabolism	Metabolism of other amino acids	Taurine and hypotaurine metabolism	8	ko00430	6.49_515.2915n;0.70_148.0603m/z;0.70_126.0220m/z;0.68_110.0273m/z;5.53_184.9859m/z;5.38_197.0006m/z;0.78_235.0392m/z;1.06_145.0131m/z	C05122+C00025+C00245+C00519+C00227+C00606+C05844+C00026
Organismal Systems	Circulatory system	Vascular smooth muscle contraction	8	ko04270	1.06_268.1039m/z;12.52_304.2400n;10.90_303.2316m/z;10.78_320.2353n;7.63_321.2422m/z;1.06_187.1078m/z;11.48_338.2684m/z;12.52_605.5490m/z	C00212+C00219+C14748+C14768+C14769+C00547+C14771+C00165
Organismal Systems	Nervous system	Dopaminergic synapse	8	ko04728	1.18_180.0657m/z;4.62_185.1285m/z;1.06_200.0917m/z;10.48_186.0760m/z;2.06_171.1129m/z;1.40_215.1026m/z;4.50_196.0611m/z;12.52_605.5490m/z	C00082+C05587+C05582+C01161+C03758+C00355+C00355+C00165
Organismal Systems	Endocrine system	Glucagon signaling pathway	8	ko04922	1.08_192.0261n;9.06_338.9888m/z;5.39_135.0301m/z;1.29_383.0473m/z;0.73_231.0134m/z;0.73_163.0238m/z;0.76_666.2220n;1.06_145.0131m/z	C00158+C00665+C00186+C00311+C00122+C00042+C00182+C00026
Human Diseases	Neurodegenerative disease	Parkinson disease	8	ko05012	1.06_268.1039m/z;1.06_346.0557m/z;0.78_426.0223m/z;1.18_180.0657m/z;2.06_171.1129m/z;1.40_215.1026m/z;4.50_196.0611m/z;12.52_605.5490m/z	C00212+C00020+C00008+C00082+C03758+C00355+C00355+C00165
Metabolism	Amino acid metabolism	Phenylalanine, tyrosine and tryptophan biosynthesis	7	ko00400	3.82_118.0653m/z;1.18_180.0657m/z;3.98_347.0986m/z;4.79_180.9914m/z;1.68_183.1128m/z;1.46_173.0446m/z;1.08_163.0391m/z	C00463+C00082+C00493+C00279+C00079+C00296+C00166
Metabolism	Metabolism of other amino acids	Glutathione metabolism	7	ko00480	0.70_148.0603m/z;1.06_611.1446m/z;0.80_218.0902n;1.60_257.0777m/z;10.70_182.1620m/z;11.39_241.1795m/z;1.06_249.0548m/z	C00025+C00127+C03740+C01879+C16565+C00750+C00669
Metabolism	Metabolism of cofactors and vitamins	Biotin metabolism	7	ko00780	4.56_170.1176m/z;4.55_186.1128m/z;3.72_259.1298m/z;1.49_143.0702m/z;1.78_261.0549m/z;0.80_554.1233m/z;0.63_145.0971m/z	C01092+C01092+C01909+C02656+C20384+C05921+C00047
Cellular Processes	Cell growth and death	Ferroptosis	7	ko04216	0.70_148.0603m/z;1.06_611.1446m/z;12.52_304.2400n;4.43_187.0366m/z;13.28_333.2785m/z;0.71_285.0220m/z;1.06_249.0548m/z	C00025+C00127+C00219+C00418+C16527+C00491+C00669
Organismal Systems	Environmental adaptation	Thermogenesis	7	ko04714	0.70_162.1123m/z;0.78_426.0223m/z;11.53_348.2893m/z;5.35_295.1669m/z;1.06_187.1078m/z;0.66_668.8214m/z;12.52_605.5490m/z	C00318+C00008+C11695+C00951+C00547+C02465+C00165
Organismal Systems	Endocrine system	Regulation of lipolysis in adipocytes	7	ko04923	1.06_268.1039m/z;1.06_346.0557m/z;12.52_304.2400n;4.90_370.2590m/z;1.06_187.1078m/z;6.73_164.0709m/z;12.52_605.5490m/z	C00212+C00020+C00219+C00584+C00547+C00788+C00165
Human Diseases	Substance dependence	Alcoholism	7	ko05034	1.06_268.1039m/z;0.70_148.0603m/z;1.18_180.0657m/z;10.48_186.0760m/z;2.06_171.1129m/z;1.40_215.1026m/z;4.50_196.0611m/z	C00212+C00025+C00082+C01161+C03758+C00355+C00355
Human Diseases	Infectious disease: parasitic	Amoebiasis	7	ko05146	0.64_174.1116n;12.52_304.2400n;4.90_370.2590m/z;13.15_790.5568m/z;14.00_838.5575m/z;2.07_202.0714m/z;12.52_605.5490m/z	C00062+C00219+C00584+C02737+C02737+C01074+C00165
Metabolism	Biosynthesis of other secondary metabolites	Monobactam biosynthesis	6	ko00261	0.64_174.1116n;1.18_180.0657m/z;0.70_102.0553m/z;0.68_106.0502m/z;1.06_133.0376n;5.99_416.1728m/z	C00062+C00082+C00188+C00065+C00049+C00019
Metabolism	Amino acid metabolism	Lysine biosynthesis	6	ko00300	1.38_205.0347m/z;0.74_161.0687n;6.72_213.0840m/z;1.06_133.0376n;1.06_145.0131m/z;0.63_145.0971m/z	C00322+C00956+C00666+C00049+C00026+C00047
Metabolism	Carbohydrate metabolism	Pyruvate metabolism	6	ko00620	3.73_360.0857m/z;5.53_184.9859m/z;5.39_135.0301m/z;4.58_159.0653m/z;0.73_231.0134m/z;0.73_163.0238m/z	C03451+C00227+C00186+C02504+C00122+C00042
Metabolism	Carbohydrate metabolism	Glyoxylate and dicarboxylate metabolism	6	ko00630	0.70_148.0603m/z;1.08_192.0261n;1.29_383.0473m/z;0.68_106.0502m/z;0.73_163.0238m/z;1.06_145.0131m/z	C00025+C00158+C00311+C00065+C00042+C00026
Metabolism	Carbohydrate metabolism	Butanoate metabolism	6	ko00650	0.70_148.0603m/z;4.52_115.0392m/z;4.93_175.0968m/z;0.73_231.0134m/z;0.73_163.0238m/z;1.06_145.0131m/z	C00025+C06010+C00246+C00122+C00042+C00026
Metabolism	Metabolism of cofactors and vitamins	Vitamin B6 metabolism	6	ko00750	13.94_216.0418m/z;8.00_426.9686m/z;13.26_198.0170m/z;4.79_180.9914m/z;1.34_201.0870m/z;0.61_180.0295m/z	C00314+C06054+C06055+C00279+C00847+C06050
Metabolism	Metabolism of terpenoids and polyketides	Terpenoid backbone biosynthesis	6	ko00900	0.67_273.0380m/z;14.85_244.9975m/z;10.62_267.1967m/z;4.43_187.0366m/z;11.55_221.1898m/z;9.69_221.1899m/z	C01107+C11811+C06081+C00418+C03461+C03461
Environmental Information Processing	Signal transduction	Sphingolipid signaling pathway	6	ko04071	9.92_300.2895m/z;1.06_268.1039m/z;10.07_302.3052m/z;13.11_813.6829m/z;0.68_106.0502m/z;12.52_605.5490m/z	C00319+C00212+C00836+C00550+C00065+C00165
Organismal Systems	Endocrine system	Renin secretion	6	ko04924	1.06_268.1039m/z;1.06_346.0557m/z;0.78_426.0223m/z;4.90_370.2590m/z;1.06_187.1078m/z;6.73_164.0709m/z	C00212+C00020+C00008+C00584+C00547+C00788
Organismal Systems	Digestive system	Carbohydrate digestion and absorption	6	ko04973	0.71_549.1673m/z;0.70_342.1158n;11.44_245.1896m/z;4.93_175.0968m/z;0.70_522.2020m/z;12.52_605.5490m/z	C01835+C00089+C00124+C00246+C01355+C00165
Organismal Systems	Digestive system	Vitamin digestion and absorption	6	ko04977	3.81_784.1499m/z;2.75_219.1107n;4.28_377.1457m/z;4.02_455.0978m/z;1.04_123.0554m/z;11.79_285.2213m/z	C00016+C00864+C00255+C00061+C00153+C00376
Human Diseases	Substance dependence	Cocaine addiction	6	ko05030	0.70_148.0603m/z;1.18_180.0657m/z;10.48_186.0760m/z;2.06_171.1129m/z;1.40_215.1026m/z;4.50_196.0611m/z	C00025+C00082+C01161+C03758+C00355+C00355
Human Diseases	Substance dependence	Amphetamine addiction	6	ko05031	0.70_148.0603m/z;1.18_180.0657m/z;10.48_186.0760m/z;2.06_171.1129m/z;1.40_215.1026m/z;4.50_196.0611m/z	C00025+C00082+C01161+C03758+C00355+C00355
Human Diseases	Cancer: overview	Chemical carcinogenesis - receptor activation	6	ko05207	11.31_249.1495m/z;14.40_190.0974m/z;3.15_221.0927m/z;5.35_295.1669m/z;1.06_187.1078m/z;6.73_164.0709m/z	C07020+C16453+C00780+C00951+C00547+C00788
Human Diseases	Cancer: overview	Chemical carcinogenesis - reactive oxygen species	6	ko05208	1.06_611.1446m/z;1.06_385.1285m/z;14.07_170.0962m/z;14.40_190.0974m/z;5.35_295.1669m/z;5.99_416.1728m/z	C00127+C00021+C10998+C16453+C00951+C00019
Human Diseases	Cancer: specific types	Prostate cancer	6	ko05215	6.20_363.2164m/z;11.66_308.2582m/z;10.44_289.2160m/z;5.35_295.1669m/z;6.24_405.1921m/z;9.06_333.2074m/z	C00735+C03917+C01227+C00951+C00762+C00535
Metabolism	Carbohydrate metabolism	Citrate cycle (TCA cycle)	5	ko00020	1.08_192.0261n;1.29_383.0473m/z;0.73_231.0134m/z;0.73_163.0238m/z;1.06_145.0131m/z	C00158+C00311+C00122+C00042+C00026
Metabolism	Energy metabolism	Oxidative phosphorylation	5	ko00190	0.78_426.0223m/z;4.02_455.0978m/z;9.85_251.1278m/z;0.73_231.0134m/z;0.73_163.0238m/z	C00008+C00061+C00399+C00122+C00042
Metabolism	Metabolism of cofactors and vitamins	Riboflavin metabolism	5	ko00740	3.81_784.1499m/z;4.28_377.1457m/z;4.02_455.0978m/z;10.42_291.1604m/z;0.76_303.1311m/z	C00016+C00255+C00061+C03114+C00474
Metabolism	Metabolism of cofactors and vitamins	Folate biosynthesis	5	ko00790	1.49_180.0880m/z;1.06_362.0509m/z;4.62_259.1517m/z;0.71_275.0538m/z;4.79_313.1060m/z	C16675+C18239+C00272+C00156+C00921
Metabolism	Metabolism of cofactors and vitamins	Retinol metabolism	5	ko00830	8.90_334.2374m/z;10.14_300.2091n;10.77_284.2139n;11.79_285.2213m/z;9.46_283.2056m/z	C16677+C16683+C16681+C00376+C00777
Cellular Processes	Cellular community - eukaryotes	Gap junction	5	ko04540	0.70_148.0603m/z;3.15_221.0927m/z;2.06_171.1129m/z;1.06_187.1078m/z;12.52_605.5490m/z	C00025+C00780+C03758+C00547+C00165
Organismal Systems	Nervous system	Synaptic vesicle cycle	5	ko04721	0.70_148.0603m/z;0.62_112.0871m/z;3.15_221.0927m/z;2.06_171.1129m/z;1.06_187.1078m/z	C00025+C00388+C00780+C03758+C00547
Organismal Systems	Endocrine system	Prolactin signaling pathway	5	ko04917	1.18_180.0657m/z;5.35_295.1669m/z;2.06_171.1129m/z;1.40_215.1026m/z;4.50_196.0611m/z	C00082+C00951+C03758+C00355+C00355
Organismal Systems	Endocrine system	Aldosterone synthesis and secretion	5	ko04925	1.06_346.0557m/z;12.52_304.2400n;6.24_361.2008m/z;11.33_311.2019m/z;12.52_605.5490m/z	C00020+C00219+C01780+C03205+C00165
Human Diseases	Neurodegenerative disease	Pathways of neurodegeneration - multiple diseases	5	ko05022	0.70_148.0603m/z;1.06_346.0557m/z;0.64_174.1116n;0.78_426.0223m/z;12.52_605.5490m/z	C00025+C00020+C00062+C00008+C00165
Human Diseases	Cardiovascular disease	Diabetic cardiomyopathy	5	ko05415	1.06_611.1446m/z;0.70_162.1123m/z;0.69_606.0743m/z;0.71_181.0709m/z;12.52_605.5490m/z	C00127+C00318+C00043+C00794+C00165
Metabolism	Lipid metabolism	Ether lipid metabolism	4	ko00565	0.68_257.1026n;0.68_215.0557n;11.97_510.3914m/z;11.55_594.3778m/z	C00670+C01233+C04317+C04598
Metabolism	Carbohydrate metabolism	C5-Branched dibasic acid metabolism	4	ko00660	0.70_148.0603m/z;4.52_115.0392m/z;1.71_203.0554m/z;1.06_145.0131m/z	C00025+C06010+C00109+C00026
Metabolism	Energy metabolism	Sulfur metabolism	4	ko00920	0.70_126.0220m/z;0.68_106.0502m/z;0.73_163.0238m/z;0.78_428.0367m/z	C00245+C00065+C00042+C00054
Human Diseases	Drug resistance: antineoplastic	Antifolate resistance	4	ko01523	1.06_346.0557m/z;0.87_150.0583m/z;0.76_364.0648m/z;0.78_347.0398m/z	C00020+C00073+C00144+C00130
Organismal Systems	Endocrine system	PPAR signaling pathway	4	ko03320	6.49_354.2638m/z;11.02_356.2793m/z;9.71_314.2689m/z;9.04_338.2687m/z	C02165+C02165+C14762+C14776
Environmental Information Processing	Signal transduction	Phospholipase D signaling pathway	4	ko04072	0.70_148.0603m/z;9.48_354.2410n;12.52_605.5490m/z;11.25_483.2732m/z	C00025+C00639+C00165+C00416
Organismal Systems	Circulatory system	Adrenergic signaling in cardiomyocytes	4	ko04261	4.49_229.1546m/z;1.06_187.1078m/z;6.73_164.0709m/z;12.52_605.5490m/z	C07056+C00547+C00788+C00165
Organismal Systems	Development and regeneration	Axon regeneration	4	ko04361	1.62_220.0849n;11.53_348.2893m/z;3.15_221.0927m/z;12.52_605.5490m/z	C00643+C11695+C00780+C00165
Organismal Systems	Immune system	Platelet activation	4	ko04611	12.52_304.2400n;0.78_426.0223m/z;4.74_386.2537m/z;12.52_605.5490m/z	C00219+C00008+C05956+C00165
Organismal Systems	Endocrine system	Oxytocin signaling pathway	4	ko04921	12.52_304.2400n;9.48_354.2410n;4.90_370.2590m/z;12.52_605.5490m/z	C00219+C00639+C00584+C00165
Human Diseases	Endocrine and metabolic disease	Insulin resistance	4	ko04931	0.80_204.1230m/z;0.69_606.0743m/z;1.06_204.1230m/z;12.52_605.5490m/z	C02571+C00043+C02571+C00165
Human Diseases	Infectious disease: parasitic	Leishmaniasis	4	ko05140	12.52_304.2400n;4.90_370.2590m/z;13.15_790.5568m/z;14.00_838.5575m/z	C00219+C00584+C02737+C02737
Metabolism	Lipid metabolism	Fatty acid degradation	3	ko00071	10.55_400.3418m/z;5.19_151.0251m/z;4.31_115.0392m/z	C02990+C03547+C00489
Metabolism	Biosynthesis of other secondary metabolites	Caffeine metabolism	3	ko00232	1.55_283.0683m/z;1.06_151.0251m/z;1.18_181.0719m/z	C01762+C00385+C13747
Metabolism	Amino acid metabolism	Valine, leucine and isoleucine degradation	3	ko00280	0.72_118.0864m/z;1.53_132.1019m/z;4.58_259.1186m/z	C00183+C00407+C00233
Metabolism	Biosynthesis of other secondary metabolites	Penicillin and cephalosporin biosynthesis	3	ko00311	0.72_118.0864m/z;0.74_161.0687n;10.46_234.0912m/z	C00183+C00956+C02954
Metabolism	Biosynthesis of other secondary metabolites	Neomycin, kanamycin and gentamicin biosynthesis	3	ko00524	0.70_148.0603m/z;0.69_606.0743m/z;10.19_565.0495m/z	C00025+C00043+C00029
Metabolism	Lipid metabolism	Glycerolipid metabolism	3	ko00561	6.62_152.9959m/z;10.19_565.0495m/z;11.25_483.2732m/z	C00093+C00029+C00416
Metabolism	Carbohydrate metabolism	Inositol phosphate metabolism	3	ko00562	0.67_259.0222m/z;0.67_180.0626n;0.63_239.0395m/z	C01177+C00137+C00191
Metabolism	Carbohydrate metabolism	Propanoate metabolism	3	ko00640	5.39_135.0301m/z;1.71_203.0554m/z;0.73_163.0238m/z	C00186+C00109+C00042
Metabolism	Metabolism of cofactors and vitamins	Thiamine metabolism	3	ko00730	1.18_180.0657m/z;3.79_188.0380m/z;8.56_549.0020m/z	C00082+C04294+C03028
Metabolism	Metabolism of cofactors and vitamins	Porphyrin metabolism	3	ko00860	0.70_148.0603m/z;10.42_291.1604m/z;0.70_102.0553m/z	C00025+C03114+C00188
Human Diseases	Drug resistance: antineoplastic	Endocrine resistance	3	ko01522	10.28_391.2389m/z;5.35_295.1669m/z;9.06_333.2074m/z	C16547+C00951+C00535
Environmental Information Processing	Signal transduction	cGMP-PKG signaling pathway	3	ko04022	1.06_268.1039m/z;1.06_346.0557m/z;0.76_364.0648m/z	C00212+C00020+C00144
Environmental Information Processing	Signal transduction	HIF-1 signaling pathway	3	ko04066	5.39_135.0301m/z;1.06_145.0131m/z;12.52_605.5490m/z	C00186+C00026+C00165
Environmental Information Processing	Signal transduction	FoxO signaling pathway	3	ko04068	0.70_148.0603m/z;1.06_346.0557m/z;0.78_426.0223m/z	C00025+C00020+C00008
Environmental Information Processing	Signal transduction	Phosphatidylinositol signaling system	3	ko04070	0.67_259.0222m/z;0.67_180.0626n;11.25_483.2732m/z	C01177+C00137+C00416
Environmental Information Processing	Signal transduction	AMPK signaling pathway	3	ko04152	1.06_346.0557m/z;0.78_426.0223m/z;9.06_338.9888m/z	C00020+C00008+C00665
Organismal Systems	Aging	Longevity regulating pathway - worm	3	ko04212	1.04_123.0554m/z;0.73_299.0877m/z;1.14_265.2524m/z	C00153+C03150+C00712
Cellular Processes	Cell growth and death	Necroptosis	3	ko04217	9.92_300.2895m/z;12.52_304.2400n;13.11_813.6829m/z	C00319+C00219+C00550
Organismal Systems	Immune system	Fc epsilon RI signaling pathway	3	ko04664	12.52_304.2400n;0.62_112.0871m/z;12.52_605.5490m/z	C00219+C00388+C00165
Organismal Systems	Immune system	Fc gamma R-mediated phagocytosis	3	ko04666	12.52_304.2400n;12.52_605.5490m/z;11.25_483.2732m/z	C00219+C00165+C00416
Organismal Systems	Environmental adaptation	Circadian entrainment	3	ko04713	0.70_148.0603m/z;5.16_463.2305m/z;12.52_605.5490m/z	C00025+C01598+C00165
Organismal Systems	Nervous system	GABAergic synapse	3	ko04727	0.70_148.0603m/z;0.73_163.0238m/z;1.06_145.0131m/z	C00025+C00042+C00026
Organismal Systems	Nervous system	Long-term depression	3	ko04730	0.70_148.0603m/z;12.52_304.2400n;12.52_605.5490m/z	C00025+C00219+C00165
Organismal Systems	Endocrine system	GnRH signaling pathway	3	ko04912	12.52_304.2400n;12.52_605.5490m/z;11.25_483.2732m/z	C00219+C00165+C00416
Organismal Systems	Endocrine system	Thyroid hormone synthesis	3	ko04918	1.06_611.1446m/z;0.66_668.8214m/z;12.52_605.5490m/z	C00127+C02465+C00165
Organismal Systems	Endocrine system	GnRH secretion	3	ko04929	5.35_295.1669m/z;12.52_605.5490m/z;9.06_333.2074m/z	C00951+C00165+C00535
Organismal Systems	Excretory system	Aldosterone-regulated sodium reabsorption	3	ko04960	6.20_363.2164m/z;6.24_361.2008m/z;6.24_405.1921m/z	C00735+C01780+C00762
Organismal Systems	Digestive system	Cholesterol metabolism	3	ko04979	6.49_515.2915n;8.85_483.3428m/z;11.39_384.2742m/z	C05122+C01921+C05465
Human Diseases	Neurodegenerative disease	Amyotrophic lateral sclerosis	3	ko05014	0.70_148.0603m/z;0.64_174.1116n;0.78_426.0223m/z	C00025+C00062+C00008
Human Diseases	Substance dependence	Morphine addiction	3	ko05032	1.06_268.1039m/z;1.06_346.0557m/z;2.06_171.1129m/z	C00212+C00020+C03758
Human Diseases	Infectious disease: bacterial	Shigellosis	3	ko05131	1.53_132.1019m/z;12.52_605.5490m/z;0.65_1060.7171m/z	C00407+C00165+C04737
Metabolism	Carbohydrate metabolism	Glycolysis / Gluconeogenesis	2	ko00010	9.40_338.9888m/z;5.39_135.0301m/z	C05378+C00186
Metabolism	Lipid metabolism	Steroid biosynthesis	2	ko00100	14.35_367.3356m/z;0.58_397.3824m/z	C01802+C01753
Metabolism	Metabolism of other amino acids	Phosphonate and phosphinate metabolism	2	ko00440	0.52_354.9840m/z;8.72_207.1022m/z	C01151+C05682
Metabolism	Carbohydrate metabolism	Starch and sucrose metabolism	2	ko00500	0.70_342.1158n;10.19_565.0495m/z	C00089+C00029
Metabolism	Metabolism of terpenoids and polyketides	Insect hormone biosynthesis	2	ko00981	11.55_221.1898m/z;9.69_221.1899m/z	C03461+C03461
Genetic Information Processing	Folding, sorting and degradation	Sulfur relay system	2	ko04122	1.06_362.0509m/z;5.99_416.1728m/z	C18239+C00019
Cellular Processes	Transport and catabolism	Lysosome	2	ko04142	0.68_260.0295n;0.78_426.0223m/z	C00275+C00008
Environmental Information Processing	Signal transduction	mTOR signaling pathway	2	ko04150	1.06_346.0557m/z;0.64_174.1116n	C00020+C00062
Organismal Systems	Immune system	C-type lectin receptor signaling pathway	2	ko04625	4.90_370.2590m/z;12.52_605.5490m/z	C00584+C00165
Organismal Systems	Immune system	Th17 cell differentiation	2	ko04659	12.52_605.5490m/z;9.46_283.2056m/z	C00165+C00777
Organismal Systems	Nervous system	Long-term potentiation	2	ko04720	0.70_148.0603m/z;12.52_605.5490m/z	C00025+C00165
Organismal Systems	Nervous system	Glutamatergic synapse	2	ko04724	0.70_148.0603m/z;12.52_605.5490m/z	C00025+C00165
Organismal Systems	Sensory system	Olfactory transduction	2	ko04740	1.06_346.0557m/z;0.76_364.0648m/z	C00020+C00144
Organismal Systems	Sensory system	Phototransduction	2	ko04744	0.76_364.0648m/z;11.79_285.2213m/z	C00144+C00376
Organismal Systems	Sensory system	Phototransduction - fly	2	ko04745	12.52_304.2400n;12.52_605.5490m/z	C00219+C00165
Organismal Systems	Endocrine system	Estrogen signaling pathway	2	ko04915	5.35_295.1669m/z;12.52_605.5490m/z	C00951+C00165
Organismal Systems	Endocrine system	Melanogenesis	2	ko04916	1.18_180.0657m/z;12.52_605.5490m/z	C00082+C00165
Organismal Systems	Endocrine system	Thyroid hormone signaling pathway	2	ko04919	0.66_668.8214m/z;12.52_605.5490m/z	C02465+C00165
Organismal Systems	Endocrine system	Cortisol synthesis and secretion	2	ko04927	1.06_346.0557m/z;6.20_363.2164m/z	C00020+C00735
Organismal Systems	Endocrine system	Parathyroid hormone synthesis, secretion and action	2	ko04928	1.06_346.0557m/z;12.52_605.5490m/z	C00020+C00165
Human Diseases	Endocrine and metabolic disease	Cushing syndrome	2	ko04934	1.06_346.0557m/z;6.20_363.2164m/z	C00020+C00735
Organismal Systems	Excretory system	Endocrine and other factor-regulated calcium reabsorption	2	ko04961	5.35_295.1669m/z;12.52_605.5490m/z	C00951+C00165
Organismal Systems	Excretory system	Proximal tubule bicarbonate reclamation	2	ko04964	0.70_148.0603m/z;1.06_145.0131m/z	C00025+C00026
Organismal Systems	Digestive system	Salivary secretion	2	ko04970	1.06_187.1078m/z;12.52_605.5490m/z	C00547+C00165
Organismal Systems	Digestive system	Gastric acid secretion	2	ko04971	0.62_112.0871m/z;12.52_605.5490m/z	C00388+C00165
Organismal Systems	Digestive system	Fat digestion and absorption	2	ko04975	12.52_605.5490m/z;11.25_483.2732m/z	C00165+C00416
Human Diseases	Neurodegenerative disease	Spinocerebellar ataxia	2	ko05017	0.70_148.0603m/z;12.52_605.5490m/z	C00025+C00165
Human Diseases	Infectious disease: parasitic	African trypanosomiasis	2	ko05143	4.90_370.2590m/z;12.52_605.5490m/z	C00584+C00165
Human Diseases	Infectious disease: viral	Human cytomegalovirus infection	2	ko05163	4.90_370.2590m/z;12.52_605.5490m/z	C00584+C00165
Human Diseases	Infectious disease: viral	Kaposi sarcoma-associated herpesvirus infection	2	ko05167	12.95_744.5526m/z;12.52_605.5490m/z	C00350+C00165
Human Diseases	Cancer: specific types	Non-small cell lung cancer	2	ko05223	12.52_605.5490m/z;9.46_283.2056m/z	C00165+C00777
Human Diseases	Immune disease	Asthma	2	ko05310	0.62_112.0871m/z;11.55_594.3778m/z	C00388+C04598
Human Diseases	Immune disease	Systemic lupus erythematosus	2	ko05322	13.15_790.5568m/z;14.00_838.5575m/z	C02737+C02737
Metabolism	Glycan biosynthesis and metabolism	N-Glycan biosynthesis	1	ko00510	10.62_267.1967m/z	C06081
Metabolism	Glycan biosynthesis and metabolism	Glycosaminoglycan biosynthesis - chondroitin sulfate / dermatan sulfate	1	ko00532	0.78_428.0367m/z	C00054
Metabolism	Glycan biosynthesis and metabolism	Glycosaminoglycan biosynthesis - heparan sulfate / heparin	1	ko00534	0.78_428.0367m/z	C00054
Metabolism	Glycan biosynthesis and metabolism	Glycosylphosphatidylinositol (GPI)-anchor biosynthesis	1	ko00563	12.95_744.5526m/z	C00350
Metabolism	Metabolism of cofactors and vitamins	Lipoic acid metabolism	1	ko00785	9.22_287.2231m/z	C06423
Metabolism	Energy metabolism	Nitrogen metabolism	1	ko00910	0.70_148.0603m/z	C00025
Metabolism	Global and overview maps	Fatty acid metabolism	1	ko01212	10.55_400.3418m/z	C02990
Human Diseases	Drug resistance: antineoplastic	EGFR tyrosine kinase inhibitor resistance	1	ko01521	12.52_605.5490m/z	C00165
Environmental Information Processing	Signal transduction	MAPK signaling pathway	1	ko04010	12.52_605.5490m/z	C00165
Environmental Information Processing	Signal transduction	ErbB signaling pathway	1	ko04012	12.52_605.5490m/z	C00165
Environmental Information Processing	Signal transduction	Ras signaling pathway	1	ko04014	12.52_605.5490m/z	C00165
Environmental Information Processing	Signal transduction	Rap1 signaling pathway	1	ko04015	12.52_605.5490m/z	C00165
Environmental Information Processing	Signal transduction	Calcium signaling pathway	1	ko04020	12.52_605.5490m/z	C00165
Organismal Systems	Immune system	Chemokine signaling pathway	1	ko04062	12.52_605.5490m/z	C00165
Environmental Information Processing	Signal transduction	NF-kappa B signaling pathway	1	ko04064	12.52_605.5490m/z	C00165
Cellular Processes	Transport and catabolism	Autophagy - other	1	ko04136	12.95_744.5526m/z	C00350
Cellular Processes	Transport and catabolism	Autophagy - animal	1	ko04140	12.95_744.5526m/z	C00350
Environmental Information Processing	Signal transduction	PI3K-Akt signaling pathway	1	ko04151	1.06_346.0557m/z	C00020
Cellular Processes	Cell growth and death	Apoptosis	1	ko04210	9.92_300.2895m/z	C00319
Organismal Systems	Aging	Longevity regulating pathway	1	ko04211	1.06_346.0557m/z	C00020
Environmental Information Processing	Signal transduction	VEGF signaling pathway	1	ko04370	12.52_605.5490m/z	C00165
Environmental Information Processing	Signal transduction	Apelin signaling pathway	1	ko04371	12.52_605.5490m/z	C00165
Organismal Systems	Immune system	Neutrophil extracellular trap formation	1	ko04613	12.52_605.5490m/z	C00165
Organismal Systems	Immune system	Natural killer cell mediated cytotoxicity	1	ko04650	12.52_605.5490m/z	C00165
Organismal Systems	Immune system	Th1 and Th2 cell differentiation	1	ko04658	12.52_605.5490m/z	C00165
Organismal Systems	Immune system	T cell receptor signaling pathway	1	ko04660	12.52_605.5490m/z	C00165
Organismal Systems	Immune system	B cell receptor signaling pathway	1	ko04662	12.52_605.5490m/z	C00165
Organismal Systems	Immune system	Intestinal immune network for IgA production	1	ko04672	9.46_283.2056m/z	C00777
Organismal Systems	Nervous system	Neurotrophin signaling pathway	1	ko04722	12.52_605.5490m/z	C00165
Organismal Systems	Nervous system	Cholinergic synapse	1	ko04725	12.52_605.5490m/z	C00165
Organismal Systems	Endocrine system	Insulin secretion	1	ko04911	12.52_605.5490m/z	C00165
Organismal Systems	Endocrine system	Adipocytokine signaling pathway	1	ko04920	12.52_605.5490m/z	C00165
Organismal Systems	Endocrine system	Relaxin signaling pathway	1	ko04926	12.52_605.5490m/z	C00165
Human Diseases	Endocrine and metabolic disease	AGE-RAGE signaling pathway in diabetic complications	1	ko04933	12.52_605.5490m/z	C00165
Organismal Systems	Endocrine system	Growth hormone synthesis, secretion and action	1	ko04935	12.52_605.5490m/z	C00165
Organismal Systems	Digestive system	Pancreatic secretion	1	ko04972	12.52_605.5490m/z	C00165
Human Diseases	Neurodegenerative disease	Huntington disease	1	ko05016	0.70_148.0603m/z	C00025
Human Diseases	Substance dependence	Nicotine addiction	1	ko05033	0.70_148.0603m/z	C00025
Human Diseases	Infectious disease: bacterial	Vibrio cholerae infection	1	ko05110	12.52_605.5490m/z	C00165
Human Diseases	Infectious disease: bacterial	Pathogenic Escherichia coli infection	1	ko05130	12.95_744.5526m/z	C00350
Human Diseases	Infectious disease: parasitic	Chagas disease	1	ko05142	0.64_174.1116n	C00062
Human Diseases	Infectious disease: parasitic	Toxoplasmosis	1	ko05145	5.68_370.2588m/z	C06314
Human Diseases	Infectious disease: viral	Human papillomavirus infection	1	ko05165	4.90_370.2590m/z	C00584
Human Diseases	Infectious disease: viral	Human immunodeficiency virus 1 infection	1	ko05170	12.52_605.5490m/z	C00165
Human Diseases	Infectious disease: viral	Coronavirus disease - COVID-19	1	ko05171	12.52_605.5490m/z	C00165
Human Diseases	Cancer: specific types	Renal cell carcinoma	1	ko05211	0.73_231.0134m/z	C00122
Human Diseases	Cancer: specific types	Pancreatic cancer	1	ko05212	11.25_483.2732m/z	C00416
Human Diseases	Cancer: specific types	Glioma	1	ko05214	12.52_605.5490m/z	C00165
Human Diseases	Cancer: specific types	Small cell lung cancer	1	ko05222	9.46_283.2056m/z	C00777
Human Diseases	Cancer: specific types	Breast cancer	1	ko05224	5.35_295.1669m/z	C00951
Human Diseases	Cancer: specific types	Hepatocellular carcinoma	1	ko05225	12.52_605.5490m/z	C00165
Human Diseases	Cancer: specific types	Gastric cancer	1	ko05226	9.46_283.2056m/z	C00777
Human Diseases	Cancer: overview	PD-L1 expression and PD-1 checkpoint pathway in cancer	1	ko05235	12.52_605.5490m/z	C00165
Human Diseases	Immune disease	Autoimmune thyroid disease	1	ko05320	0.66_668.8214m/z	C02465
Human Diseases	Immune disease	Rheumatoid arthritis	1	ko05323	4.90_370.2590m/z	C00584
Human Diseases	Cardiovascular disease	Fluid shear stress and atherosclerosis	1	ko05418	4.62_259.1517m/z	C00272
